# Supplementary material for: HMOX1 Promotes Ferroptosis in Mammary Epithelial Cells via FTH1 and Is Involved in the Development of Clinical Mastitis in Dairy Cows
Source: Antioxidants (Basel). 2022 Nov 11;11(11):2221. doi: 10.3390/antiox11112221 (PMC9686786; doi:10.3390/antiox11112221)
Supplement: Supplementary file 1 [file antioxidants-11-02221-s001.zip › Table S1.xlsx]

## Sheet: Sheet1
Table S1 The used antibodies and dilution ratio in the present study.
NO.	Antibody	Full Name	Cat No	Host / Isotype	Molecular weight	Application	Dilution
1	β-actin	Beta-Actin	bs-0061R	Rabbit / IgG	42 KDa	WB	1:4500
2	IgG	Goat Anti-Rabbit IgG H&L/HRP	bs-80295G-HRP	Rabbit / IgG		WB	1:5000
3	HMOX1	Heme xygenase 1	10701-1-AP	Rabbit / IgG	32 KDa	WB	1:1000
						IP	2 μg
						IHC	1:250
						IF	1:300
4	FTH1	Ferritin Heavy Chain	10727-1-AP	Rabbit / IgG	21 KDa	WB	1:2000
						IP	2 μg
						IHC	1:250
						IF	1:80
5	IgG(Alexa Fluor® 488)	Goat Anti-Rabbit IgG H&L (Alexa Fluor® 488)	ab150077	Goat/ IgG		IF	1:350
6	IgG(Alexa Fluor® 647)	Goat Anti-Rabbit IgG H&L (Alexa Fluor® 647)	ab150079	Goat/ IgG		IF	1:350
7	IgG(Alexa Fluor® 594)	Goat Anti-Rabbit IgG H&L (Alexa Fluor® 594)	ab150080	Goat/ IgG		IF	1:350
8	CK18	Keratin, type I cytoskeletal 18	GB11232	Goat/ IgG	48 Kda	IF	1:300
