# Supplementary material for: HMOX1 Promotes Ferroptosis in Mammary Epithelial Cells via FTH1 and Is Involved in the Development of Clinical Mastitis in Dairy Cows
Source: Antioxidants (Basel). 2022 Nov 11;11(11):2221. doi: 10.3390/antiox11112221 (PMC9686786; doi:10.3390/antiox11112221)
Supplement: Supplementary file 1 [file antioxidants-11-02221-s001.zip › Table S2.xlsx]

## Sheet: Sheet1
Table S2 3739 DEPs generated from the DIA proteomics sequence database.
NO.	Protein ID	Symbol	Description	C1	C2	C3	CM1	CM2	CM3	log2(fc)	P Value	FDR
1	NP_001039708.1	A1BG	alpha-1B-glycoprotein precursor [Bos taurus]	2869373	19894116	8008813	12083299	51330772	13828606	1.32777	2.76455e-05	0.000299478
2	NP_001103265.1	A2M	alpha-2-macroglobulin precursor [Bos taurus]	5621331	33100196	18843568	16473629	99869728	24516564	1.29099	1.29321e-15	1.95505e-13
3	NP_001157401.1	Aacs	acetoacetyl-CoA synthetase [Bos taurus]	2.09568e+06	1.87509e+06	2.87059e+06	321474	1.24396e+06	324850	-1.85569	4.53557e-06	6.42823e-05
4	XP_010808446.1	AAK1	PREDICTED: AP2-associated protein kinase 1 isoform X2 [Bos taurus]	515390	630061	509185	1.11435e+06	3.62376e+06	1.53573e+06	1.92283	9.91726e-10	3.99428e-08
5	XP_024855219.1	AAK1	PREDICTED: AP2-associated protein kinase 1 isoform X2 [Bos taurus]	515390	630061	509185	1.11435e+06	3.62376e+06	1.53573e+06	1.92283	9.91726e-10	3.99428e-08
6	NP_776648.1	ABCC1	multidrug resistance-associated protein 1 [Bos taurus]	134806	64845.6	139026	196896	122075	313630	0.901383	0.00082318	0.00503379
7	XP_024840418.1	ABCC1	multidrug resistance-associated protein 1 [Bos taurus]	134806	64845.6	139026	196896	122075	313630	0.901383	0.00082318	0.00503379
8	XP_024840419.1	ABCC1	multidrug resistance-associated protein 1 [Bos taurus]	134806	64845.6	139026	196896	122075	313630	0.901383	0.00082318	0.00503379
9	XP_024844937.1	ABCC4	PREDICTED: multidrug resistance-associated protein 4-like isoform X1 [Bubalus bubalis]	1.86427e+06	2981333	3.1499e+06	330767	419028	308832	-2.91699	0.00305452	0.0148746
10	XP_024844938.1	ABCC4	PREDICTED: multidrug resistance-associated protein 4-like isoform X1 [Bubalus bubalis]	1.86427e+06	2981333	3.1499e+06	330767	419028	308832	-2.91699	0.00305452	0.0148746
11	XP_024844835.1	ABCC4	PREDICTED: LOW QUALITY PROTEIN: multidrug resistance-associated protein 4 [Capra hircus]	647804	1601268	1.51272e+06	390365	103012	304997	-2.23628	0.00393795	0.018029
12	XP_024844836.1	ABCC4	PREDICTED: LOW QUALITY PROTEIN: multidrug resistance-associated protein 4 [Capra hircus]	647804	1601268	1.51272e+06	390365	103012	304997	-2.23628	0.00393795	0.018029
13	NP_001032555.2	ABCG2	ATP-binding cassette sub-family G member 2 [Bos taurus]	4366524	6212354	7013330	219077	860771	189941	-3.79228	4.47367e-07	8.77072e-06
14	XP_005207851.1	ABCG2	PREDICTED: ATP-binding cassette sub-family G member 2 isoform X1 [Bos taurus]	4366524	6212354	7013330	219077	860771	189941	-3.79228	4.47367e-07	8.77072e-06
15	XP_005207852.1	ABCG2	PREDICTED: ATP-binding cassette sub-family G member 2 isoform X1 [Bos taurus]	4366524	6212354	7013330	219077	860771	189941	-3.79228	4.47367e-07	8.77072e-06
16	XP_005207853.1	ABCG2	PREDICTED: ATP-binding cassette sub-family G member 2 isoform X1 [Bos taurus]	4366524	6212354	7013330	219077	860771	189941	-3.79228	4.47367e-07	8.77072e-06
17	XP_005207854.1	ABCG2	PREDICTED: ATP-binding cassette sub-family G member 2 isoform X1 [Bos taurus]	4366524	6212354	7013330	219077	860771	189941	-3.79228	4.47367e-07	8.77072e-06
18	XP_010804337.1	ABCG2	PREDICTED: ATP-binding cassette sub-family G member 2 isoform X1 [Bos taurus]	4366524	6212354	7013330	219077	860771	189941	-3.79228	4.47367e-07	8.77072e-06
19	XP_024849079.1	ABCG2	PREDICTED: ATP-binding cassette sub-family G member 2 isoform X1 [Bos taurus]	4366524	6212354	7013330	219077	860771	189941	-3.79228	4.47367e-07	8.77072e-06
20	XP_024849080.1	ABCG2	PREDICTED: ATP-binding cassette sub-family G member 2 isoform X1 [Bos taurus]	4366524	6212354	7013330	219077	860771	189941	-3.79228	4.47367e-07	8.77072e-06
21	XP_024849081.1	ABCG2	PREDICTED: ATP-binding cassette sub-family G member 2 isoform X1 [Bos taurus]	4366524	6212354	7013330	219077	860771	189941	-3.79228	4.47367e-07	8.77072e-06
22	XP_024849082.1	ABCG2	PREDICTED: ATP-binding cassette sub-family G member 2 isoform X1 [Bos taurus]	4366524	6212354	7013330	219077	860771	189941	-3.79228	4.47367e-07	8.77072e-06
23	XP_024849083.1	ABCG2	PREDICTED: ATP-binding cassette sub-family G member 2 isoform X1 [Bos taurus]	4366524	6212354	7013330	219077	860771	189941	-3.79228	4.47367e-07	8.77072e-06
24	XP_024849084.1	ABCG2	PREDICTED: ATP-binding cassette sub-family G member 2 isoform X1 [Bos taurus]	4366524	6212354	7013330	219077	860771	189941	-3.79228	4.47367e-07	8.77072e-06
25	XP_024849086.1	ABCG2	PREDICTED: ATP-binding cassette sub-family G member 2 isoform X1 [Bos taurus]	4366524	6212354	7013330	219077	860771	189941	-3.79228	4.47367e-07	8.77072e-06
26	XP_024841850.1	Ablim1	PREDICTED: actin-binding LIM protein 1 isoform X2 [Bos mutus]	1350475	1.17816e+06	979601	666241	639338	479738	-0.974567	4.92532e-05	0.000487378
27	XP_024841851.1	Ablim1	PREDICTED: actin-binding LIM protein 1 isoform X2 [Bos mutus]	1350475	1.17816e+06	979601	666241	639338	479738	-0.974567	4.92532e-05	0.000487378
28	XP_024841852.1	Ablim1	PREDICTED: actin-binding LIM protein 1 isoform X2 [Bos mutus]	1350475	1.17816e+06	979601	666241	639338	479738	-0.974567	4.92532e-05	0.000487378
29	XP_024841858.1	ABLIM1	PREDICTED: actin-binding LIM protein 1 isoform X4 [Capra hircus]	1350475	1.17816e+06	979601	666241	639338	479738	-0.974567	4.92532e-05	0.000487378
30	XP_024841861.1	ABLIM1	PREDICTED: actin-binding LIM protein 1 isoform X4 [Capra hircus]	1350475	1.17816e+06	979601	666241	639338	479738	-0.974567	4.92532e-05	0.000487378
31	XP_024841862.1	ABLIM1	PREDICTED: actin-binding LIM protein 1 isoform X12 [Vicugna pacos]	1350475	1.17816e+06	979601	666241	639338	479738	-0.974567	4.92532e-05	0.000487378
32	XP_024841863.1	ABLIM1	PREDICTED: actin-binding LIM protein 1 isoform X13 [Vicugna pacos]	1350475	1.17816e+06	979601	666241	639338	479738	-0.974567	4.92532e-05	0.000487378
33	XP_005220161.3	ABR	PREDICTED: active breakpoint cluster region-related protein isoform X1 [Capra hircus]	381335	235274	324221	1.97453e+06	421501	3.12917e+06	2.55402	0.000111804	0.000977833
34	XP_015314057.2	ABR	PREDICTED: active breakpoint cluster region-related protein isoform X1 [Capra hircus]	381335	235274	324221	1.97453e+06	421501	3.12917e+06	2.55402	0.000111804	0.000977833
35	NP_001029491.1	ACAA1	3-ketoacyl-CoA thiolase, peroxisomal [Bos taurus]	3.10733e+06	1.87439e+06	2.12431e+06	4.83974e+06	4.1217e+06	5370926	1.01216	2.48174e-15	3.37666e-13
36	XP_005220032.1	ACACA	PREDICTED: acetyl-CoA carboxylase 1 isoform X2 [Bos taurus]	2.2207e+06	4.45618e+06	4.91537e+06	1300845	1429534	2.77713e+06	-1.07369	4.74632e-25	3.22892e-22
37	XP_005220033.1	ACACA	PREDICTED: acetyl-CoA carboxylase 1 isoform X1 [Bos taurus]	2.2207e+06	4.45618e+06	4.91537e+06	1300845	1429534	2.77713e+06	-1.07369	4.74632e-25	3.22892e-22
38	XP_005220035.1	ACACA	PREDICTED: acetyl-CoA carboxylase 1 isoform X1 [Bos taurus]	2.2207e+06	4.45618e+06	4.91537e+06	1300845	1429534	2.77713e+06	-1.07369	4.74632e-25	3.22892e-22
39	XP_010814045.1	ACACA	PREDICTED: acetyl-CoA carboxylase 1 isoform X1 [Bos taurus]	2.2207e+06	4.45618e+06	4.91537e+06	1300845	1429534	2.77713e+06	-1.07369	4.74632e-25	3.22892e-22
40	XP_024835369.1	ACACA	PREDICTED: acetyl-CoA carboxylase 1 isoform X2 [Bos taurus]	2.2207e+06	4.45618e+06	4.91537e+06	1300845	1429534	2.77713e+06	-1.07369	4.74632e-25	3.22892e-22
41	XP_024835370.1	ACACA	PREDICTED: acetyl-CoA carboxylase 1 isoform X1 [Bos taurus]	2.2207e+06	4.45618e+06	4.91537e+06	1300845	1429534	2.77713e+06	-1.07369	4.74632e-25	3.22892e-22
42	XP_024835371.1	ACACA	PREDICTED: acetyl-CoA carboxylase 1 isoform X3 [Bos taurus]	2.2207e+06	4.45618e+06	4.91537e+06	1300845	1429534	2.77713e+06	-1.07369	4.74632e-25	3.22892e-22
43	XP_024835372.1	ACACA	PREDICTED: acetyl-CoA carboxylase 1 isoform X3 [Bos taurus]	2.2207e+06	4.45618e+06	4.91537e+06	1300845	1429534	2.77713e+06	-1.07369	4.74632e-25	3.22892e-22
44	XP_024835373.1	ACACA	PREDICTED: acetyl-CoA carboxylase 1 isoform X3 [Bos taurus]	2.2207e+06	4.45618e+06	4.91537e+06	1300845	1429534	2.77713e+06	-1.07369	4.74632e-25	3.22892e-22
45	NP_001179221.1	ACAD10	acyl-CoA dehydrogenase family member 10 [Bos taurus]	3.55488e+06	4912607	5558017	922204	1779399	801970	-2.00115	5.97441e-08	1.50533e-06
46	XP_010812203.1	ACAD10	acyl-CoA dehydrogenase family member 10 [Bos taurus]	3.55488e+06	4912607	5558017	922204	1779399	801970	-2.00115	5.97441e-08	1.50533e-06
47	XP_010812204.1	ACAD10	acyl-CoA dehydrogenase family member 10 [Bos taurus]	3.55488e+06	4912607	5558017	922204	1779399	801970	-2.00115	5.97441e-08	1.50533e-06
48	XP_010812205.1	ACAD10	acyl-CoA dehydrogenase family member 10 [Bos taurus]	3.55488e+06	4912607	5558017	922204	1779399	801970	-2.00115	5.97441e-08	1.50533e-06
49	NP_001017933.1	ACADSB	short/branched chain specific acyl-CoA dehydrogenase, mitochondrial [Bos taurus]	1.81342e+06	1.90987e+06	1.54281e+06	930896	1107804	1.04809e+06	-0.77063	0.0116365	0.0419964
50	XP_005225897.2	ACADSB	short/branched chain specific acyl-CoA dehydrogenase, mitochondrial [Bos taurus]	1.81342e+06	1.90987e+06	1.54281e+06	930896	1107804	1.04809e+06	-0.77063	0.0116365	0.0419964
51	NP_776919.1	ACADVL	very long-chain specific acyl-CoA dehydrogenase, mitochondrial precursor [Bos taurus]	5359641	5.87866e+06	6.0015e+06	17776930	11237174	17805154	1.44136	0.00096934	0.00581519
52	NP_001069017.1	ACAT2	acetyl-CoA acetyltransferase, cytosolic [Bos taurus]	1.32134e+06	988929	1180295	5083694	3.12971e+06	6706046	2.09566	0.00233766	0.0119572
53	XP_003586557.1	ACIN1	PREDICTED: apoptotic chromatin condensation inducer in the nucleus isoform X1 [Bos taurus]	1.23474e+06	630394	527302	1.91162e+06	1.34196e+06	1.96323e+06	1.12468	8.661e-12	5.6115e-10
54	XP_005220772.1	ACLY	PREDICTED: ATP-citrate synthase isoform X2 [Bos taurus]	4384927	2430214	2451205	6914915	3.68264e+06	9199561	1.09522	2.95408e-07	6.20266e-06
55	NP_001069150.2	ACOT7	cytosolic acyl coenzyme A thioester hydrolase [Bos taurus]	276500	126788	137443	506267	1.00417e+06	826537	2.11166	0.001969	0.0103597
56	XP_005217137.1	ACOT7	PREDICTED: cytosolic acyl coenzyme A thioester hydrolase isoform X1 [Bos taurus]	276500	126788	137443	506267	1.00417e+06	826537	2.11166	0.001969	0.0103597
57	XP_005217138.1	Acot7	PREDICTED: cytosolic acyl coenzyme A thioester hydrolase isoform X2 [Bos taurus]	276500	126788	137443	506267	1.00417e+06	826537	2.11166	0.001969	0.0103597
58	XP_024831970.1	ACOT7	Acyl-CoA thioesterase 7 [Bos taurus]	276500	126788	137443	506267	1.00417e+06	826537	2.11166	0.001969	0.0103597
59	NP_001068625.2	ACOT8	acyl-coenzyme A thioesterase 8 [Bos taurus]	187420	179687	186700	508902	199034	598118	1.23776	0.00208038	0.0108617
60	XP_005214577.1	ACOT8	PREDICTED: acyl-coenzyme A thioesterase 8 isoform X2 [Bos taurus]	187420	179687	186700	508902	199034	598118	1.23776	0.00208038	0.0108617
61	NP_001029732.1	ACOT9	acyl-coenzyme A thioesterase 9, mitochondrial precursor [Bos taurus]	723174	624049	882339	1.25046e+06	1.27335e+06	1.5287e+06	0.862054	0.0107009	0.0393158
62	NP_001069526.1	ACP2	lysosomal acid phosphatase precursor [Bos taurus]	321629	194064	223979	786772	257265	1.31989e+06	1.67623	0.000120875	0.00104355
63	NP_001343973.1	ACP2	lysosomal acid phosphatase precursor [Bos taurus]	321629	194064	223979	786772	257265	1.31989e+06	1.67623	0.000120875	0.00104355
64	XP_005216540.1	ACP2	PREDICTED: lysosomal acid phosphatase isoform X1 [Bos taurus]	321629	194064	223979	786772	257265	1.31989e+06	1.67623	0.000120875	0.00104355
65	XP_005216541.1	ACP2	PREDICTED: lysosomal acid phosphatase isoform X3 [Bos taurus]	321629	194064	223979	786772	257265	1.31989e+06	1.67623	0.000120875	0.00104355
66	NP_001030240.1	ACSF3	PREDICTED: acyl-CoA synthetase family member 3, mitochondrial isoform X1 [Bos taurus]	4.29178e+06	3.78781e+06	3.58768e+06	1.51262e+06	1.52586e+06	789304	-1.60789	1.76734e-06	2.82899e-05
67	XP_005218566.1	ACSF3	PREDICTED: acyl-CoA synthetase family member 3, mitochondrial isoform X1 [Bos taurus]	4.29178e+06	3.78781e+06	3.58768e+06	1.51262e+06	1.52586e+06	789304	-1.60789	1.76734e-06	2.82899e-05
68	NP_001069553.1	ACSL1	long-chain-fatty-acid--CoA ligase 1 [Bos taurus]	13152734	15631050	16584333	5.90792e+06	6065746	9493930	-1.07952	3.19754e-12	2.28978e-10
69	XP_005226050.1	ACSL1	long-chain-fatty-acid--CoA ligase 1 [Bos taurus]	13152734	15631050	16584333	5.90792e+06	6065746	9493930	-1.07952	3.19754e-12	2.28978e-10
70	XP_005226051.1	ACSL1	long-chain-fatty-acid--CoA ligase 1 [Bos taurus]	13152734	15631050	16584333	5.90792e+06	6065746	9493930	-1.07952	3.19754e-12	2.28978e-10
71	XP_024842068.1	ACSL1	long-chain-fatty-acid--CoA ligase 1 [Bos taurus]	13152734	15631050	16584333	5.90792e+06	6065746	9493930	-1.07952	3.19754e-12	2.28978e-10
72	XP_002699912.1	ACSL4	Long-chain-fatty-acid--CoA ligase 4, partial [Bos mutus]	563764	1.17091e+06	381322	1.63984e+06	1.4619e+06	2.18624e+06	1.32138	9.69989e-05	0.000859223
73	XP_015317069.1	ACSL4	PREDICTED: long-chain-fatty-acid--CoA ligase 4 isoform X1 [Bos taurus]	563764	1.17091e+06	381322	1.63984e+06	1.4619e+06	2.18624e+06	1.32138	9.69989e-05	0.000859223
74	XP_015317071.1	ACSL4	Long-chain-fatty-acid--CoA ligase 4, partial [Bos mutus]	563764	1.17091e+06	381322	1.63984e+06	1.4619e+06	2.18624e+06	1.32138	9.69989e-05	0.000859223
75	XP_015317072.1	ACSL4	Long-chain-fatty-acid--CoA ligase 4, partial [Bos mutus]	563764	1.17091e+06	381322	1.63984e+06	1.4619e+06	2.18624e+06	1.32138	9.69989e-05	0.000859223
76	XP_015317073.1	ACSL4	Long-chain-fatty-acid--CoA ligase 4, partial [Bos mutus]	563764	1.17091e+06	381322	1.63984e+06	1.4619e+06	2.18624e+06	1.32138	9.69989e-05	0.000859223
77	XP_024844495.1	ACSL4	PREDICTED: long-chain-fatty-acid--CoA ligase 4 isoform X1 [Bos taurus]	563764	1.17091e+06	381322	1.63984e+06	1.4619e+06	2.18624e+06	1.32138	9.69989e-05	0.000859223
78	NP_001033131.1	ACSL6	long-chain-fatty-acid--CoA ligase 6 [Bos taurus]	61444.5	56899.4	38008.2	1.36677e+06	394062	2.01211e+06	4.59282	6.28001e-05	0.000594855
79	XP_005209088.1	ACSL6	PREDICTED: long-chain-fatty-acid--CoA ligase 6 isoform X2 [Bos taurus]	61444.5	56899.4	38008.2	1.36677e+06	394062	2.01211e+06	4.59282	6.28001e-05	0.000594855
80	XP_005209089.1	ACSL6	PREDICTED: long-chain-fatty-acid--CoA ligase 6 isoform X1 [Bos taurus]	61444.5	56899.4	38008.2	1.36677e+06	394062	2.01211e+06	4.59282	6.28001e-05	0.000594855
81	XP_010805344.1	ACSL6	PREDICTED: long-chain-fatty-acid--CoA ligase 6 isoform X3 [Bos taurus]	61444.5	56899.4	38008.2	1.36677e+06	394062	2.01211e+06	4.59282	6.28001e-05	0.000594855
82	XP_010805345.1	ACSL6	PREDICTED: long-chain-fatty-acid--CoA ligase 6 isoform X3 [Bos taurus]	61444.5	56899.4	38008.2	1.36677e+06	394062	2.01211e+06	4.59282	6.28001e-05	0.000594855
83	XP_010805346.1	ACSL6	PREDICTED: long-chain-fatty-acid--CoA ligase 6 isoform X4 [Bos taurus]	61444.5	56899.4	38008.2	1.36677e+06	394062	2.01211e+06	4.59282	6.28001e-05	0.000594855
84	XP_024849712.1	ACSL6	PREDICTED: long-chain-fatty-acid--CoA ligase 6 isoform X2 [Bos taurus]	61444.5	56899.4	38008.2	1.36677e+06	394062	2.01211e+06	4.59282	6.28001e-05	0.000594855
85	XP_024849713.1	ACSL6	PREDICTED: long-chain-fatty-acid--CoA ligase 6 isoform X3 [Bos taurus]	61444.5	56899.4	38008.2	1.36677e+06	394062	2.01211e+06	4.59282	6.28001e-05	0.000594855
86	XP_024849714.1	ACSL6	long-chain-fatty-acid--CoA ligase 6 [Bos taurus]	61444.5	56899.4	38008.2	1.36677e+06	394062	2.01211e+06	4.59282	6.28001e-05	0.000594855
87	XP_024849716.1	ACSL6	PREDICTED: long-chain-fatty-acid--CoA ligase 6 isoform X1 [Bos taurus]	61444.5	56899.4	38008.2	1.36677e+06	394062	2.01211e+06	4.59282	6.28001e-05	0.000594855
88	NP_777171.1	Acss1	acetyl-coenzyme A synthetase 2-like, mitochondrial [Bos taurus]	9662442	13893310	12492265	2.11665e+06	6181814	2.03308e+06	-1.80286	4.58854e-07	8.94436e-06
89	NP_001098809.1	ACSS2	acetyl-coenzyme A synthetase, cytoplasmic [Bos taurus]	19590526	17740370	32707566	1.35766e+06	5.27491e+06	1.70572e+06	-3.07032	1.77449e-12	1.32658e-10
90	NP_001029674.1	ACTA2	Actin, aortic smooth muscle [Fukomys damarensis]	790981120	462176576	471834368	886655936	1527580032	952375168	0.964707	0.00098207	0.00586214
91	XP_005225421.1	ACTA2	Actin, aortic smooth muscle [Fukomys damarensis]	790981120	462176576	471834368	886655936	1527580032	952375168	0.964707	0.00098207	0.00586214
92	NP_776404.2	ACTB	PREDICTED: actin, cytoplasmic 1 [Camelus dromedarius]	2.16486e+06	1.73905e+06	1.74176e+06	4159026	2.08088e+06	5813413	1.09421	0.00189216	0.0100174
93	NP_001028790.1	ACTG1	PREDICTED: actin, cytoplasmic 2 isoform X1 [Colobus angolensis palliatus]	602758720	393034208	454600736	1335091072	852091136	1708007552	1.42525	1.64274e-05	0.000195719
94	NP_001098505.1	ACTL6A	actin-like protein 6A [Bos taurus]	2887248	1920074	1.23781e+06	2979488	19567694	3149792	2.08775	2.92938e-05	0.000314331
95	NP_776651.1	ACTR3	PREDICTED: actin-related protein 3 isoform X1 [Colobus angolensis palliatus]	13953550	11168158	11601399	30418260	15690673	44872100	1.30888	0.00148726	0.00824599
96	NP_776312.1	ADA	adenosine deaminase [Bos taurus]	1.64165e+06	848212	713945	6.20692e+06	2.17479e+06	8.20366e+06	2.37205	0.00235201	0.0119946
97	XP_002691532.1	ADAM17	PREDICTED: disintegrin and metalloproteinase domain-containing protein 17 isoform X1 [Bos taurus]	518983	476593	444970	1.07239e+06	457946	1.29743e+06	0.973046	0.0021217	0.0110183
98	XP_010808605.1	ADAM17	PREDICTED: disintegrin and metalloproteinase domain-containing protein 17 isoform X1 [Bos taurus]	518983	476593	444970	1.07239e+06	457946	1.29743e+06	0.973046	0.0021217	0.0110183
99	NP_001179747.2	ADAM9	disintegrin and metalloproteinase domain-containing protein 9 precursor [Bos taurus]	483100	330337	337600	611154	574388	973575	0.907508	0.00335689	0.0159587
100	NP_001094531.1	ADAMTSL4	ADAMTS-like protein 4 precursor [Bos taurus]	1.20816e+06	825696	824292	1.23138e+06	2486865	946051	0.706579	0.000177571	0.00142791
101	XP_002686059.1	ADAR	PREDICTED: double-stranded RNA-specific adenosine deaminase isoform X8 [Bos taurus]	739927	687035	721813	1.38564e+06	773836	2.04089e+06	0.967001	4.64685e-10	2.12165e-08
102	XP_005203859.2	ADAR	PREDICTED: double-stranded RNA-specific adenosine deaminase isoform X3 [Bos taurus]	739927	687035	721813	1.38564e+06	773836	2.04089e+06	0.967001	4.64685e-10	2.12165e-08
103	NP_001192928.1	ADD1	alpha-adducin [Bos taurus]	4838984	4949807	3.88001e+06	1.88486e+06	2.59866e+06	1.61688e+06	-1.16391	0.000146456	0.001221
104	XP_005208289.1	ADD1	PREDICTED: alpha-adducin isoform X3 [Bos taurus]	4838984	4949807	3.88001e+06	1.88486e+06	2.59866e+06	1.61688e+06	-1.16391	0.000146456	0.001221
105	XP_024848870.1	ADD1	PREDICTED: alpha-adducin isoform X3 [Bos taurus]	4838984	4949807	3.88001e+06	1.88486e+06	2.59866e+06	1.61688e+06	-1.16391	0.000146456	0.001221
106	XP_015327629.1	ADIPOQ	PREDICTED: adiponectin isoform X2 [Bos taurus]	13983795	5433416	8602406	2703327	11803768	1.66617e+06	-0.792826	0.00784648	0.0310347
107	XP_024851000.1	ADIPOQ	PREDICTED: adiponectin isoform X2 [Bos indicus]	13983795	5433416	8602406	2703327	11803768	1.66617e+06	-0.792826	0.00784648	0.0310347
108	XP_024851001.1	ADIPOQ	PREDICTED: adiponectin isoform X2 [Bos indicus]	13983795	5433416	8602406	2703327	11803768	1.66617e+06	-0.792826	0.00784648	0.0310347
109	NP_001033643.1	ADPRH	[Protein ADP-ribosylarginine] hydrolase [Bos taurus]	308723	375261	389200	658156	497709	849800	0.902183	0.000622	0.00400328
110	XP_024845479.1	ADPRH	[Protein ADP-ribosylarginine] hydrolase [Bos taurus]	308723	375261	389200	658156	497709	849800	0.902183	0.000622	0.00400328
111	NP_001069843.1	AFAP1L2	actin filament-associated protein 1-like 2 [Bos taurus]	301786	148099	205534	717162	305647	791091	1.4686	0.000168829	0.00137386
112	XP_005225809.1	AFAP1L2	PREDICTED: actin filament-associated protein 1-like 2 isoform X1 [Bos taurus]	301786	148099	205534	717162	305647	791091	1.4686	0.000168829	0.00137386
113	XP_010818350.1	AFAP1L2	PREDICTED: actin filament-associated protein 1-like 2 isoform X6 [Bos taurus]	301786	148099	205534	717162	305647	791091	1.4686	0.000168829	0.00137386
114	XP_024841575.1	AFAP1L2	PREDICTED: actin filament-associated protein 1-like 2 isoform X6 [Bos taurus]	301786	148099	205534	717162	305647	791091	1.4686	0.000168829	0.00137386
115	XP_024841576.1	AFAP1L2	PREDICTED: actin filament-associated protein 1-like 2 isoform X2 [Bos taurus]	301786	148099	205534	717162	305647	791091	1.4686	0.000168829	0.00137386
116	XP_024841577.1	AFAP1L2	PREDICTED: actin filament-associated protein 1-like 2 isoform X3 [Bos taurus]	301786	148099	205534	717162	305647	791091	1.4686	0.000168829	0.00137386
117	XP_024841578.1	AFAP1L2	PREDICTED: actin filament-associated protein 1-like 2 isoform X2 [Bos taurus]	301786	148099	205534	717162	305647	791091	1.4686	0.000168829	0.00137386
118	XP_024852913.1	AFDN	PREDICTED: afadin isoform X16 [Bos taurus]	1.13214e+06	912988	848261	651840	608680	519700	-0.700705	0.00307654	0.0149498
119	XP_024852914.1	AFDN	PREDICTED: afadin isoform X21 [Bos taurus]	1.13214e+06	912988	848261	651840	608680	519700	-0.700705	0.00307654	0.0149498
120	XP_024852915.1	AFDN	PREDICTED: afadin isoform X22 [Bos taurus]	1.13214e+06	912988	848261	651840	608680	519700	-0.700705	0.00307654	0.0149498
121	XP_024852916.1	AFDN	PREDICTED: afadin isoform X22 [Bos taurus]	1.13214e+06	912988	848261	651840	608680	519700	-0.700705	0.00307654	0.0149498
122	XP_024852917.1	AFDN	PREDICTED: afadin isoform X23 [Bos taurus]	1.13214e+06	912988	848261	651840	608680	519700	-0.700705	0.00307654	0.0149498
123	NP_001033135.1	AGPAT3	1-acyl-sn-glycerol-3-phosphate acyltransferase gamma [Bos taurus]	437905	521166	488347	1.24241e+06	370381	1.54447e+06	1.12519	0.0100939	0.0376473
124	NP_001193648.1	AGPS	alkyldihydroxyacetonephosphate synthase, peroxisomal [Bos taurus]	230150	86232.8	132807	542709	435451	646853	1.85505	3.95854e-08	1.05608e-06
125	XP_005205231.1	AGR2	PREDICTED: anterior gradient protein 2 homolog isoform X1 [Bos taurus]	2111256	5.39106e+06	5.07215e+06	1627443	2.72998e+06	NA	-0.943987	0.000982337	0.00586214
126	XP_005205232.1	AGR2	PREDICTED: anterior gradient protein 2 homolog isoform X1 [Bos taurus]	2111256	5.39106e+06	5.07215e+06	1627443	2.72998e+06	NA	-0.943987	0.000982337	0.00586214
127	NP_001107554.1	AGT	angiotensinogen precursor [Bos taurus]	637095	1.96842e+06	856460	1.47688e+06	4583745	1.7172e+06	1.16777	3.16914e-07	6.57307e-06
128	XP_024837980.1	AHNAK2	PREDICTED: protein AHNAK2 isoform X1 [Ovis aries]	5.71947e+06	6766653	6267310	1646375	5.2909e+06	818006	-1.2739	0.000567177	0.00370298
129	NP_001192955.1	AHR	aryl hydrocarbon receptor [Bos taurus]	100426	143652	125260	233285	180398	421566	1.17727	0.0102985	0.0382219
130	NP_001029838.1	AHSA1	activator of 90 kDa heat shock protein ATPase homolog 1 [Bos taurus]	1.95929e+06	1.96786e+06	2.05538e+06	3.74367e+06	2.20773e+06	4208613	0.764075	8.47997e-06	0.000111155
131	NP_776410.1	AIF1	allograft inflammatory factor 1 [Bos taurus]	1.53834e+06	1.25246e+06	1.0453e+06	16867188	3.46769e+06	19056588	3.36017	0.00104538	0.006152
132	XP_024839144.1	AIF1	PREDICTED: allograft inflammatory factor 1 isoform X1 [Bos mutus]	1.53834e+06	1.25246e+06	1.0453e+06	16867188	3.46769e+06	19056588	3.36017	0.00104538	0.006152
133	NP_001179913.1	AIFM1	apoptosis-inducing factor 1, mitochondrial [Bos taurus]	4.84457e+06	7.27343e+06	7.4168e+06	3649763	3.34636e+06	4.19024e+06	-0.804306	1.52179e-08	4.46238e-07
134	XP_005227555.1	AIFM1	PREDICTED: apoptosis-inducing factor 1, mitochondrial isoform X1 [Bos taurus]	4.84457e+06	7.27343e+06	7.4168e+06	3649763	3.34636e+06	4.19024e+06	-0.804306	1.52179e-08	4.46238e-07
135	NP_001013600.1	AK1	adenylate kinase isoenzyme 1 [Bos taurus]	1.84078e+06	2101847	2.61375e+06	1.1996e+06	2155761	852994	-0.63964	0.00091416	0.00551821
136	XP_005213229.1	AK1	adenylate kinase isoenzyme 1 [Bos taurus]	1.84078e+06	2101847	2.61375e+06	1.1996e+06	2155761	852994	-0.63964	0.00091416	0.00551821
137	XP_015329081.2	AK1	PREDICTED: adenylate kinase isoenzyme 1 isoform X1 [Bubalus bubalis]	1.84078e+06	2101847	2.61375e+06	1.1996e+06	2155761	852994	-0.63964	0.00091416	0.00551821
138	XP_024854025.1	AK1	adenylate kinase isoenzyme 1 [Bos taurus]	1.84078e+06	2101847	2.61375e+06	1.1996e+06	2155761	852994	-0.63964	0.00091416	0.00551821
139	XP_024854026.1	AK1	adenylate kinase isoenzyme 1 [Bos taurus]	1.84078e+06	2101847	2.61375e+06	1.1996e+06	2155761	852994	-0.63964	0.00091416	0.00551821
140	XP_005220005.1	AKAP1	PREDICTED: A-kinase anchor protein 1, mitochondrial isoform X1 [Bos taurus]	575318	457514	489430	1.12796e+06	816973	1545713	1.19728	6.10976e-06	8.36312e-05
141	XP_010814026.1	AKAP1	PREDICTED: A-kinase anchor protein 1, mitochondrial isoform X1 [Bos taurus]	575318	457514	489430	1.12796e+06	816973	1545713	1.19728	6.10976e-06	8.36312e-05
142	XP_024836364.1	AKAP1	PREDICTED: A-kinase anchor protein 1, mitochondrial isoform X1 [Bos taurus]	575318	457514	489430	1.12796e+06	816973	1545713	1.19728	6.10976e-06	8.36312e-05
143	XP_002691818.2	AKAP11	PREDICTED: A-kinase anchor protein 11 isoform X1 [Bos taurus]	216108	67908.7	128916	761365	114002	225420	1.41456	0.00224386	0.0115382
144	XP_005213749.2	AKAP11	PREDICTED: A-kinase anchor protein 11 isoform X2 [Bos taurus]	216108	67908.7	128916	761365	114002	225420	1.41456	0.00224386	0.0115382
145	XP_024855794.1	AKAP11	PREDICTED: A-kinase anchor protein 11 isoform X1 [Bos taurus]	216108	67908.7	128916	761365	114002	225420	1.41456	0.00224386	0.0115382
146	XP_024855795.1	AKAP11	PREDICTED: A-kinase anchor protein 11 isoform X1 [Bos taurus]	216108	67908.7	128916	761365	114002	225420	1.41456	0.00224386	0.0115382
147	NP_001179963.2	AKAP2	TPA: PALM2-AKAP2 readthrough transcript [Bos taurus]	2.04381e+06	1.01065e+06	1.49999e+06	3.9964e+06	2.12409e+06	4.92982e+06	1.27874	1.90344e-07	4.21796e-06
148	NP_001094624.1	ALAS1	5-aminolevulinate synthase, nonspecific, mitochondrial precursor [Bos taurus]	42181.9	47623.2	34180	304935	NA	604821	3.46028	0.0141661	0.049214
149	XP_024838613.1	ALAS1	PREDICTED: 5-aminolevulinate synthase, nonspecific, mitochondrial isoform X1 [Bos taurus]	42181.9	47623.2	34180	304935	NA	604821	3.46028	0.0141661	0.049214
150	XP_024838614.1	ALAS1	PREDICTED: 5-aminolevulinate synthase, nonspecific, mitochondrial isoform X1 [Bos taurus]	42181.9	47623.2	34180	304935	NA	604821	3.46028	0.0141661	0.049214
151	NP_001178320.1	ALDH1L2	mitochondrial 10-formyltetrahydrofolate dehydrogenase [Bos taurus]	863713	1162145	2.07078e+06	513463	371280	384622	-1.69033	6.68884e-07	1.22051e-05
152	NP_001099116.1	ALDH4A1	delta-1-pyrroline-5-carboxylate dehydrogenase, mitochondrial precursor [Bos taurus]	341769	224477	318866	1.22797e+06	546467	1.74532e+06	1.99155	2.09703e-05	0.000238564
153	NP_787005.1	ALDH6A1	methylmalonate-semialdehyde dehydrogenase [acylating], mitochondrial precursor [Bos taurus]	7348933	9725737	7771949	1.67193e+06	4337783	1.15598e+06	-1.79387	5.46621e-14	5.46862e-12
154	XP_024853065.1	ALDH6A1	PREDICTED: methylmalonate-semialdehyde dehydrogenase [acylating], mitochondrial [Bison bison bison]	2.83645e+06	3.03356e+06	2.93365e+06	785821	1.48234e+06	680696	-1.57795	5.71516e-05	0.000549156
155	XP_024853066.1	ALDH6A1	PREDICTED: methylmalonate-semialdehyde dehydrogenase [acylating], mitochondrial [Bison bison bison]	2.83645e+06	3.03356e+06	2.93365e+06	785821	1.48234e+06	680696	-1.57795	5.71516e-05	0.000549156
156	NP_001039434.2	ALDH7A1	alpha-aminoadipic semialdehyde dehydrogenase [Bos taurus]	11898390	15850091	17661602	7.03906e+06	9753047	8199055	-0.861594	1.33288e-21	6.04507e-19
157	NP_001095385.1	Aldoa	PREDICTED: fructose-bisphosphate aldolase A isoform X1 [Bos taurus]	47701380	37297032	37020428	74637648	75770456	102358624	1.0507	1.9363e-06	3.0563e-05
158	XP_005224934.1	Aldoa	PREDICTED: fructose-bisphosphate aldolase A isoform X1 [Bos taurus]	47701380	37297032	37020428	74637648	75770456	102358624	1.0507	1.9363e-06	3.0563e-05
159	XP_010817708.1	Aldoa	PREDICTED: fructose-bisphosphate aldolase A isoform X1 [Bos taurus]	47701380	37297032	37020428	74637648	75770456	102358624	1.0507	1.9363e-06	3.0563e-05
160	XP_024840531.1	Aldoa	PREDICTED: fructose-bisphosphate aldolase A isoform X1 [Bos taurus]	47701380	37297032	37020428	74637648	75770456	102358624	1.0507	1.9363e-06	3.0563e-05
161	XP_024840532.1	Aldoa	PREDICTED: fructose-bisphosphate aldolase A isoform X1 [Bos taurus]	47701380	37297032	37020428	74637648	75770456	102358624	1.0507	1.9363e-06	3.0563e-05
162	XP_024840533.1	Aldoa	PREDICTED: fructose-bisphosphate aldolase A isoform X1 [Bos taurus]	47701380	37297032	37020428	74637648	75770456	102358624	1.0507	1.9363e-06	3.0563e-05
163	NP_776926.1	ALOX15	arachidonate 15-lipoxygenase [Bos taurus]	2.05207e+06	5899319	3.9102e+06	111488	630428	54520.5	-3.89659	2.62843e-05	0.000287225
164	NP_001192632.1	ALOX15B	arachidonate 15-lipoxygenase B [Bos taurus]	650441	132452	102770	1929421	1.55828e+06	1.37186e+06	2.456	4.62164e-08	1.20927e-06
165	NP_001030494.1	ALYREF	THO complex subunit 4 [Bos taurus]	2.0308e+06	1.60817e+06	1.99418e+06	3.23035e+06	1353574	4737578	0.726623	0.00237763	0.012089
166	NP_001094574.1	AMDHD2	N-acetylglucosamine-6-phosphate deacetylase [Bos taurus]	1.10988e+06	954270	969911	1.81685e+06	1.20557e+06	2.54716e+06	0.876317	3.1637e-06	4.69927e-05
167	NP_001071612.1	ANG1	angiogenin-1 precursor [Bos taurus]	1708005	5643990	2.47103e+06	589570	911837	575812	-2.24151	4.26777e-05	0.000430766
168	XP_024849253.1	ANK2	PREDICTED: ankyrin-2 isoform X3 [Ovis aries musimon]	579696	408798	354561	885816	1.67313e+06	923665	1.37465	8.00714e-05	0.000731319
169	XP_024849254.1	Ank2	PREDICTED: ankyrin-2 isoform X25 [Ovis aries musimon]	579696	408798	354561	885816	1.67313e+06	923665	1.37465	8.00714e-05	0.000731319
170	XP_024849255.1	Ank2	PREDICTED: ankyrin-2 isoform X25 [Ovis aries musimon]	579696	408798	354561	885816	1.67313e+06	923665	1.37465	8.00714e-05	0.000731319
171	XP_024849256.1	Ank2	PREDICTED: ankyrin-2 isoform X2 [Balaenoptera acutorostrata scammoni]	579696	408798	354561	885816	1.67313e+06	923665	1.37465	8.00714e-05	0.000731319
172	XP_024849257.1	Ank2	PREDICTED: ankyrin-2 isoform X25 [Ovis aries musimon]	579696	408798	354561	885816	1.67313e+06	923665	1.37465	8.00714e-05	0.000731319
173	XP_024849258.1	Ank2	PREDICTED: ankyrin-2 isoform X25 [Ovis aries musimon]	579696	408798	354561	885816	1.67313e+06	923665	1.37465	8.00714e-05	0.000731319
174	XP_024849262.1	Ank2	PREDICTED: ankyrin-2 isoform X2 [Rhinopithecus roxellana]	579696	408798	354561	885816	1.67313e+06	923665	1.37465	8.00714e-05	0.000731319
175	XP_024849263.1	Ank2	PREDICTED: ankyrin-2 isoform X25 [Ovis aries musimon]	579696	408798	354561	885816	1.67313e+06	923665	1.37465	8.00714e-05	0.000731319
176	XP_024842395.1	Ank3	PREDICTED: ankyrin-3 isoform X3 [Bison bison bison]	3.5394e+06	2.44205e+06	2488019	1.26433e+06	1.67428e+06	858504	-1.15737	4.4313e-26	3.76827e-23
177	NP_001192638.1	ANKRD13A	ankyrin repeat domain-containing protein 13A [Bos taurus]	617582	489596	484510	1.19619e+06	386806	1.5152e+06	0.960872	4.89251e-06	6.8768e-05
178	NP_001075048.1	ANKRD22	ankyrin repeat domain-containing protein 22 [Bos taurus]	127997	88641.3	140176	507520	152930	828428	2.06098	0.00374475	0.0173303
179	XP_015316051.1	ANKRD22	PREDICTED: ankyrin repeat domain-containing protein 22 isoform X1 [Bos taurus]	127997	88641.3	140176	507520	152930	828428	2.06098	0.00374475	0.0173303
180	XP_024841284.1	ANKRD22	ankyrin repeat domain-containing protein 22 [Bos taurus]	127997	88641.3	140176	507520	152930	828428	2.06098	0.00374475	0.0173303
181	XP_024841286.1	ANKRD22	PREDICTED: ankyrin repeat domain-containing protein 22 [Bison bison bison]	127997	88641.3	140176	507520	152930	828428	2.06098	0.00374475	0.0173303
182	XP_015314106.2	ANKRD44	PREDICTED: serine/threonine-protein phosphatase 6 regulatory ankyrin repeat subunit B isoform X2 [Bubalus bubalis]	390047	461350	346970	1.81977e+06	854004	2697764	2.16426	2.333e-05	0.00026044
183	XP_015314108.2	ANKRD44	PREDICTED: serine/threonine-protein phosphatase 6 regulatory ankyrin repeat subunit B isoform X2 [Bubalus bubalis]	390047	461350	346970	1.81977e+06	854004	2697764	2.16426	2.333e-05	0.00026044
184	NP_001068774.1	Anp32e	acidic leucine-rich nuclear phosphoprotein 32 family member E [Bos taurus]	2153809	1.78113e+06	1601239	3.15309e+06	1.96654e+06	3550552	0.647172	3.98397e-06	5.73001e-05
185	NP_786978.2	ANXA1	annexin A1 [Bos taurus]	31090364	35426960	29541674	105347208	112333544	137989168	1.88855	2.90765e-08	7.97611e-07
186	XP_005208208.1	ANXA3	PREDICTED: annexin A3 isoform X1 [Bos taurus]	4.49166e+06	4928358	4.37798e+06	31508304	9338019	35479560	2.46771	1.95685e-10	9.64672e-09
187	XP_024848975.1	ANXA3	PREDICTED: annexin A3 isoform X1 [Bos taurus]	4.49166e+06	4928358	4.37798e+06	31508304	9338019	35479560	2.46771	1.95685e-10	9.64672e-09
188	NP_851345.1	AOC3	primary amine oxidase, lung isozyme [Bos taurus]	6295836	5379500	4.43481e+06	1.96203e+06	7.76509e+06	31696076	1.36247	3.11866e-07	6.48815e-06
189	NP_001029683.1	AP1M2	AP-1 complex subunit mu-2 [Bos taurus]	635900	772455	687423	302585	548220	237847	-0.944943	1.98606e-05	0.000228615
190	XP_005208805.1	AP1M2	PREDICTED: AP-1 complex subunit mu-2 isoform X1 [Bos taurus]	635900	772455	687423	302585	548220	237847	-0.944943	1.98606e-05	0.000228615
191	XP_024849983.1	AP1M2	PREDICTED: AP-1 complex subunit mu-2 isoform X1 [Bos indicus]	635900	772455	687423	302585	548220	237847	-0.944943	1.98606e-05	0.000228615
192	NP_001069546.1	Ap2s1	PREDICTED: AP-2 complex subunit sigma [Dasypus novemcinctus]	837147	805592	718199	686996	215539	567302	-0.683704	0.0130764	0.0461645
193	NP_001192287.1	AP5Z1	AP-5 complex subunit zeta-1 [Bos taurus]	78652.6	64894.9	74831.3	185507	86169.5	272044	1.31603	0.00112448	0.00654954
194	XP_005225140.2	AP5Z1	PREDICTED: AP-5 complex subunit zeta-1 isoform X1 [Bos taurus]	78652.6	64894.9	74831.3	185507	86169.5	272044	1.31603	0.00112448	0.00654954
195	XP_005225141.2	AP5Z1	PREDICTED: AP-5 complex subunit zeta-1 isoform X2 [Bos taurus]	78652.6	64894.9	74831.3	185507	86169.5	272044	1.31603	0.00112448	0.00654954
196	XP_010803498.1	APAF1	PREDICTED: apoptotic protease-activating factor 1 isoform X2 [Bos taurus]	138594	78339.7	109063	215403	1.94563e+06	442730	2.99767	0.00624721	0.0257622
197	XP_015326596.1	APAF1	PREDICTED: apoptotic protease-activating factor 1 isoform X1 [Bos taurus]	138594	78339.7	109063	215403	1.94563e+06	442730	2.99767	0.00624721	0.0257622
198	NP_001029765.1	APBB1IP	amyloid beta A4 precursor protein-binding family B member 1-interacting protein [Bos taurus]	378833	246381	272982	2.92245e+06	1.0403e+06	4448701	3.22725	1.61387e-09	6.20293e-08
199	XP_015329477.1	APBB1IP	amyloid beta A4 precursor protein-binding family B member 1-interacting protein [Bos taurus]	378833	246381	272982	2.92245e+06	1.0403e+06	4448701	3.22725	1.61387e-09	6.20293e-08
200	XP_015329478.1	APBB1IP	amyloid beta A4 precursor protein-binding family B member 1-interacting protein [Bos taurus]	378833	246381	272982	2.92245e+06	1.0403e+06	4448701	3.22725	1.61387e-09	6.20293e-08
201	NP_001137555.1	API5	apoptosis inhibitor 5 [Bos taurus]	1.56328e+06	1.40397e+06	1.40098e+06	3.08422e+06	1721248	4330594	1.06452	8.18432e-06	0.000107694
202	NP_001030490.1	APMAP	adipocyte plasma membrane-associated protein [Bos taurus]	2.89732e+06	7291762	5522648	3286480	2.78326e+06	2.96845e+06	-0.797737	5.9352e-08	1.50533e-06
203	XP_002698130.5	APOBR	TPA: apolipoprotein B48 receptor-like [Bos taurus]	194443	92825.9	105321	811707	827519	1.27824e+06	2.89362	3.00706e-05	0.000321652
204	XP_015330260.2	ARAP1	PREDICTED: arf-GAP with Rho-GAP domain, ANK repeat and PH domain-containing protein 1 isoform X1 [Bos indicus]	188014	228347	198231	444643	322619	634737	1.18978	0.00656062	0.0267577
205	XP_024831632.1	ARAP1	PREDICTED: arf-GAP with Rho-GAP domain, ANK repeat and PH domain-containing protein 1 isoform X1 [Bos indicus]	188014	228347	198231	444643	322619	634737	1.18978	0.00656062	0.0267577
206	XP_024831633.1	ARAP1	PREDICTED: arf-GAP with Rho-GAP domain, ANK repeat and PH domain-containing protein 1 isoform X1 [Bos indicus]	188014	228347	198231	444643	322619	634737	1.18978	0.00656062	0.0267577
207	XP_024831634.1	ARAP1	PREDICTED: arf-GAP with Rho-GAP domain, ANK repeat and PH domain-containing protein 1 isoform X1 [Bos indicus]	188014	228347	198231	444643	322619	634737	1.18978	0.00656062	0.0267577
208	XP_024831635.1	ARAP1	PREDICTED: arf-GAP with Rho-GAP domain, ANK repeat and PH domain-containing protein 1 isoform X1 [Bos indicus]	188014	228347	198231	444643	322619	634737	1.18978	0.00656062	0.0267577
209	NP_001077140.1	Arf5	PREDICTED: ADP-ribosylation factor 5 [Chlorocebus sabaeus]	614118	643839	876148	1.32551e+06	1.67072e+06	1.66596e+06	1.12738	0.0128537	0.0455674
210	XP_003586610.1	Arf6	PREDICTED: ADP-ribosylation factor 6 [Chinchilla lanigera]	1.58934e+06	1.59068e+06	1.74853e+06	747052	1.21619e+06	728540	-0.872601	0.000778443	0.00480122
211	XP_024853747.1	Arf6	PREDICTED: ADP-ribosylation factor 6 [Chinchilla lanigera]	1.58934e+06	1.59068e+06	1.74853e+06	747052	1.21619e+06	728540	-0.872601	0.000778443	0.00480122
212	XP_005214647.1	Arfgap1	PREDICTED: ADP-ribosylation factor GTPase-activating protein 1 isoform X2 [Bos taurus]	399278	426939	461580	883293	669995	1.0224e+06	1.00005	0.000654083	0.00418158
213	NP_001192581.1	ARFGEF2	brefeldin A-inhibited guanine nucleotide-exchange protein 2 [Bos taurus]	841893	1.22319e+06	1.23019e+06	441848	793001	683843	-0.780275	6.15062e-10	2.69953e-08
214	NP_001029649.1	ARFIP2	arfaptin-2 [Bos taurus]	479484	912079	851397	140833	239662	110196	-2.19252	0.00263569	0.013135
215	NP_001098473.1	ARHGAP15	rho GTPase-activating protein 15 [Bos taurus]	14361.6	77813.3	11117.6	490870	291676	767633	3.90763	0.00906909	0.0347197
216	XP_024840953.1	ARHGAP17	PREDICTED: rho GTPase-activating protein 17 isoform X1 [Capra hircus]	1.34354e+06	1.28332e+06	1.13011e+06	6.17001e+06	1.98415e+06	7175289	2.02866	7.72489e-20	2.5025e-17
217	NP_001039857.1	ARHGAP25	rho GTPase-activating protein 25 [Bos taurus]	408706	225942	269570	2220093	951404	2.12504e+06	2.55031	3.76643e-14	3.942e-12
218	XP_005212918.2	ARHGAP25	PREDICTED: rho GTPase-activating protein 25 isoform X1 [Bos taurus]	408706	225942	269570	2220093	951404	2.12504e+06	2.55031	3.76643e-14	3.942e-12
219	XP_015328993.1	ARHGAP25	PREDICTED: rho GTPase-activating protein 25 isoform X3 [Bos taurus]	408706	225942	269570	2220093	951404	2.12504e+06	2.55031	3.76643e-14	3.942e-12
220	NP_001096010.1	ARHGAP4	rho GTPase-activating protein 4 [Bos taurus]	146552	221921	131377	578935	139633	814937	1.61727	1.47959e-07	3.41207e-06
221	XP_005227713.2	ARHGAP4	TPA: Rho GTPase activating protein 4 [Bos taurus]	146552	221921	131377	578935	139633	814937	1.61727	1.47959e-07	3.41207e-06
222	NP_001192670.1	ARHGAP45	minor histocompatibility protein HA-1 [Bos taurus]	110982	158393	99823.3	635643	353781	815556	2.28952	0.000543644	0.00358373
223	XP_024849921.1	ARHGAP45	PREDICTED: minor histocompatibility protein HA-1 isoform X3 [Bubalus bubalis]	110982	158393	99823.3	635643	353781	815556	2.28952	0.000543644	0.00358373
224	NP_786991.1	ARHGDIB	rho GDP-dissociation inhibitor 2 [Bos taurus]	5214099	3.53668e+06	3708055	20478996	19801862	24025280	2.36779	3.34495e-06	4.8937e-05
225	XP_005207030.1	ARHGDIB	PREDICTED: rho GDP-dissociation inhibitor 2 isoform X1 [Bos taurus]	5214099	3.53668e+06	3708055	20478996	19801862	24025280	2.36779	3.34495e-06	4.8937e-05
226	XP_005219451.1	ARHGEF1	PREDICTED: rho guanine nucleotide exchange factor 1 isoform X1 [Bos taurus]	590603	542251	600795	1174009	673662	1.6224e+06	1.00115	5.63613e-05	0.000543096
227	XP_005219452.1	ARHGEF1	PREDICTED: rho guanine nucleotide exchange factor 1 isoform X1 [Bos taurus]	590603	542251	600795	1174009	673662	1.6224e+06	1.00115	5.63613e-05	0.000543096
228	XP_010813417.1	ARHGEF1	PREDICTED: rho guanine nucleotide exchange factor 1 isoform X1 [Bos taurus]	590603	542251	600795	1174009	673662	1.6224e+06	1.00115	5.63613e-05	0.000543096
229	XP_010813422.2	ARHGEF1	PREDICTED: rho guanine nucleotide exchange factor 1 isoform X1 [Bos taurus]	590603	542251	600795	1174009	673662	1.6224e+06	1.00115	5.63613e-05	0.000543096
230	XP_024834880.1	ARHGEF1	PREDICTED: rho guanine nucleotide exchange factor 1 isoform X2 [Bos taurus]	590603	542251	600795	1174009	673662	1.6224e+06	1.00115	5.63613e-05	0.000543096
231	XP_024834883.1	ARHGEF1	PREDICTED: rho guanine nucleotide exchange factor 1 isoform X1 [Bos taurus]	590603	542251	600795	1174009	673662	1.6224e+06	1.00115	5.63613e-05	0.000543096
232	XP_024834884.1	ARHGEF1	PREDICTED: rho guanine nucleotide exchange factor 1 isoform X1 [Bos taurus]	590603	542251	600795	1174009	673662	1.6224e+06	1.00115	5.63613e-05	0.000543096
233	XP_024834885.1	ARHGEF1	PREDICTED: rho guanine nucleotide exchange factor 1 isoform X2 [Bos taurus]	590603	542251	600795	1174009	673662	1.6224e+06	1.00115	5.63613e-05	0.000543096
234	XP_024834886.1	ARHGEF1	PREDICTED: rho guanine nucleotide exchange factor 1 isoform X2 [Bos taurus]	590603	542251	600795	1174009	673662	1.6224e+06	1.00115	5.63613e-05	0.000543096
235	XP_024845691.1	ARHGEF11	PREDICTED: rho guanine nucleotide exchange factor 11 isoform X1 [Bos indicus]	260044	120692	90895.8	389489	203477	320787	0.954142	5.77981e-06	8.00816e-05
236	XP_024845694.1	ARHGEF11	Rho guanine nucleotide exchange factor 11, partial [Bos mutus]	260044	120692	90895.8	389489	203477	320787	0.954142	5.77981e-06	8.00816e-05
237	XP_005217133.2	ARHGEF16	PREDICTED: rho guanine nucleotide exchange factor 16 isoform X1 [Bos taurus]	725505	1.48452e+06	1.4749e+06	443706	586378	330945	-1.43694	0.000438222	0.0030297
238	XP_005217134.2	ARHGEF16	PREDICTED: rho guanine nucleotide exchange factor 16 isoform X2 [Bos taurus]	725505	1.48452e+06	1.4749e+06	443706	586378	330945	-1.43694	0.000438222	0.0030297
239	XP_010805170.1	ARHGEF18	PREDICTED: rho guanine nucleotide exchange factor 18 isoform X2 [Bos taurus]	96919.5	63005.4	69232.9	378807	80486.7	551066	2.14046	0.0100003	0.0373596
240	XP_010805172.1	ARHGEF18	PREDICTED: rho guanine nucleotide exchange factor 18 isoform X2 [Bos taurus]	96919.5	63005.4	69232.9	378807	80486.7	551066	2.14046	0.0100003	0.0373596
241	XP_010805173.1	ARHGEF18	PREDICTED: rho guanine nucleotide exchange factor 18 isoform X2 [Bos taurus]	96919.5	63005.4	69232.9	378807	80486.7	551066	2.14046	0.0100003	0.0373596
242	XP_010805174.1	ARHGEF18	PREDICTED: rho guanine nucleotide exchange factor 18 isoform X2 [Bos taurus]	96919.5	63005.4	69232.9	378807	80486.7	551066	2.14046	0.0100003	0.0373596
243	XP_010805175.1	ARHGEF18	PREDICTED: rho guanine nucleotide exchange factor 18 isoform X3 [Bos taurus]	96919.5	63005.4	69232.9	378807	80486.7	551066	2.14046	0.0100003	0.0373596
244	XP_015327517.1	ARHGEF18	PREDICTED: rho guanine nucleotide exchange factor 18 isoform X3 [Bos taurus]	96919.5	63005.4	69232.9	378807	80486.7	551066	2.14046	0.0100003	0.0373596
245	XP_024850680.1	ARHGEF18	PREDICTED: rho guanine nucleotide exchange factor 18 isoform X3 [Bos taurus]	96919.5	63005.4	69232.9	378807	80486.7	551066	2.14046	0.0100003	0.0373596
246	NP_001092351.2	ARHGEF2	rho guanine nucleotide exchange factor 2 [Bos taurus]	241222	152250	229551	798547	399220	1187770	1.93696	5.54745e-07	1.06009e-05
247	XP_005203721.4	ARHGEF2	PREDICTED: rho guanine nucleotide exchange factor 2 isoform X2 [Bos taurus]	241222	152250	229551	798547	399220	1187770	1.93696	5.54745e-07	1.06009e-05
248	XP_005203722.1	ARHGEF2	PREDICTED: rho guanine nucleotide exchange factor 2 isoform X4 [Bos taurus]	241222	152250	229551	798547	399220	1187770	1.93696	5.54745e-07	1.06009e-05
249	XP_005203723.1	ARHGEF2	rho guanine nucleotide exchange factor 2 [Bos taurus]	241222	152250	229551	798547	399220	1187770	1.93696	5.54745e-07	1.06009e-05
250	XP_010801182.1	ARHGEF2	PREDICTED: rho guanine nucleotide exchange factor 2 isoform X1 [Bos taurus]	241222	152250	229551	798547	399220	1187770	1.93696	5.54745e-07	1.06009e-05
251	XP_015317571.1	ARHGEF2	PREDICTED: rho guanine nucleotide exchange factor 2 isoform X3 [Bos taurus]	241222	152250	229551	798547	399220	1187770	1.93696	5.54745e-07	1.06009e-05
252	XP_024842011.1	ARHGEF2	PREDICTED: rho guanine nucleotide exchange factor 2 isoform X2 [Bison bison bison]	241222	152250	229551	798547	399220	1187770	1.93696	5.54745e-07	1.06009e-05
253	XP_024842016.1	ARHGEF2	PREDICTED: rho guanine nucleotide exchange factor 2 isoform X1 [Capra hircus]	241222	152250	229551	798547	399220	1187770	1.93696	5.54745e-07	1.06009e-05
254	XP_024842017.1	ARHGEF2	PREDICTED: rho guanine nucleotide exchange factor 2 isoform X3 [Bison bison bison]	241222	152250	229551	798547	399220	1187770	1.93696	5.54745e-07	1.06009e-05
255	XP_024842028.1	ARHGEF2	rho guanine nucleotide exchange factor 2 [Bos taurus]	241222	152250	229551	798547	399220	1187770	1.93696	5.54745e-07	1.06009e-05
256	XP_024842033.1	ARHGEF2	rho guanine nucleotide exchange factor 2 [Bos taurus]	241222	152250	229551	798547	399220	1187770	1.93696	5.54745e-07	1.06009e-05
257	NP_001192870.1	ARHGEF40	rho guanine nucleotide exchange factor 40 [Bos taurus]	70146	81142.8	53009.8	227160	62185.9	326382	1.59161	0.000174688	0.00140982
258	NP_001179929.1	ARHGEF6	rho guanine nucleotide exchange factor 6 [Bos taurus]	101469	100455	66637.5	165777	124504	250909	1.01089	0.00148197	0.00823679
259	XP_015316932.1	ARHGEF6	PREDICTED: rho guanine nucleotide exchange factor 6 isoform X1 [Bos taurus]	101469	100455	66637.5	165777	124504	250909	1.01089	0.00148197	0.00823679
260	NP_001192714.1	ARID1A	AT-rich interactive domain-containing protein 1A [Bos taurus]	694155	589359	544802	1.1874e+06	781970	1.74432e+06	1.02233	0.000217415	0.00168076
261	XP_024832778.1	ARID1A	AT-rich interactive domain-containing protein 1A [Bos taurus]	694155	589359	544802	1.1874e+06	781970	1.74432e+06	1.02233	0.000217415	0.00168076
262	XP_024832783.1	ARID1A	PREDICTED: AT-rich interactive domain-containing protein 1A isoform X11 [Ovis aries musimon]	694155	589359	544802	1.1874e+06	781970	1.74432e+06	1.02233	0.000217415	0.00168076
263	XP_024832789.1	ARID1A	PREDICTED: AT-rich interactive domain-containing protein 1A isoform X11 [Ovis aries musimon]	694155	589359	544802	1.1874e+06	781970	1.74432e+06	1.02233	0.000217415	0.00168076
264	XP_024852869.1	Arid1b	PREDICTED: AT-rich interactive domain-containing protein 1B isoform X1 [Capra hircus]	213285	144072	147382	248586	260280	271605	0.628808	0.00160711	0.0087256
265	XP_024852870.1	Arid1b	PREDICTED: AT-rich interactive domain-containing protein 1B isoform X1 [Capra hircus]	213285	144072	147382	248586	260280	271605	0.628808	0.00160711	0.0087256
266	XP_024852872.1	Arid1b	PREDICTED: AT-rich interactive domain-containing protein 1B isoform X1 [Capra hircus]	213285	144072	147382	248586	260280	271605	0.628808	0.00160711	0.0087256
267	XP_024852873.1	Arid1b	PREDICTED: AT-rich interactive domain-containing protein 1B isoform X3 [Capra hircus]	213285	144072	147382	248586	260280	271605	0.628808	0.00160711	0.0087256
268	XP_024852874.1	Arid1b	PREDICTED: AT-rich interactive domain-containing protein 1B isoform X4 [Capra hircus]	213285	144072	147382	248586	260280	271605	0.628808	0.00160711	0.0087256
269	XP_024852876.1	Arid1b	PREDICTED: AT-rich interactive domain-containing protein 1B isoform X4 [Capra hircus]	213285	144072	147382	248586	260280	271605	0.628808	0.00160711	0.0087256
270	XP_002687369.1	ARID2	PREDICTED: AT-rich interactive domain-containing protein 2 [Bos taurus]	44760.3	62635.3	79550	245564	180112	446150	2.22142	0.00475096	0.0209331
271	NP_001193171.1	ARIH2	E3 ubiquitin-protein ligase ARIH2 [Bos taurus]	117045	145932	134388	432817	876858	512989	2.19751	0.000140121	0.00118415
272	XP_005222791.1	ARIH2	E3 ubiquitin-protein ligase ARIH2 [Bos taurus]	117045	145932	134388	432817	876858	512989	2.19751	0.000140121	0.00118415
273	XP_005222792.1	ARIH2	E3 ubiquitin-protein ligase ARIH2 [Bos taurus]	117045	145932	134388	432817	876858	512989	2.19751	0.000140121	0.00118415
274	XP_005222793.1	ARIH2	PREDICTED: E3 ubiquitin-protein ligase ARIH2 isoform X2 [Bos taurus]	117045	145932	134388	432817	876858	512989	2.19751	0.000140121	0.00118415
275	XP_024838229.1	ARIH2	E3 ubiquitin-protein ligase ARIH2 [Bos taurus]	117045	145932	134388	432817	876858	512989	2.19751	0.000140121	0.00118415
276	XP_024838230.1	ARIH2	PREDICTED: E3 ubiquitin-protein ligase ARIH2 isoform X2 [Bos taurus]	117045	145932	134388	432817	876858	512989	2.19751	0.000140121	0.00118415
277	XP_024838231.1	ARIH2	PREDICTED: E3 ubiquitin-protein ligase ARIH2 isoform X2 [Bos taurus]	117045	145932	134388	432817	876858	512989	2.19751	0.000140121	0.00118415
278	XP_024838232.1	ARIH2	PREDICTED: E3 ubiquitin-protein ligase ARIH2 isoform X2 [Bos mutus]	117045	145932	134388	432817	876858	512989	2.19751	0.000140121	0.00118415
279	NP_001014943.1	ARL15	ADP-ribosylation factor-like protein 15 [Bos taurus]	936124	932116	915236	361039	396761	294648	-1.40314	0.00448857	0.0200588
280	XP_024837096.1	ARL15	PREDICTED: ADP-ribosylation factor-like protein 15 isoform X1 [Tursiops truncatus]	936124	932116	915236	361039	396761	294648	-1.40314	0.00448857	0.0200588
281	NP_001029453.1	ARL6IP6	ADP-ribosylation factor-like protein 6-interacting protein 6 [Bos taurus]	127331	140226	97781.4	179231	100335	288140	0.635909	0.00817138	0.0320217
282	NP_001039923.1	ARMC8	armadillo repeat-containing protein 8 [Bos taurus]	670661	506306	194191	213748	1.56138e+06	452596	0.700178	0.0116235	0.0419934
283	XP_005201941.1	ARMC8	PREDICTED: armadillo repeat-containing protein 8 isoform X1 [Bos taurus]	670661	506306	194191	213748	1.56138e+06	452596	0.700178	0.0116235	0.0419934
284	XP_005201942.1	ARMC8	PREDICTED: armadillo repeat-containing protein 8 isoform X2 [Bos taurus]	670661	506306	194191	213748	1.56138e+06	452596	0.700178	0.0116235	0.0419934
285	XP_024846863.1	ARMC8	PREDICTED: armadillo repeat-containing protein 8 isoform X3 [Bos indicus]	670661	506306	194191	213748	1.56138e+06	452596	0.700178	0.0116235	0.0419934
286	XP_024846865.1	ARMC8	PREDICTED: armadillo repeat-containing protein 8 isoform X1 [Bos taurus]	670661	506306	194191	213748	1.56138e+06	452596	0.700178	0.0116235	0.0419934
287	XP_024846871.1	ARMC8	PREDICTED: armadillo repeat-containing protein 8 isoform X3 [Bos mutus]	670661	506306	194191	213748	1.56138e+06	452596	0.700178	0.0116235	0.0419934
288	XP_024846875.1	ARMC8	PREDICTED: armadillo repeat-containing protein 8 isoform X2 [Bos mutus]	670661	506306	194191	213748	1.56138e+06	452596	0.700178	0.0116235	0.0419934
289	NP_001076968.1	ARMT1	protein-glutamate O-methyltransferase [Bos taurus]	1.07175e+06	997394	1.25555e+06	1.6416e+06	1.19512e+06	2228266	0.607337	0.000711602	0.0044592
290	NP_001014844.1	ARPC1B	actin-related protein 2/3 complex subunit 1B [Bos taurus]	7613771	6664523	6.35122e+06	20150024	9934752	25987004	1.44257	0.00206223	0.0107752
291	XP_024840437.1	ARPC1B	actin-related protein 2/3 complex subunit 1B [Bos taurus]	7613771	6664523	6.35122e+06	20150024	9934752	25987004	1.44257	0.00206223	0.0107752
292	NP_001192206.1	ARRB2	beta-arrestin-2 [Bos taurus]	201222	255458	192912	839086	691926	839530	1.86761	1.62894e-06	2.63849e-05
293	XP_005220238.1	ARRB2	PREDICTED: beta-arrestin-2 isoform X1 [Bos taurus]	201222	255458	192912	839086	691926	839530	1.86761	1.62894e-06	2.63849e-05
294	NP_001094645.1	ARSB	arylsulfatase B precursor [Bos taurus]	694075	674509	449445	1.98174e+06	1.61473e+06	2.35124e+06	1.70996	1.48469e-06	2.44561e-05
295	XP_024832998.1	ARVCF	PREDICTED: armadillo repeat protein deleted in velo-cardio-facial syndrome isoform X1 [Bos taurus]	107563	94324.6	140008	43364.4	17727.1	38028	-1.78631	0.00254631	0.0127459
296	XP_024832999.1	ARVCF	PREDICTED: armadillo repeat protein deleted in velo-cardio-facial syndrome isoform X2 [Bos taurus]	107563	94324.6	140008	43364.4	17727.1	38028	-1.78631	0.00254631	0.0127459
297	XP_024833000.1	ARVCF	PREDICTED: armadillo repeat protein deleted in velo-cardio-facial syndrome isoform X3 [Bos taurus]	107563	94324.6	140008	43364.4	17727.1	38028	-1.78631	0.00254631	0.0127459
298	XP_024833001.1	ARVCF	PREDICTED: armadillo repeat protein deleted in velo-cardio-facial syndrome isoform X4 [Bos taurus]	107563	94324.6	140008	43364.4	17727.1	38028	-1.78631	0.00254631	0.0127459
299	XP_024833002.1	ARVCF	PREDICTED: armadillo repeat protein deleted in velo-cardio-facial syndrome isoform X5 [Bos taurus]	107563	94324.6	140008	43364.4	17727.1	38028	-1.78631	0.00254631	0.0127459
300	XP_024833003.1	ARVCF	PREDICTED: armadillo repeat protein deleted in velo-cardio-facial syndrome isoform X6 [Bos taurus]	107563	94324.6	140008	43364.4	17727.1	38028	-1.78631	0.00254631	0.0127459
301	XP_024833004.1	ARVCF	PREDICTED: armadillo repeat protein deleted in velo-cardio-facial syndrome isoform X7 [Bos taurus]	107563	94324.6	140008	43364.4	17727.1	38028	-1.78631	0.00254631	0.0127459
302	XP_024833005.1	ARVCF	PREDICTED: armadillo repeat protein deleted in velo-cardio-facial syndrome isoform X5 [Bos taurus]	107563	94324.6	140008	43364.4	17727.1	38028	-1.78631	0.00254631	0.0127459
303	NP_001029600.1	ASL	argininosuccinate lyase [Bos taurus]	2.13367e+06	1.27882e+06	1871029	452020	1.24221e+06	457654	-1.2959	0.00929826	0.0353583
304	XP_010817716.2	ASL	argininosuccinate lyase [Bos taurus]	2.13367e+06	1.27882e+06	1871029	452020	1.24221e+06	457654	-1.2959	0.00929826	0.0353583
305	NP_001069121.1	ASNS	PREDICTED: asparagine synthetase [glutamine-hydrolyzing] isoform X1 [Bos taurus]	2.18028e+06	4.73601e+06	5143420	1.48491e+06	2.09038e+06	1.69856e+06	-1.19327	9.16976e-09	2.9084e-07
306	XP_010802301.1	ASNS	PREDICTED: asparagine synthetase [glutamine-hydrolyzing] isoform X1 [Bos taurus]	2.18028e+06	4.73601e+06	5143420	1.48491e+06	2.09038e+06	1.69856e+06	-1.19327	9.16976e-09	2.9084e-07
307	XP_015323612.1	ASNS	PREDICTED: asparagine synthetase [glutamine-hydrolyzing] isoform X1 [Bos taurus]	2.18028e+06	4.73601e+06	5143420	1.48491e+06	2.09038e+06	1.69856e+06	-1.19327	9.16976e-09	2.9084e-07
308	XP_024846402.1	ASNS	PREDICTED: asparagine synthetase [glutamine-hydrolyzing] isoform X1 [Bos taurus]	2.18028e+06	4.73601e+06	5143420	1.48491e+06	2.09038e+06	1.69856e+06	-1.19327	9.16976e-09	2.9084e-07
309	XP_024846403.1	ASNS	PREDICTED: asparagine synthetase [glutamine-hydrolyzing] isoform X1 [Bos taurus]	2.18028e+06	4.73601e+06	5143420	1.48491e+06	2.09038e+06	1.69856e+06	-1.19327	9.16976e-09	2.9084e-07
310	XP_024846404.1	ASNS	PREDICTED: asparagine synthetase [glutamine-hydrolyzing] isoform X1 [Bos taurus]	2.18028e+06	4.73601e+06	5143420	1.48491e+06	2.09038e+06	1.69856e+06	-1.19327	9.16976e-09	2.9084e-07
311	XP_024846405.1	ASNS	PREDICTED: asparagine synthetase [glutamine-hydrolyzing] isoform X1 [Bos taurus]	2.18028e+06	4.73601e+06	5143420	1.48491e+06	2.09038e+06	1.69856e+06	-1.19327	9.16976e-09	2.9084e-07
312	XP_024846406.1	ASNS	PREDICTED: asparagine synthetase [glutamine-hydrolyzing] isoform X1 [Bos taurus]	2.18028e+06	4.73601e+06	5143420	1.48491e+06	2.09038e+06	1.69856e+06	-1.19327	9.16976e-09	2.9084e-07
313	XP_005220265.1	ASPA	PREDICTED: aspartoacylase isoform X1 [Bos taurus]	1.10889e+06	964896	1.00501e+06	3059487	1.40989e+06	3.08611e+06	1.29516	0.0122916	0.043895
314	XP_010814208.1	ASPA	PREDICTED: aspartoacylase isoform X1 [Bos taurus]	1.10889e+06	964896	1.00501e+06	3059487	1.40989e+06	3.08611e+06	1.29516	0.0122916	0.043895
315	NP_001070503.1	ASRGL1	isoaspartyl peptidase/L-asparaginase [Bos taurus]	4888217	3.80607e+06	4269563	26813118	10391254	38636080	2.54847	7.80977e-07	1.40159e-05
316	NP_776317.1	ASS1	argininosuccinate synthase [Bos taurus]	1.67905e+06	3.3571e+06	3.78956e+06	1.13414e+06	1.75414e+06	1.22048e+06	-1.10301	8.28066e-08	1.99764e-06
317	NP_001192510.1	ATAD1	ATPase family AAA domain-containing protein 1, partial [Bos mutus]	382917	647552	509211	720821	934109	954284	0.760985	0.000247262	0.00186281
318	XP_024841301.1	ATAD1	ATPase family AAA domain-containing protein 1, partial [Bos mutus]	382917	647552	509211	720821	934109	954284	0.760985	0.000247262	0.00186281
319	NP_001098932.1	ATAD3	ATPase family AAA domain-containing protein 3 [Bos taurus]	753167	1164151	1.32037e+06	459056	374375	488802	-1.29199	6.69476e-06	9.0366e-05
320	NP_001179772.1	ATF7	cyclic AMP-dependent transcription factor ATF-7 [Bos taurus]	258396	251232	269257	449010	458491	481138	0.834189	0.00276145	0.0136033
321	XP_005206253.1	ATF7	PREDICTED: cyclic AMP-dependent transcription factor ATF-7 isoform X1 [Bos taurus]	258396	251232	269257	449010	458491	481138	0.834189	0.00276145	0.0136033
322	XP_010803194.1	ATF7	PREDICTED: cyclic AMP-dependent transcription factor ATF-7 isoform X1 [Bos taurus]	258396	251232	269257	449010	458491	481138	0.834189	0.00276145	0.0136033
323	XP_010803195.1	ATF7	PREDICTED: cyclic AMP-dependent transcription factor ATF-7 isoform X1 [Bos taurus]	258396	251232	269257	449010	458491	481138	0.834189	0.00276145	0.0136033
324	NP_001068832.1	ATG3	ubiquitin-like-conjugating enzyme ATG3 [Bos taurus]	1.09372e+06	988744	877184	3239471	1.76679e+06	4610294	1.7001	0.000702553	0.00441726
325	NP_001179514.1	ATP13A3	probable cation-transporting ATPase 13A3 [Bos taurus]	196847	425375	332034	569822	258040	993837	0.932838	0.00514797	0.0222219
326	XP_005201547.1	ATP13A3	PREDICTED: probable cation-transporting ATPase 13A3 isoform X1 [Bos taurus]	196847	425375	332034	569822	258040	993837	0.932838	0.00514797	0.0222219
327	XP_005201549.1	ATP13A3	PREDICTED: probable cation-transporting ATPase 13A3 isoform X1 [Bos taurus]	196847	425375	332034	569822	258040	993837	0.932838	0.00514797	0.0222219
328	XP_024845418.1	ATP13A3	probable cation-transporting ATPase 13A3 [Bos taurus]	196847	425375	332034	569822	258040	993837	0.932838	0.00514797	0.0222219
329	NP_001107626.1	ATP2A3	sarcoplasmic/endoplasmic reticulum calcium ATPase 3 [Bos taurus]	313288	113676	152118	738411	158261	958693	1.67986	0.00440508	0.0197829
330	XP_005220277.1	ATP2A3	PREDICTED: sarcoplasmic/endoplasmic reticulum calcium ATPase 3 isoform X6 [Bos taurus]	313288	113676	152118	738411	158261	958693	1.67986	0.00440508	0.0197829
331	XP_024835744.1	ATP2A3	sarcoplasmic/endoplasmic reticulum calcium ATPase 3 [Bos taurus]	313288	113676	152118	738411	158261	958693	1.67986	0.00440508	0.0197829
332	XP_024835745.1	ATP2A3	PREDICTED: sarcoplasmic/endoplasmic reticulum calcium ATPase 3 isoform X2 [Bos indicus]	313288	113676	152118	738411	158261	958693	1.67986	0.00440508	0.0197829
333	XP_024835746.1	ATP2A3	sarcoplasmic/endoplasmic reticulum calcium ATPase 3 [Bos taurus]	313288	113676	152118	738411	158261	958693	1.67986	0.00440508	0.0197829
334	XP_024835747.1	ATP2A3	PREDICTED: sarcoplasmic/endoplasmic reticulum calcium ATPase 3 isoform X3 [Bos indicus]	313288	113676	152118	738411	158261	958693	1.67986	0.00440508	0.0197829
335	XP_005206101.1	ATP2B1	PREDICTED: plasma membrane calcium-transporting ATPase 1 isoform X1 [Bos taurus]	872162	984381	854903	1.42788e+06	1.27697e+06	2.47555e+06	0.934	7.67633e-06	0.000101996
336	XP_010803067.1	ATP2B1	PREDICTED: plasma membrane calcium-transporting ATPase 1 isoform X1 [Bos taurus]	872162	984381	854903	1.42788e+06	1.27697e+06	2.47555e+06	0.934	7.67633e-06	0.000101996
337	XP_024847146.1	ATP2B1	PREDICTED: plasma membrane calcium-transporting ATPase 1 isoform X1 [Bos taurus]	872162	984381	854903	1.42788e+06	1.27697e+06	2.47555e+06	0.934	7.67633e-06	0.000101996
338	XP_024847147.1	ATP2B1	PREDICTED: plasma membrane calcium-transporting ATPase 1 isoform X3 [Bos indicus]	872162	984381	854903	1.42788e+06	1.27697e+06	2.47555e+06	0.934	7.67633e-06	0.000101996
339	XP_024847148.1	ATP2B1	PREDICTED: plasma membrane calcium-transporting ATPase 1 isoform X3 [Chinchilla lanigera]	872162	984381	854903	1.42788e+06	1.27697e+06	2.47555e+06	0.934	7.67633e-06	0.000101996
340	NP_001068604.1	ATP5F1C	ATP synthase subunit gamma, mitochondrial precursor [Bos taurus]	12913020	18728486	18615126	12370311	7.31102e+06	13331446	-0.60629	4.14173e-06	5.93183e-05
341	NP_776669.1	ATP5O	ATP synthase subunit O, mitochondrial precursor [Bos taurus]	5.72799e+06	9364454	8454870	3930388	5.26248e+06	4093136	-0.825655	0.00242124	0.0122284
342	NP_787000.1	ATP6AP1	V-type proton ATPase subunit S1 precursor [Bos taurus]	411792	311114	205331	656122	570851	957486	1.23471	0.00115677	0.00670315
343	NP_777179.1	ATP6V0A1	V-type proton ATPase 116 kDa subunit a isoform 1 [Bos taurus]	326404	379093	316326	595264	1.65405e+06	635939	1.49755	0.00112917	0.00656561
344	NP_776929.1	ATP6V1A	V-type proton ATPase catalytic subunit A [Bos taurus]	3772096	3.22533e+06	3.31355e+06	10826834	4327820	15833393	1.58753	3.40284e-20	1.21839e-17
345	XP_015326478.1	ATP6V1A	V-type proton ATPase catalytic subunit A [Bos taurus]	3772096	3.22533e+06	3.31355e+06	10826834	4327820	15833393	1.58753	3.40284e-20	1.21839e-17
346	NP_788844.2	ATP6V1B2	V-type proton ATPase subunit B, brain isoform isoform 2 [Bos taurus]	6237099	4.91251e+06	5.32079e+06	18548386	12834340	26437592	1.8117	0.0141408	0.0491568
347	NP_788849.1	ATP6V1C1	V-type proton ATPase subunit C 1 [Bos taurus]	284453	386219	335916	1.65884e+06	2370846	2156718	2.61963	0.00191204	0.0100991
348	NP_777235.1	ATP6V1E1	V-type proton ATPase subunit E 1, partial [Bos mutus]	2.08784e+06	1.89054e+06	1.86439e+06	5.33941e+06	2909841	7541996	1.4344	1.26364e-06	2.11737e-05
349	NP_001039334.1	ATP6V1F	V-type proton ATPase subunit F [Bos taurus]	1.30431e+06	1439200	1.57837e+06	3.60625e+06	2313548	3.64387e+06	1.1459	0.000129128	0.00110156
350	NP_776670.1	ATP6V1G1	V-type proton ATPase subunit G 1 [Bos taurus]	611983	982621	775572	1.5209e+06	857358	2.86831e+06	1.14638	0.00414944	0.0188191
351	XP_005215461.1	ATP6V1H	PREDICTED: V-type proton ATPase subunit H isoform X3 [Bos taurus]	736201	884617	1072282	1.98927e+06	995395	3.62874e+06	1.29613	0.0114018	0.0413686
352	XP_005215462.1	ATP6V1H	PREDICTED: V-type proton ATPase subunit H isoform X3 [Bos taurus]	736201	884617	1072282	1.98927e+06	995395	3.62874e+06	1.29613	0.0114018	0.0413686
353	XP_015329918.1	ATP6V1H	PREDICTED: V-type proton ATPase subunit H isoform X3 [Bos taurus]	736201	884617	1072282	1.98927e+06	995395	3.62874e+06	1.29613	0.0114018	0.0413686
354	XP_024857184.1	ATP6V1H	PREDICTED: V-type proton ATPase subunit H isoform X3 [Bos taurus]	736201	884617	1072282	1.98927e+06	995395	3.62874e+06	1.29613	0.0114018	0.0413686
355	XP_010815584.1	ATXN3	PREDICTED: ataxin-3 isoform X1 [Bos taurus]	1.09318e+06	639739	643175	1.63245e+06	1.22504e+06	1.80091e+06	0.971243	1.05125e-06	1.7924e-05
356	XP_024846847.1	AVL9	PREDICTED: late secretory pathway protein AVL9 homolog [Bos mutus]	272526	362472	277374	99140.9	146283	168700	-1.13956	0.000479367	0.00326113
357	XP_024846848.1	AVL9	PREDICTED: late secretory pathway protein AVL9 homolog [Bos mutus]	272526	362472	277374	99140.9	146283	168700	-1.13956	0.000479367	0.00326113
358	XP_024846849.1	AVL9	PREDICTED: late secretory pathway protein AVL9 homolog isoform X2 [Bubalus bubalis]	272526	362472	277374	99140.9	146283	168700	-1.13956	0.000479367	0.00326113
359	XP_002689188.1	AZU1	PREDICTED: azurocidin [Bos taurus]	914918	327067	204072	3393851	20024920	4.31271e+06	4.26133	1.87996e-07	4.18061e-06
360	NP_776318.1	B2M	beta-2-microglobulin precursor [Bos taurus]	5511326	874751	1.29071e+06	10260176	3.91362e+06	5582630	1.36375	0.00801384	0.0315681
361	XP_002691165.1	B2M	beta-2-microglobulin precursor [Bos taurus]	5511326	874751	1.29071e+06	10260176	3.91362e+06	5582630	1.36375	0.00801384	0.0315681
362	XP_024852995.1	B2M	PREDICTED: beta-2-microglobulin isoform X2 [Bos mutus]	5511326	874751	1.29071e+06	10260176	3.91362e+06	5582630	1.36375	0.00801384	0.0315681
363	NP_001193624.1	B4galnt3	beta-1,4-N-acetylgalactosaminyltransferase 3 [Bos taurus]	618836	1.53569e+06	1.27271e+06	281492	513781	199587	-1.78448	2.0422e-07	4.49614e-06
364	XP_024847593.1	B4galnt3	beta-1,4-N-acetylgalactosaminyltransferase 3 [Bos taurus]	618836	1.53569e+06	1.27271e+06	281492	513781	199587	-1.78448	2.0422e-07	4.49614e-06
365	NP_803478.1	B4GALT1	beta-1,4-galactosyltransferase 1 [Bos taurus]	2.40405e+06	7227829	5.84155e+06	1205939	2.30062e+06	932353	-1.80151	0.00011197	0.000977833
366	XP_005227242.1	BAD	PREDICTED: bcl2-associated agonist of cell death isoform X1 [Bos taurus]	279921	352752	326527	466091	449215	558203	0.619352	0.00657712	0.026809
367	XP_005227243.1	BAD	PREDICTED: bcl2-associated agonist of cell death isoform X1 [Bos taurus]	279921	352752	326527	466091	449215	558203	0.619352	0.00657712	0.026809
368	XP_024843090.1	BAD	PREDICTED: bcl2-associated agonist of cell death isoform X1 [Bos taurus]	279921	352752	326527	466091	449215	558203	0.619352	0.00657712	0.026809
369	NP_001075940.1	BAG3	BAG family molecular chaperone regulator 3 [Bos taurus]	2415288	2.01452e+06	1.95294e+06	5417673	6304934	8068279	1.63259	9.06625e-21	3.6281e-18
370	NP_001071386.1	BAK1	bcl-2 homologous antagonist/killer [Bos taurus]	899150	1.06383e+06	1.04351e+06	2.20565e+06	730771	2.9529e+06	0.970021	0.00963304	0.0362465
371	XP_005223298.1	BAK1	bcl-2 homologous antagonist/killer [Bos taurus]	899150	1.06383e+06	1.04351e+06	2.20565e+06	730771	2.9529e+06	0.970021	0.00963304	0.0362465
372	XP_015315211.1	BAK1	bcl-2 homologous antagonist/killer [Bos taurus]	899150	1.06383e+06	1.04351e+06	2.20565e+06	730771	2.9529e+06	0.970021	0.00963304	0.0362465
373	XP_024839342.1	BAK1	bcl-2 homologous antagonist/killer [Bos taurus]	899150	1.06383e+06	1.04351e+06	2.20565e+06	730771	2.9529e+06	0.970021	0.00963304	0.0362465
374	XP_024839343.1	BAK1	bcl-2 homologous antagonist/killer [Bos taurus]	899150	1.06383e+06	1.04351e+06	2.20565e+06	730771	2.9529e+06	0.970021	0.00963304	0.0362465
375	NP_001033181.1	BAP18	chromatin complexes subunit BAP18 [Bos taurus]	347775	397115	248870	548893	613556	876902	1.03714	0.00366042	0.0170795
376	XP_005220278.1	BAP18	PREDICTED: chromatin complexes subunit BAP18 isoform X1 [Bos taurus]	347775	397115	248870	548893	613556	876902	1.03714	0.00366042	0.0170795
377	XP_005220279.1	BAP18	PREDICTED: chromatin complexes subunit BAP18 isoform X2 [Bos taurus]	347775	397115	248870	548893	613556	876902	1.03714	0.00366042	0.0170795
378	XP_005220280.1	BAP18	PREDICTED: chromatin complexes subunit BAP18 isoform X3 [Bos taurus]	347775	397115	248870	548893	613556	876902	1.03714	0.00366042	0.0170795
379	NP_777205.1	BASP1	brain acid soluble protein 1 [Bos taurus]	1551639	605302	953227	8672511	5.10493e+06	11801645	3.0399	9.38392e-10	3.84571e-08
380	XP_024836983.1	BASP1	brain acid soluble protein 1 [Bos taurus]	1551639	605302	953227	8672511	5.10493e+06	11801645	3.0399	9.38392e-10	3.84571e-08
381	XP_024836984.1	BASP1	brain acid soluble protein 1 [Bos taurus]	1551639	605302	953227	8672511	5.10493e+06	11801645	3.0399	9.38392e-10	3.84571e-08
382	XP_024836985.1	BASP1	brain acid soluble protein 1 [Bos taurus]	1551639	605302	953227	8672511	5.10493e+06	11801645	3.0399	9.38392e-10	3.84571e-08
383	XP_024836986.1	BASP1	brain acid soluble protein 1 [Bos taurus]	1551639	605302	953227	8672511	5.10493e+06	11801645	3.0399	9.38392e-10	3.84571e-08
384	XP_024836987.1	BASP1	brain acid soluble protein 1 [Bos taurus]	1551639	605302	953227	8672511	5.10493e+06	11801645	3.0399	9.38392e-10	3.84571e-08
385	NP_776319.1	BAX	apoptosis regulator BAX [Bos taurus]	313807	194544	297548	2.4701e+06	1.88776e+06	4292726	3.42412	0.00106495	0.00625095
386	XP_015313626.1	BAX	PREDICTED: apoptosis regulator BAX isoform X2 [Bos taurus]	313807	194544	297548	2.4701e+06	1.88776e+06	4292726	3.42412	0.00106495	0.00625095
387	NP_777166.1	BCAM	basal cell adhesion molecule precursor [Bos taurus]	2.25964e+06	1.39816e+06	1.8033e+06	1.40749e+06	1154898	924884	-0.64709	4.48173e-05	0.000449694
388	NP_001013611.2	BCAT2	branched-chain-amino-acid aminotransferase, mitochondrial precursor [Bos taurus]	1.59973e+06	4415830	5.02386e+06	1.15113e+06	1.66511e+06	1.4732e+06	-1.36381	8.15771e-06	0.000107552
389	NP_776931.1	BCKDHA	2-oxoisovalerate dehydrogenase subunit alpha, mitochondrial precursor [Bos taurus]	4034614	6.24095e+06	6003640	1.28331e+06	1.36813e+06	1.10807e+06	-2.11441	1.04855e-09	4.19605e-08
390	NP_776932.1	BCKDHB	2-oxoisovalerate dehydrogenase subunit beta, mitochondrial precursor [Bos taurus]	2.02343e+06	3.54092e+06	3.34033e+06	607863	1.00981e+06	468161	-2.09394	6.12334e-06	8.36488e-05
391	NP_001029772.1	BDH1	PREDICTED: D-beta-hydroxybutyrate dehydrogenase, mitochondrial isoform X1 [Bos taurus]	4.99446e+06	6245472	5.19132e+06	91229.1	1.8612e+06	80002.9	-3.01516	0.00444576	0.0199108
392	XP_005201561.4	BDH1	PREDICTED: D-beta-hydroxybutyrate dehydrogenase, mitochondrial isoform X1 [Bos taurus]	4.99446e+06	6245472	5.19132e+06	91229.1	1.8612e+06	80002.9	-3.01516	0.00444576	0.0199108
393	XP_005201562.1	BDH1	PREDICTED: D-beta-hydroxybutyrate dehydrogenase, mitochondrial isoform X1 [Bos taurus]	4.99446e+06	6245472	5.19132e+06	91229.1	1.8612e+06	80002.9	-3.01516	0.00444576	0.0199108
394	NP_001028799.1	BECN1	beclin-1 [Bos taurus]	210216	137311	153835	447651	1.00851e+06	455885	1.93119	0.00595441	0.0247906
395	XP_024835996.1	BECN1	PREDICTED: beclin-1 isoform X1 [Panthera tigris altaica]	210216	137311	153835	447651	1.00851e+06	455885	1.93119	0.00595441	0.0247906
396	NP_001040006.1	BIN1	myc box-dependent-interacting protein 1 [Bos taurus]	898672	789627	827162	3.87079e+06	789742	4.05405e+06	1.79261	1.34112e-11	8.2942e-10
397	XP_005202274.1	BIN1	PREDICTED: myc box-dependent-interacting protein 1 isoform X2 [Bos taurus]	898672	789627	827162	3.87079e+06	789742	4.05405e+06	1.79261	1.34112e-11	8.2942e-10
398	XP_005202275.1	BIN1	PREDICTED: myc box-dependent-interacting protein 1 isoform X6 [Bos taurus]	898672	789627	827162	3.87079e+06	789742	4.05405e+06	1.79261	1.34112e-11	8.2942e-10
399	XP_005202277.1	BIN1	PREDICTED: myc box-dependent-interacting protein 1 isoform X9 [Bos taurus]	898672	789627	827162	3.87079e+06	789742	4.05405e+06	1.79261	1.34112e-11	8.2942e-10
400	XP_005202278.1	BIN1	PREDICTED: myc box-dependent-interacting protein 1 isoform X12 [Bos taurus]	898672	789627	827162	3.87079e+06	789742	4.05405e+06	1.79261	1.34112e-11	8.2942e-10
401	XP_005202279.1	BIN1	PREDICTED: myc box-dependent-interacting protein 1 isoform X13 [Bos taurus]	898672	789627	827162	3.87079e+06	789742	4.05405e+06	1.79261	1.34112e-11	8.2942e-10
402	XP_005202280.1	BIN1	PREDICTED: myc box-dependent-interacting protein 1 isoform X15 [Bos taurus]	898672	789627	827162	3.87079e+06	789742	4.05405e+06	1.79261	1.34112e-11	8.2942e-10
403	XP_005202281.1	BIN1	PREDICTED: myc box-dependent-interacting protein 1 isoform X16 [Bos taurus]	898672	789627	827162	3.87079e+06	789742	4.05405e+06	1.79261	1.34112e-11	8.2942e-10
404	XP_005202282.1	BIN1	PREDICTED: myc box-dependent-interacting protein 1 isoform X18 [Bos taurus]	898672	789627	827162	3.87079e+06	789742	4.05405e+06	1.79261	1.34112e-11	8.2942e-10
405	XP_005202283.1	BIN1	PREDICTED: myc box-dependent-interacting protein 1 isoform X19 [Bos taurus]	898672	789627	827162	3.87079e+06	789742	4.05405e+06	1.79261	1.34112e-11	8.2942e-10
406	XP_005202284.1	BIN1	PREDICTED: myc box-dependent-interacting protein 1 isoform X20 [Bos taurus]	898672	789627	827162	3.87079e+06	789742	4.05405e+06	1.79261	1.34112e-11	8.2942e-10
407	XP_005202285.1	BIN1	PREDICTED: myc box-dependent-interacting protein 1 isoform X22 [Bos taurus]	898672	789627	827162	3.87079e+06	789742	4.05405e+06	1.79261	1.34112e-11	8.2942e-10
408	XP_010800102.1	BIN1	PREDICTED: myc box-dependent-interacting protein 1 isoform X1 [Bos taurus]	898672	789627	827162	3.87079e+06	789742	4.05405e+06	1.79261	1.34112e-11	8.2942e-10
409	XP_010800103.1	BIN1	PREDICTED: myc box-dependent-interacting protein 1 isoform X3 [Bos taurus]	898672	789627	827162	3.87079e+06	789742	4.05405e+06	1.79261	1.34112e-11	8.2942e-10
410	XP_010800105.1	BIN1	PREDICTED: myc box-dependent-interacting protein 1 isoform X5 [Bos taurus]	898672	789627	827162	3.87079e+06	789742	4.05405e+06	1.79261	1.34112e-11	8.2942e-10
411	XP_010800107.1	BIN1	PREDICTED: myc box-dependent-interacting protein 1 isoform X10 [Bos taurus]	898672	789627	827162	3.87079e+06	789742	4.05405e+06	1.79261	1.34112e-11	8.2942e-10
412	XP_010800108.1	BIN1	PREDICTED: myc box-dependent-interacting protein 1 isoform X11 [Bos taurus]	898672	789627	827162	3.87079e+06	789742	4.05405e+06	1.79261	1.34112e-11	8.2942e-10
413	XP_010800111.1	BIN1	PREDICTED: myc box-dependent-interacting protein 1 isoform X17 [Bos taurus]	898672	789627	827162	3.87079e+06	789742	4.05405e+06	1.79261	1.34112e-11	8.2942e-10
414	XP_015329960.1	BIN1	PREDICTED: myc box-dependent-interacting protein 1 isoform X10 [Bos mutus]	898672	789627	827162	3.87079e+06	789742	4.05405e+06	1.79261	1.34112e-11	8.2942e-10
415	XP_024833461.1	BIN1	PREDICTED: myc box-dependent-interacting protein 1 isoform X13 [Bos indicus]	898672	789627	827162	3.87079e+06	789742	4.05405e+06	1.79261	1.34112e-11	8.2942e-10
416	XP_024833490.1	BIN1	PREDICTED: myc box-dependent-interacting protein 1 isoform X15 [Bos indicus]	898672	789627	827162	3.87079e+06	789742	4.05405e+06	1.79261	1.34112e-11	8.2942e-10
417	XP_024833500.1	BIN1	PREDICTED: myc box-dependent-interacting protein 1 isoform X17 [Ovis aries musimon]	898672	789627	827162	3.87079e+06	789742	4.05405e+06	1.79261	1.34112e-11	8.2942e-10
418	XP_024833513.1	BIN1	PREDICTED: myc box-dependent-interacting protein 1 isoform X15 [Bos indicus]	898672	789627	827162	3.87079e+06	789742	4.05405e+06	1.79261	1.34112e-11	8.2942e-10
419	XP_024833522.1	BIN1	PREDICTED: myc box-dependent-interacting protein 1 isoform X22 [Bos taurus]	898672	789627	827162	3.87079e+06	789742	4.05405e+06	1.79261	1.34112e-11	8.2942e-10
420	NP_001076904.1	BIN2	bridging integrator 2 [Bos taurus]	459549	275963	287318	1927998	623568	3155141	2.48009	2.23025e-13	1.97044e-11
421	NP_001039519.1	BLNK	B-cell linker protein [Bos taurus]	26800.4	48423.1	27782.2	198359	35068.4	259017	2.25724	0.000113387	0.000986412
422	XP_005225557.1	BLNK	PREDICTED: B-cell linker protein isoform X1 [Bos taurus]	26800.4	48423.1	27782.2	198359	35068.4	259017	2.25724	0.000113387	0.000986412
423	XP_005225558.1	BLNK	PREDICTED: B-cell linker protein isoform X2 [Bos taurus]	26800.4	48423.1	27782.2	198359	35068.4	259017	2.25724	0.000113387	0.000986412
424	XP_005225559.1	BLNK	PREDICTED: B-cell linker protein isoform X3 [Bos taurus]	26800.4	48423.1	27782.2	198359	35068.4	259017	2.25724	0.000113387	0.000986412
425	XP_002698474.1	Bloc1s2	PREDICTED: biogenesis of lysosome-related organelles complex 1 subunit 2 [Bos taurus]	715347	519438	677107	1.26836e+06	1.6962e+06	1.47065e+06	1.214	6.15009e-06	8.38458e-05
426	NP_001074200.1	BLOC1S4	biogenesis of lysosome-related organelles complex 1 subunit 4 [Bos taurus]	276167	275668	243086	729726	5.11077e+06	874401	3.07848	0.00642767	0.0263418
427	NP_001092345.1	BLOC1S5	biogenesis of lysosome-related organelles complex 1 subunit 5 [Bos taurus]	98749.6	44153.7	76915.2	285658	NA	246861	1.86148	0.011464	0.0415281
428	NP_001291194.1	BMP2K	BMP-2-inducible protein kinase [Bos taurus]	26992.4	110871	138857	648643	237666	963540	2.74091	0.000745024	0.00462764
429	XP_024848867.1	BMP2K	BMP-2-inducible protein kinase [Bos taurus]	26992.4	110871	138857	648643	237666	963540	2.74091	0.000745024	0.00462764
430	NP_001029786.1	BNIP3L	BCL2/adenovirus E1B 19 kDa protein-interacting protein 3-like [Bos taurus]	66529.5	132826	131546	278637	NA	150866	0.961228	0.00777638	0.0308111
431	XP_005210346.1	BNIP3L	PREDICTED: BCL2/adenovirus E1B 19 kDa protein-interacting protein 3-like isoform X1 [Bos taurus]	66529.5	132826	131546	278637	NA	150866	0.961228	0.00777638	0.0308111
432	NP_001029840.2	BoLA-DQB	boLa class II histocompatibility antigen, DQB*0101 beta chain precursor [Bos taurus]	336250	255806	239069	5.39922e+06	NA	5.18694e+06	4.25593	0.00416426	0.0188612
433	NP_001035655.2	BORCS6	BLOC-1-related complex subunit 6 [Bos taurus]	435148	212987	740248	751165	858444	877424	0.84102	0.00015566	0.00127739
434	XP_002698544.2	BORCS7	LOC613274 protein, partial [Bos taurus]	663144	460566	557214	1.1798e+06	1.19908e+06	1.30234e+06	1.13093	0.00263743	0.013135
435	XP_024850604.1	BRD4	PREDICTED: LOW QUALITY PROTEIN: bromodomain-containing protein 4 [Bos taurus]	594730	337761	284292	1456244	3.01179e+06	1799941	2.36493	1.78128e-08	5.13476e-07
436	NP_001068839.1	BSG	basigin precursor [Bos taurus]	12456316	10317434	12976794	1.78299e+06	6557707	1.69522e+06	-1.83279	1.40961e-11	8.63924e-10
437	NP_776933.1	BTN1A1	butyrophilin subfamily 1 member A1 precursor [Bos taurus]	7.46507e+06	11199269	7534914	674121	724231	59832	-4.16728	7.3462e-09	2.42603e-07
438	XP_024839152.1	BTN1A1	butyrophilin [Bos taurus]	7.46507e+06	11199269	7534914	674121	724231	59832	-4.16728	7.3462e-09	2.42603e-07
439	XP_024839153.1	BTN1A1	butyrophilin [Bos taurus]	7.46507e+06	11199269	7534914	674121	724231	59832	-4.16728	7.3462e-09	2.42603e-07
440	XP_024839154.1	BTN1A1	butyrophilin [Bos taurus]	7.46507e+06	11199269	7534914	674121	724231	59832	-4.16728	7.3462e-09	2.42603e-07
441	XP_024839155.1	BTN1A1	butyrophilin [Bos taurus]	7.46507e+06	11199269	7534914	674121	724231	59832	-4.16728	7.3462e-09	2.42603e-07
442	XP_024839156.1	BTN1A1	butyrophilin subfamily 1 member A1 precursor [Bos taurus]	7.46507e+06	11199269	7534914	674121	724231	59832	-4.16728	7.3462e-09	2.42603e-07
443	XP_005207185.1	C1R	PREDICTED: complement C1r subcomponent isoform X1 [Bos taurus]	551371	763368	435942	1.11739e+06	2.50945e+06	826727	1.34705	0.000374145	0.00264861
444	XP_005207186.1	C1R	PREDICTED: complement C1r subcomponent isoform X2 [Bos taurus]	551371	763368	435942	1.11739e+06	2.50945e+06	826727	1.34705	0.000374145	0.00264861
445	NP_001070018.1	C1S	complement C1s subcomponent precursor [Bos taurus]	433246	458541	345137	878137	804854	706537	0.94997	4.84373e-05	0.000481049
446	NP_001039670.1	C20orf27	UPF0687 protein C20orf27 homolog [Bos taurus]	648889	421307	437372	1.61777e+06	714327	2107468	1.55819	1.87676e-05	0.000219752
447	XP_010809756.1	C20orf27	UPF0687 protein C20orf27 homolog [Bos taurus]	648889	421307	437372	1.61777e+06	714327	2107468	1.55819	1.87676e-05	0.000219752
448	NP_001077259.1	C3H1orf226	PREDICTED: carboxyl-terminal PDZ ligand of neuronal nitric oxide synthase protein isoform X5 [Ovis aries]	397306	280713	213078	NA	626541	469369	0.883438	0.00525826	0.0225582
449	XP_005203612.1	C3H1orf226	PREDICTED: carboxyl-terminal PDZ ligand of neuronal nitric oxide synthase protein isoform X5 [Ovis aries]	397306	280713	213078	NA	626541	469369	0.883438	0.00525826	0.0225582
450	XP_005203613.1	C3H1orf226	PREDICTED: carboxyl-terminal PDZ ligand of neuronal nitric oxide synthase protein isoform X5 [Ovis aries]	397306	280713	213078	NA	626541	469369	0.883438	0.00525826	0.0225582
451	XP_010801089.1	C3H1orf226	PREDICTED: carboxyl-terminal PDZ ligand of neuronal nitric oxide synthase protein isoform X5 [Ovis aries]	397306	280713	213078	NA	626541	469369	0.883438	0.00525826	0.0225582
452	NP_776677.1	C4BPA	PREDICTED: C4b-binding protein alpha chain isoform X3 [Bos taurus]	656841	3.47649e+06	2.84067e+06	1.81505e+06	10865071	1.79287e+06	1.0533	0.0108975	0.0399221
453	XP_005216701.1	C4BPA	PREDICTED: C4b-binding protein alpha chain isoform X1 [Bos taurus]	656841	3.47649e+06	2.84067e+06	1.81505e+06	10865071	1.79287e+06	1.0533	0.0108975	0.0399221
454	XP_005216702.1	C4BPA	PREDICTED: C4b-binding protein alpha chain isoform X4 [Bos taurus]	656841	3.47649e+06	2.84067e+06	1.81505e+06	10865071	1.79287e+06	1.0533	0.0108975	0.0399221
455	XP_005216703.1	C4BPA	PREDICTED: C4b-binding protein alpha chain isoform X3 [Bos taurus]	656841	3.47649e+06	2.84067e+06	1.81505e+06	10865071	1.79287e+06	1.0533	0.0108975	0.0399221
456	XP_005216704.1	C4BPA	PREDICTED: C4b-binding protein alpha chain isoform X3 [Bos taurus]	656841	3.47649e+06	2.84067e+06	1.81505e+06	10865071	1.79287e+06	1.0533	0.0108975	0.0399221
457	XP_010811304.1	C4BPA	PREDICTED: C4b-binding protein alpha chain isoform X2 [Bos taurus]	656841	3.47649e+06	2.84067e+06	1.81505e+06	10865071	1.79287e+06	1.0533	0.0108975	0.0399221
458	XP_010811305.1	C4BPA	PREDICTED: C4b-binding protein alpha chain isoform X3 [Bos taurus]	656841	3.47649e+06	2.84067e+06	1.81505e+06	10865071	1.79287e+06	1.0533	0.0108975	0.0399221
459	XP_010811306.1	C4BPA	PREDICTED: C4b-binding protein alpha chain isoform X5 [Bos taurus]	656841	3.47649e+06	2.84067e+06	1.81505e+06	10865071	1.79287e+06	1.0533	0.0108975	0.0399221
460	XP_010811307.1	C4BPA	PREDICTED: C4b-binding protein alpha chain isoform X3 [Bos taurus]	656841	3.47649e+06	2.84067e+06	1.81505e+06	10865071	1.79287e+06	1.0533	0.0108975	0.0399221
461	XP_010811308.1	C4BPA	PREDICTED: C4b-binding protein alpha chain isoform X3 [Bos taurus]	656841	3.47649e+06	2.84067e+06	1.81505e+06	10865071	1.79287e+06	1.0533	0.0108975	0.0399221
462	XP_010811310.1	C4BPA	PREDICTED: C4b-binding protein alpha chain isoform X3 [Bos taurus]	656841	3.47649e+06	2.84067e+06	1.81505e+06	10865071	1.79287e+06	1.0533	0.0108975	0.0399221
463	XP_010811311.1	C4BPA	PREDICTED: C4b-binding protein alpha chain isoform X3 [Bos taurus]	656841	3.47649e+06	2.84067e+06	1.81505e+06	10865071	1.79287e+06	1.0533	0.0108975	0.0399221
464	XP_010811312.1	C4BPA	PREDICTED: C4b-binding protein alpha chain isoform X3 [Bos taurus]	656841	3.47649e+06	2.84067e+06	1.81505e+06	10865071	1.79287e+06	1.0533	0.0108975	0.0399221
465	XP_010811314.1	C4BPA	PREDICTED: C4b-binding protein alpha chain isoform X3 [Bos taurus]	656841	3.47649e+06	2.84067e+06	1.81505e+06	10865071	1.79287e+06	1.0533	0.0108975	0.0399221
466	XP_024831788.1	C4BPA	PREDICTED: C4b-binding protein alpha chain isoform X3 [Bos taurus]	656841	3.47649e+06	2.84067e+06	1.81505e+06	10865071	1.79287e+06	1.0533	0.0108975	0.0399221
467	XP_024831789.1	C4BPA	PREDICTED: C4b-binding protein alpha chain isoform X3 [Bos taurus]	656841	3.47649e+06	2.84067e+06	1.81505e+06	10865071	1.79287e+06	1.0533	0.0108975	0.0399221
468	XP_024831791.1	C4BPA	PREDICTED: C4b-binding protein alpha chain isoform X3 [Bos taurus]	656841	3.47649e+06	2.84067e+06	1.81505e+06	10865071	1.79287e+06	1.0533	0.0108975	0.0399221
469	XP_024831792.1	C4BPA	PREDICTED: C4b-binding protein alpha chain isoform X3 [Bos taurus]	656841	3.47649e+06	2.84067e+06	1.81505e+06	10865071	1.79287e+06	1.0533	0.0108975	0.0399221
470	XP_024831793.1	C4BPA	PREDICTED: C4b-binding protein alpha chain isoform X3 [Bos taurus]	656841	3.47649e+06	2.84067e+06	1.81505e+06	10865071	1.79287e+06	1.0533	0.0108975	0.0399221
471	NP_001160088.1	C5	complement C5a anaphylatoxin precursor [Bos taurus]	165521	2.40211e+06	1.07862e+06	1.33281e+06	3.73098e+06	1.93454e+06	0.940596	6.52008e-06	8.81831e-05
472	NP_001070446.1	C9orf64	UPF0553 protein C9orf64 homolog [Bos taurus]	234075	339916	230022	620611	742138	666945	1.33597	0.000986294	0.00588059
473	XP_005205777.1	CALU	PREDICTED: calumenin isoform X1 [Bubalus bubalis]	2.20775e+06	2.07498e+06	2197026	5573877	3982661	4693169	1.13692	5.7391e-07	1.08568e-05
474	XP_024856682.1	CAMK1D	PREDICTED: calcium/calmodulin-dependent protein kinase type 1D isoform X1 [Ovis aries]	148556	75702.6	274899	911731	64480.8	1.3186e+06	2.20081	0.00175326	0.00940647
475	XP_024856683.1	CAMK1D	PREDICTED: calcium/calmodulin-dependent protein kinase type 1D isoform X3 [Ovis aries musimon]	148556	75702.6	274899	911731	64480.8	1.3186e+06	2.20081	0.00175326	0.00940647
476	XP_005204713.1	CAP1	PREDICTED: adenylyl cyclase-associated protein 1 isoform X2 [Bos taurus]	17461118	16456495	15067876	43728456	29604476	53443556	1.37186	3.92527e-12	2.78162e-10
477	XP_005204714.1	CAP1	PREDICTED: adenylyl cyclase-associated protein 1 isoform X2 [Bos taurus]	17461118	16456495	15067876	43728456	29604476	53443556	1.37186	3.92527e-12	2.78162e-10
478	XP_005204715.1	CAP1	PREDICTED: adenylyl cyclase-associated protein 1 isoform X2 [Bos taurus]	17461118	16456495	15067876	43728456	29604476	53443556	1.37186	3.92527e-12	2.78162e-10
479	XP_005204716.1	CAP1	PREDICTED: adenylyl cyclase-associated protein 1 isoform X2 [Bos taurus]	17461118	16456495	15067876	43728456	29604476	53443556	1.37186	3.92527e-12	2.78162e-10
480	NP_848669.1	CAPG	macrophage-capping protein [Bos taurus]	6819267	9298231	9599368	15746858	9173788	21046984	0.837903	1.43395e-06	2.36775e-05
481	XP_005212800.1	CAPG	macrophage-capping protein [Bos taurus]	6819267	9298231	9599368	15746858	9173788	21046984	0.837903	1.43395e-06	2.36775e-05
482	XP_024854128.1	CAPG	macrophage-capping protein [Bos taurus]	6819267	9298231	9599368	15746858	9173788	21046984	0.837903	1.43395e-06	2.36775e-05
483	XP_024854129.1	CAPG	macrophage-capping protein [Bos taurus]	6819267	9298231	9599368	15746858	9173788	21046984	0.837903	1.43395e-06	2.36775e-05
484	NP_001076949.1	CAPZA1	F-actin-capping protein subunit alpha-1 [Bos taurus]	22791000	23670092	21798404	47070832	36125784	61613752	1.08506	2.50866e-09	9.27523e-08
485	XP_024845238.1	CAPZA1	PREDICTED: F-actin-capping protein subunit alpha-1 isoform X3 [Bison bison bison]	22791000	23670092	21798404	47070832	36125784	61613752	1.08506	2.50866e-09	9.27523e-08
486	XP_024855040.1	CAPZB	F-actin-capping protein subunit beta isoform 1 [Homo sapiens]	19747520	20237038	17024480	36631324	20432684	43612532	0.820465	0.0085329	0.0330954
487	NP_001179450.1	CARD6	caspase recruitment domain-containing protein 6 [Bos taurus]	177601	210998	179467	512616	397965	606590	1.41725	0.000158119	0.00129601
488	XP_015314561.1	CARD6	PREDICTED: caspase recruitment domain-containing protein 6 isoform X1 [Bos taurus]	177601	210998	179467	512616	397965	606590	1.41725	0.000158119	0.00129601
489	NP_001070579.1	CARD9	caspase recruitment domain-containing protein 9 [Bos taurus]	48270.2	66155.1	42966.3	628866	156476	955022	3.46696	0.00211204	0.0109765
490	XP_024854999.1	CARD9	PREDICTED: caspase recruitment domain-containing protein 9 isoform X1 [Bos indicus]	48270.2	66155.1	42966.3	628866	156476	955022	3.46696	0.00211204	0.0109765
491	XP_024855000.1	CARD9	PREDICTED: caspase recruitment domain-containing protein 9 isoform X2 [Bos indicus]	48270.2	66155.1	42966.3	628866	156476	955022	3.46696	0.00211204	0.0109765
492	XP_024855001.1	CARD9	PREDICTED: caspase recruitment domain-containing protein 9 isoform X3 [Bos indicus]	48270.2	66155.1	42966.3	628866	156476	955022	3.46696	0.00211204	0.0109765
493	XP_024855002.1	CARD9	PREDICTED: caspase recruitment domain-containing protein 9 isoform X3 [Bos indicus]	48270.2	66155.1	42966.3	628866	156476	955022	3.46696	0.00211204	0.0109765
494	XP_024855003.1	CARD9	PREDICTED: caspase recruitment domain-containing protein 9 isoform X4 [Bos indicus]	48270.2	66155.1	42966.3	628866	156476	955022	3.46696	0.00211204	0.0109765
495	XP_024855004.1	CARD9	PREDICTED: caspase recruitment domain-containing protein 9 isoform X4 [Bos indicus]	48270.2	66155.1	42966.3	628866	156476	955022	3.46696	0.00211204	0.0109765
496	XP_024855005.1	CARD9	PREDICTED: caspase recruitment domain-containing protein 9 isoform X4 [Bos indicus]	48270.2	66155.1	42966.3	628866	156476	955022	3.46696	0.00211204	0.0109765
497	XP_024855006.1	CARD9	PREDICTED: caspase recruitment domain-containing protein 9 isoform X4 [Bos indicus]	48270.2	66155.1	42966.3	628866	156476	955022	3.46696	0.00211204	0.0109765
498	XP_005223830.1	CARMIL1	PREDICTED: leucine-rich repeat-containing protein 16A isoform X1 [Bos taurus]	952585	1.69476e+06	1.57137e+06	624966	783293	539863	-1.11472	9.39547e-11	5.0658e-09
499	XP_005223832.1	CARMIL1	PREDICTED: leucine-rich repeat-containing protein 16A isoform X4 [Bos taurus]	952585	1.69476e+06	1.57137e+06	624966	783293	539863	-1.11472	9.39547e-11	5.0658e-09
500	XP_010816788.1	CARMIL1	PREDICTED: leucine-rich repeat-containing protein 16A isoform X2 [Bos taurus]	952585	1.69476e+06	1.57137e+06	624966	783293	539863	-1.11472	9.39547e-11	5.0658e-09
501	XP_015315447.1	CARMIL1	PREDICTED: leucine-rich repeat-containing protein 16A isoform X3 [Bos taurus]	952585	1.69476e+06	1.57137e+06	624966	783293	539863	-1.11472	9.39547e-11	5.0658e-09
502	XP_024839434.1	CARMIL1	PREDICTED: leucine-rich repeat-containing protein 16A isoform X3 [Bos taurus]	952585	1.69476e+06	1.57137e+06	624966	783293	539863	-1.11472	9.39547e-11	5.0658e-09
503	XP_024839436.1	CARMIL1	PREDICTED: leucine-rich repeat-containing protein 16A isoform X4 [Bos taurus]	952585	1.69476e+06	1.57137e+06	624966	783293	539863	-1.11472	9.39547e-11	5.0658e-09
504	NP_001091538.1	CASC3	PREDICTED: protein CASC3 [Bos indicus]	155294	129603	115953	211893	233999	352505	0.994044	0.00720587	0.0289383
505	XP_005220790.1	CASC3	PREDICTED: protein CASC3 [Bos indicus]	155294	129603	115953	211893	233999	352505	0.994044	0.00720587	0.0289383
506	XP_024836008.1	CASC3	protein CASC3 [Bos taurus]	155294	129603	115953	211893	233999	352505	0.994044	0.00720587	0.0289383
507	XP_024836009.1	CASC3	protein CASC3 [Bos taurus]	155294	129603	115953	211893	233999	352505	0.994044	0.00720587	0.0289383
508	XP_024836010.1	CASC3	protein CASC3 [Bos taurus]	155294	129603	115953	211893	233999	352505	0.994044	0.00720587	0.0289383
509	XP_024836011.1	CASC3	protein CASC3 [Bos taurus]	155294	129603	115953	211893	233999	352505	0.994044	0.00720587	0.0289383
510	NP_001075206.1	CASC4	protein CASC4 [Bos taurus]	713052	2353570	1.73638e+06	576044	566319	728845	-1.35997	0.000642738	0.00412116
511	XP_005212271.1	CASC4	PREDICTED: protein CASC4 isoform X1 [Bos taurus]	713052	2353570	1.73638e+06	576044	566319	728845	-1.35997	0.000642738	0.00412116
512	XP_024843553.1	CASK	PREDICTED: peripheral plasma membrane protein CASK isoform X4 [Pantholops hodgsonii]	1.02586e+06	1.09742e+06	873964	528161	643952	438140	-0.896349	1.20229e-07	2.8107e-06
513	XP_002692967.2	CASP1	PREDICTED: caspase-1 isoform X1 [Bos taurus]	288718	74901	66793.5	297047	270019	406848	1.17807	0.0144308	0.0498271
514	XP_024831465.1	CASP1	PREDICTED: caspase-1 isoform X1 [Bos taurus]	288718	74901	66793.5	297047	270019	406848	1.17807	0.0144308	0.0498271
515	NP_788811.1	CASP13	caspase-4 [Bos taurus]	474232	189969	195068	1.25422e+06	767113	1.6341e+06	2.08886	3.26368e-06	4.81622e-05
516	XP_010810586.1	CASP13	caspase-4 [Bos taurus]	474232	189969	195068	1.25422e+06	767113	1.6341e+06	2.08886	3.26368e-06	4.81622e-05
517	XP_015330059.1	CASP13	PREDICTED: caspase-4 isoform X1 [Bos taurus]	474232	189969	195068	1.25422e+06	767113	1.6341e+06	2.08886	3.26368e-06	4.81622e-05
518	XP_002698555.1	CASP7	PREDICTED: caspase-7 [Bos taurus]	332124	243535	287476	1426244	794832	1.83624e+06	2.23287	3.32217e-05	0.000349315
519	NP_001039435.1	CASP8	caspase-8 [Bos taurus]	1.6591e+06	987463	859775	2.53927e+06	1.75458e+06	3413053	1.13619	2.87339e-05	0.000309789
520	XP_005202672.1	CASP8	caspase-8 [Bos taurus]	1.6591e+06	987463	859775	2.53927e+06	1.75458e+06	3413053	1.13619	2.87339e-05	0.000309789
521	NP_001025489.2	CAST	calpastatin isoform I [Bos taurus]	6872915	6411316	5447945	13981953	12675884	16916830	1.21797	4.85861e-39	1.10177e-35
522	XP_005209806.1	CAST	calpastatin isoform I [Bos taurus]	6872915	6411316	5447945	13981953	12675884	16916830	1.21797	4.85861e-39	1.10177e-35
523	XP_005209807.1	CAST	PREDICTED: calpastatin isoform X3 [Bos taurus]	6872915	6411316	5447945	13981953	12675884	16916830	1.21797	4.85861e-39	1.10177e-35
524	XP_005209808.1	CAST	PREDICTED: calpastatin isoform X6 [Bos taurus]	6872915	6411316	5447945	13981953	12675884	16916830	1.21797	4.85861e-39	1.10177e-35
525	XP_024849591.1	CAST	calpastatin isoform I [Bos taurus]	6872915	6411316	5447945	13981953	12675884	16916830	1.21797	4.85861e-39	1.10177e-35
526	XP_024849592.1	CAST	calpastatin isoform I [Bos taurus]	6872915	6411316	5447945	13981953	12675884	16916830	1.21797	4.85861e-39	1.10177e-35
527	NP_777250.1	CATHL1	cathelicidin-1 precursor [Bos taurus]	3875335	2.26427e+06	1.33614e+06	14698460	179703968	20594476	4.84595	2.5686e-14	2.81842e-12
528	NP_777251.1	CATHL2	cathelicidin-2 precursor [Bos taurus]	3.7828e+06	2.57391e+06	1.31534e+06	31816760	292746880	41908716	5.57795	1.43334e-05	0.000174749
529	NP_776426.1	CATHL3	cathelicidin-3 precursor [Bos taurus]	215018	489718	123141	3.97109e+06	24898232	5.29728e+06	5.36703	0.000693168	0.00436228
530	NP_777252.1	CATHL4	cathelicidin-4 precursor [Bos taurus]	3.77828e+06	2906326	1.47837e+06	16479924	316368000	20734938	5.43681	6.47283e-08	1.59546e-06
531	XP_024839052.1	CATHL4	cathelicidin-4 precursor [Bos taurus]	3.77828e+06	2906326	1.47837e+06	16479924	316368000	20734938	5.43681	6.47283e-08	1.59546e-06
532	NP_777257.1	CATHL6	cathelicidin-6 precursor [Bos taurus]	342860	379113	193830	1.58005e+06	34408280	1.47467e+06	5.35428	8.99183e-07	1.57253e-05
533	NP_777256.1	CATHL7	cathelicidin-7 precursor [Bos taurus]	353015	376598	267938	4.0496e+06	32100506	5974947	5.40014	4.23613e-05	0.000430125
534	NP_776429.1	CAV1	caveolin-1 [Bos taurus]	12542245	7881187	10410002	1.49057e+06	695245	762856	-3.38636	1.82722e-06	2.91798e-05
535	NP_001007809.1	CAV2	caveolin-2 [Bos taurus]	1.68794e+06	1.27435e+06	1.5301e+06	702664	918331	997948	-0.778501	4.49464e-05	0.000450324
536	NP_001104573.1	Cavin1	polymerase I and transcript release factor isoform 2 [Bos taurus]	63022480	41870992	49953072	18088950	40781236	12597784	-1.11547	6.90031e-09	2.28989e-07
537	XP_002685513.3	Cavin2	PREDICTED: serum deprivation-response protein [Bos taurus]	7.01076e+06	5.8368e+06	6.75794e+06	2.05815e+06	3.01215e+06	1.32475e+06	-1.61623	2.99901e-09	1.08523e-07
538	NP_001178364.1	CBFB	core-binding factor subunit beta [Bos taurus]	1.85808e+06	1.71797e+06	1.74178e+06	3.11133e+06	3.1509e+06	3254957	0.839699	0.000281906	0.00208911
539	XP_002693128.3	CBL	PREDICTED: E3 ubiquitin-protein ligase CBL isoform X3 [Ovis aries musimon]	180231	149340	15890600	662830	346793	1.02846e+06	-2.9925	0.0055213	0.0234027
540	NP_001077186.1	CBR4	carbonyl reductase family member 4 [Bos taurus]	2.69317e+06	2.21429e+06	4020238	1.22095e+06	1.44416e+06	1.35374e+06	-1.1515	0.0048021	0.0211038
541	NP_001095470.1	CBSL	cystathionine beta-synthase [Bos taurus]	340930	771800	895755	196658	535897	408997	-0.815112	0.00609839	0.0252817
542	XP_010799955.1	CBSL	PREDICTED: cystathionine beta-synthase isoform X1 [Bos taurus]	340930	771800	895755	196658	535897	408997	-0.815112	0.00609839	0.0252817
543	XP_024841382.1	CBSL	PREDICTED: cystathionine beta-synthase isoform X1 [Bos mutus]	340930	771800	895755	196658	535897	408997	-0.815112	0.00609839	0.0252817
544	XP_024841412.1	CBSL	PREDICTED: cystathionine beta-synthase isoform X1 [Bos mutus]	340930	771800	895755	196658	535897	408997	-0.815112	0.00609839	0.0252817
545	NP_001094668.1	CBX3	PREDICTED: chromobox protein homolog 3 isoform X1 [Erinaceus europaeus]	5.91221e+06	2.37796e+06	3553632	7.45371e+06	4483273	6.74467e+06	0.657489	0.000137451	0.00116448
546	XP_024846602.1	CBX3	PREDICTED: chromobox protein homolog 3 isoform X1 [Erinaceus europaeus]	5.91221e+06	2.37796e+06	3553632	7.45371e+06	4483273	6.74467e+06	0.657489	0.000137451	0.00116448
547	NP_001180142.1	CBX5	chromobox protein homolog 5 [Homo sapiens]	398689	230621	195289	724642	219600	683333	0.98096	0.000448046	0.00309134
548	XP_005206221.1	CBX5	chromobox protein homolog 5 [Homo sapiens]	398689	230621	195289	724642	219600	683333	0.98096	0.000448046	0.00309134
549	XP_005206223.1	CBX5	chromobox protein homolog 5 [Homo sapiens]	398689	230621	195289	724642	219600	683333	0.98096	0.000448046	0.00309134
550	XP_024847768.1	CBX5	chromobox protein homolog 5 [Homo sapiens]	398689	230621	195289	724642	219600	683333	0.98096	0.000448046	0.00309134
551	XP_024845907.1	CC2D1B	PREDICTED: coiled-coil and C2 domain-containing protein 1B isoform X1 [Bos taurus]	263549	119663	172883	771390	413928	1039548	2.00032	0.00435472	0.0195936
552	NP_001068766.2	CCAR2	cell cycle and apoptosis regulator protein 2 [Bos taurus]	2233627	1.68855e+06	1.66186e+06	3.51228e+06	4.92725e+06	3.68116e+06	1.11809	0.00694447	0.0281042
553	XP_005210285.1	CCAR2	cell cycle and apoptosis regulator protein 2 [Bos taurus]	2233627	1.68855e+06	1.66186e+06	3.51228e+06	4.92725e+06	3.68116e+06	1.11809	0.00694447	0.0281042
554	XP_024851299.1	CCAR2	cell cycle and apoptosis regulator protein 2 [Bos taurus]	2233627	1.68855e+06	1.66186e+06	3.51228e+06	4.92725e+06	3.68116e+06	1.11809	0.00694447	0.0281042
555	NP_001030505.1	CCDC47	coiled-coil domain-containing protein 47 precursor [Bos taurus]	847534	1.71554e+06	1647780	890195	379336	965650	-0.91372	0.00372729	0.0172966
556	XP_005201559.1	CCDC50	PREDICTED: coiled-coil domain-containing protein 50 isoform X1 [Bos taurus]	426472	305136	311483	597608	411767	878754	0.856092	5.15715e-05	0.000505535
557	XP_024845621.1	CCDC50	PREDICTED: coiled-coil domain-containing protein 50 isoform X1 [Bos taurus]	426472	305136	311483	597608	411767	878754	0.856092	5.15715e-05	0.000505535
558	XP_024842681.1	CCDC6	PREDICTED: LOW QUALITY PROTEIN: coiled-coil domain-containing protein 6 isoform X2 [Bos taurus]	508866	336407	297330	695845	560065	535810	0.649021	0.00126908	0.00724293
559	NP_001180140.1	Ccm2	cerebral cavernous malformations 2 protein [Bos taurus]	155958	124094	106231	420071	188736	429577	1.42661	0.0014413	0.00803703
560	XP_005205637.1	Ccm2	cerebral cavernous malformations 2 protein [Bos taurus]	155958	124094	106231	420071	188736	429577	1.42661	0.0014413	0.00803703
561	XP_005205638.1	Ccm2	cerebral cavernous malformations 2 protein [Bos taurus]	155958	124094	106231	420071	188736	429577	1.42661	0.0014413	0.00803703
562	XP_005205639.1	Ccm2	cerebral cavernous malformations 2 protein [Bos taurus]	155958	124094	106231	420071	188736	429577	1.42661	0.0014413	0.00803703
563	XP_005205641.1	Ccm2	PREDICTED: cerebral cavernous malformations 2 protein isoform X2 [Bos taurus]	155958	124094	106231	420071	188736	429577	1.42661	0.0014413	0.00803703
564	XP_005205642.1	Ccm2	PREDICTED: cerebral cavernous malformations 2 protein isoform X4 [Bos taurus]	155958	124094	106231	420071	188736	429577	1.42661	0.0014413	0.00803703
565	XP_010802675.1	Ccm2	cerebral cavernous malformations 2 protein [Bos taurus]	155958	124094	106231	420071	188736	429577	1.42661	0.0014413	0.00803703
566	XP_010802677.1	Ccm2	PREDICTED: cerebral cavernous malformations 2 protein isoform X3 [Bos taurus]	155958	124094	106231	420071	188736	429577	1.42661	0.0014413	0.00803703
567	NP_001192910.1	CCNK	cyclin-K [Bos taurus]	226745	167228	186312	621984	343826	832995	1.6322	8.191e-05	0.00074397
568	XP_010815564.1	CCNK	cyclin-K [Bos taurus]	226745	167228	186312	621984	343826	832995	1.6322	8.191e-05	0.00074397
569	XP_010815565.1	CCNK	cyclin-K [Bos taurus]	226745	167228	186312	621984	343826	832995	1.6322	8.191e-05	0.00074397
570	XP_010815566.1	CCNK	cyclin-K [Bos taurus]	226745	167228	186312	621984	343826	832995	1.6322	8.191e-05	0.00074397
571	XP_024837615.1	CCNK	cyclin-K [Bos taurus]	226745	167228	186312	621984	343826	832995	1.6322	8.191e-05	0.00074397
572	NP_001001147.1	CCNT1	cyclin-T1 [Bos taurus]	187986	252200	267264	307760	683515	389073	0.964333	0.00179515	0.00957086
573	NP_001029411.1	CCT2	T-complex protein 1 subunit beta [Bos taurus]	10899536	13948687	9715763	17044294	17074896	19347266	0.629364	9.8379e-11	5.18816e-09
574	NP_001017934.2	CCT3	T-complex protein 1 subunit gamma, partial [Bos mutus]	12130872	8769496	14974329	25270046	17832104	30148938	1.02988	0.000385317	0.00271358
575	NP_001033283.1	CCT4	T-complex protein 1 subunit delta [Bos taurus]	5845586	5028507	5.89258e+06	11980966	7.6502e+06	14941826	1.04405	0.00370041	0.0172193
576	NP_001029714.1	CCT6A	T-complex protein 1 subunit zeta [Bos taurus]	9555728	7.9657e+06	9805715	17713986	15131609	24515428	1.06974	0.00064191	0.00411973
577	NP_001039636.1	CCT7	T-complex protein 1 subunit eta [Bos taurus]	5533080	4542295	6123446	11700651	9005454	17287404	1.22986	0.00273385	0.0135163
578	XP_024852687.1	CD109	PREDICTED: CD109 antigen isoform X2 [Bos taurus]	995663	1.23239e+06	1.22352e+06	522308	994774	495801	-0.777993	0.0141717	0.049214
579	NP_776433.1	CD14	monocyte differentiation antigen CD14 precursor [Bos taurus]	2.27922e+06	2.07829e+06	1.58535e+06	4.87384e+06	6.62539e+06	6152095	1.57055	3.0136e-07	6.2888e-06
580	XP_005209486.1	CD14	PREDICTED: monocyte differentiation antigen CD14 isoform X1 [Bos taurus]	2.27922e+06	2.07829e+06	1.58535e+06	4.87384e+06	6.62539e+06	6152095	1.57055	3.0136e-07	6.2888e-06
581	NP_001030424.1	CD151	PREDICTED: CD151 antigen isoform X1 [Bos taurus]	800567	829555	761340	214887	701919	104830	-1.22701	0.00276396	0.0136058
582	XP_005227410.1	CD151	PREDICTED: CD151 antigen isoform X1 [Bos taurus]	800567	829555	761340	214887	701919	104830	-1.22701	0.00276396	0.0136058
583	XP_005227411.1	CD151	PREDICTED: CD151 antigen isoform X1 [Bos taurus]	800567	829555	761340	214887	701919	104830	-1.22701	0.00276396	0.0136058
584	XP_005227412.1	CD151	PREDICTED: CD151 antigen isoform X1 [Bos taurus]	800567	829555	761340	214887	701919	104830	-1.22701	0.00276396	0.0136058
585	XP_005227413.1	CD151	PREDICTED: CD151 antigen isoform X1 [Bos taurus]	800567	829555	761340	214887	701919	104830	-1.22701	0.00276396	0.0136058
586	XP_005227414.1	CD151	PREDICTED: CD151 antigen isoform X1 [Bos taurus]	800567	829555	761340	214887	701919	104830	-1.22701	0.00276396	0.0136058
587	XP_005227415.1	CD151	PREDICTED: CD151 antigen isoform X1 [Bos taurus]	800567	829555	761340	214887	701919	104830	-1.22701	0.00276396	0.0136058
588	XP_005227416.1	CD151	PREDICTED: CD151 antigen isoform X1 [Bos taurus]	800567	829555	761340	214887	701919	104830	-1.22701	0.00276396	0.0136058
589	XP_010819544.1	CD151	PREDICTED: CD151 antigen isoform X1 [Bos taurus]	800567	829555	761340	214887	701919	104830	-1.22701	0.00276396	0.0136058
590	XP_015316836.1	CD151	PREDICTED: CD151 antigen isoform X1 [Bos taurus]	800567	829555	761340	214887	701919	104830	-1.22701	0.00276396	0.0136058
591	XP_015316837.1	CD151	PREDICTED: CD151 antigen isoform X1 [Bos taurus]	800567	829555	761340	214887	701919	104830	-1.22701	0.00276396	0.0136058
592	XP_015316838.1	CD151	PREDICTED: CD151 antigen isoform X1 [Bos taurus]	800567	829555	761340	214887	701919	104830	-1.22701	0.00276396	0.0136058
593	XP_024842929.1	CD151	PREDICTED: CD151 antigen isoform X1 [Bos taurus]	800567	829555	761340	214887	701919	104830	-1.22701	0.00276396	0.0136058
594	XP_024842930.1	CD151	PREDICTED: CD151 antigen isoform X1 [Bos taurus]	800567	829555	761340	214887	701919	104830	-1.22701	0.00276396	0.0136058
595	XP_010803837.1	CD163	PREDICTED: scavenger receptor cysteine-rich type 1 protein M130 isoform X1 [Bos taurus]	2.17398e+06	123177	165165	3774836	5385108	5.58639e+06	2.58226	2.86839e-07	6.04138e-06
596	XP_010803838.1	CD163	PREDICTED: scavenger receptor cysteine-rich type 1 protein M130 isoform X2 [Bos taurus]	2.17398e+06	123177	165165	3774836	5385108	5.58639e+06	2.58226	2.86839e-07	6.04138e-06
597	XP_015313663.2	CD177	PREDICTED: CD177 antigen isoform X1 [Bos taurus]	835194	381172	193794	3.11003e+06	24670126	5.13497e+06	4.54482	6.39392e-06	8.66491e-05
598	XP_024834276.1	CD177	TPA: CD177 molecule [Bos taurus]	835194	381172	193794	3.11003e+06	24670126	5.13497e+06	4.54482	6.39392e-06	8.66491e-05
599	NP_001192310.1	CD1D	CD1D antigen, d polypeptide [Bos taurus]	70310.1	45933.7	191276	2.29553e+06	246272	3.07019e+06	4.18976	0.00622711	0.0257057
600	NP_001011676.2	CD2	T-cell surface antigen CD2 precursor [Bos taurus]	24555.2	30362.9	33160	529587	NA	679543	4.364	0.000824763	0.00503533
601	XP_024841249.1	CD2	T-cell surface antigen CD2 precursor [Bos taurus]	24555.2	30362.9	33160	529587	NA	679543	4.364	0.000824763	0.00503533
602	NP_776437.1	CD247	T-cell surface glycoprotein CD3 zeta chain precursor [Bos taurus]	4906.45	17597.1	15462.5	220321	NA	423724	4.66934	0.0142695	0.049478
603	XP_005203477.1	CD247	PREDICTED: T-cell surface glycoprotein CD3 zeta chain isoform X1 [Bos taurus]	4906.45	17597.1	15462.5	220321	NA	423724	4.66934	0.0142695	0.049478
604	NP_001265550.1	CD36	platelet glycoprotein 4 [Bos taurus]	23111910	40417980	37709528	1.74381e+06	5370695	651537	-3.70445	2.85686e-10	1.34036e-08
605	NP_776435.2	CD36	platelet glycoprotein 4 [Bos taurus]	23111910	40417980	37709528	1.74381e+06	5370695	651537	-3.70445	2.85686e-10	1.34036e-08
606	XP_005205381.1	CD36	platelet glycoprotein 4 [Bos taurus]	23111910	40417980	37709528	1.74381e+06	5370695	651537	-3.70445	2.85686e-10	1.34036e-08
607	XP_005205383.1	CD36	platelet glycoprotein 4 [Bos taurus]	23111910	40417980	37709528	1.74381e+06	5370695	651537	-3.70445	2.85686e-10	1.34036e-08
608	XP_015324298.1	CD36	platelet glycoprotein 4 [Bos taurus]	23111910	40417980	37709528	1.74381e+06	5370695	651537	-3.70445	2.85686e-10	1.34036e-08
609	XP_015324300.1	CD36	platelet glycoprotein 4 [Bos taurus]	23111910	40417980	37709528	1.74381e+06	5370695	651537	-3.70445	2.85686e-10	1.34036e-08
610	XP_015324301.1	CD36	platelet glycoprotein 4 [Bos taurus]	23111910	40417980	37709528	1.74381e+06	5370695	651537	-3.70445	2.85686e-10	1.34036e-08
611	XP_015324304.1	CD36	platelet glycoprotein 4 [Bos taurus]	23111910	40417980	37709528	1.74381e+06	5370695	651537	-3.70445	2.85686e-10	1.34036e-08
612	XP_024846181.1	CD36	platelet glycoprotein 4 [Bos taurus]	23111910	40417980	37709528	1.74381e+06	5370695	651537	-3.70445	2.85686e-10	1.34036e-08
613	XP_024846182.1	CD36	platelet glycoprotein 4 [Bos taurus]	23111910	40417980	37709528	1.74381e+06	5370695	651537	-3.70445	2.85686e-10	1.34036e-08
614	XP_024846183.1	CD36	platelet glycoprotein 4 [Bos taurus]	23111910	40417980	37709528	1.74381e+06	5370695	651537	-3.70445	2.85686e-10	1.34036e-08
615	XP_024846184.1	CD36	platelet glycoprotein 4 [Bos taurus]	23111910	40417980	37709528	1.74381e+06	5370695	651537	-3.70445	2.85686e-10	1.34036e-08
616	XP_024846185.1	CD36	platelet glycoprotein 4 [Bos taurus]	23111910	40417980	37709528	1.74381e+06	5370695	651537	-3.70445	2.85686e-10	1.34036e-08
617	XP_024846186.1	CD36	platelet glycoprotein 4 [Bos taurus]	23111910	40417980	37709528	1.74381e+06	5370695	651537	-3.70445	2.85686e-10	1.34036e-08
618	XP_024846187.1	CD36	platelet glycoprotein 4 [Bos taurus]	23111910	40417980	37709528	1.74381e+06	5370695	651537	-3.70445	2.85686e-10	1.34036e-08
619	XP_024846188.1	CD36	platelet glycoprotein 4 [Bos taurus]	23111910	40417980	37709528	1.74381e+06	5370695	651537	-3.70445	2.85686e-10	1.34036e-08
620	XP_024846189.1	CD36	platelet glycoprotein 4 [Bos taurus]	23111910	40417980	37709528	1.74381e+06	5370695	651537	-3.70445	2.85686e-10	1.34036e-08
621	XP_024846190.1	CD36	platelet glycoprotein 4 [Bos taurus]	23111910	40417980	37709528	1.74381e+06	5370695	651537	-3.70445	2.85686e-10	1.34036e-08
622	XP_024846191.1	CD36	platelet glycoprotein 4 [Bos taurus]	23111910	40417980	37709528	1.74381e+06	5370695	651537	-3.70445	2.85686e-10	1.34036e-08
623	XP_024846192.1	CD36	platelet glycoprotein 4 [Bos taurus]	23111910	40417980	37709528	1.74381e+06	5370695	651537	-3.70445	2.85686e-10	1.34036e-08
624	XP_024846193.1	CD36	platelet glycoprotein 4 [Bos taurus]	23111910	40417980	37709528	1.74381e+06	5370695	651537	-3.70445	2.85686e-10	1.34036e-08
625	XP_024846195.1	CD36	platelet glycoprotein 4 [Bos taurus]	23111910	40417980	37709528	1.74381e+06	5370695	651537	-3.70445	2.85686e-10	1.34036e-08
626	XP_024846196.1	CD36	platelet glycoprotein 4 [Bos taurus]	23111910	40417980	37709528	1.74381e+06	5370695	651537	-3.70445	2.85686e-10	1.34036e-08
627	XP_024846197.1	CD36	platelet glycoprotein 4 [Bos taurus]	23111910	40417980	37709528	1.74381e+06	5370695	651537	-3.70445	2.85686e-10	1.34036e-08
628	XP_024846198.1	CD36	platelet glycoprotein 4 [Bos taurus]	23111910	40417980	37709528	1.74381e+06	5370695	651537	-3.70445	2.85686e-10	1.34036e-08
629	XP_024846199.1	CD36	platelet glycoprotein 4 [Bos taurus]	23111910	40417980	37709528	1.74381e+06	5370695	651537	-3.70445	2.85686e-10	1.34036e-08
630	XP_024846200.1	CD36	platelet glycoprotein 4 [Bos taurus]	23111910	40417980	37709528	1.74381e+06	5370695	651537	-3.70445	2.85686e-10	1.34036e-08
631	XP_024846201.1	CD36	platelet glycoprotein 4 [Bos taurus]	23111910	40417980	37709528	1.74381e+06	5370695	651537	-3.70445	2.85686e-10	1.34036e-08
632	XP_024846202.1	CD36	platelet glycoprotein 4 [Bos taurus]	23111910	40417980	37709528	1.74381e+06	5370695	651537	-3.70445	2.85686e-10	1.34036e-08
633	XP_024846203.1	CD36	platelet glycoprotein 4 [Bos taurus]	23111910	40417980	37709528	1.74381e+06	5370695	651537	-3.70445	2.85686e-10	1.34036e-08
634	XP_024846204.1	CD36	platelet glycoprotein 4 [Bos taurus]	23111910	40417980	37709528	1.74381e+06	5370695	651537	-3.70445	2.85686e-10	1.34036e-08
635	NP_001095589.1	CD5L	CD5 antigen-like precursor [Bos taurus]	472956	3127157	2.34426e+06	3.67978e+06	7.44179e+06	3.13967e+06	1.2625	0.00120707	0.00694729
636	NP_001039367.1	CD68	macrosialin precursor [Bos taurus]	340929	108352	126820	2825849	608192	4386617	3.76289	0.000555676	0.00364539
637	XP_024835504.1	CD68	macrosialin precursor [Bos taurus]	340929	108352	126820	2825849	608192	4386617	3.76289	0.000555676	0.00364539
638	NP_001029907.1	CD74	HLA class II histocompatibility antigen gamma chain [Bos taurus]	205849	550727	568592	4.59628e+06	NA	5.22089e+06	3.47409	0.00021659	0.0016782
639	NP_788834.1	CD97	CD97 antigen precursor [Bos taurus]	263161	321005	282777	1.57818e+06	3.49876e+06	1918039	3.01231	0.00248448	0.0125107
640	XP_005208660.1	CD97	PREDICTED: CD97 antigen isoform X1 [Bos taurus]	263161	321005	282777	1.57818e+06	3.49876e+06	1918039	3.01231	0.00248448	0.0125107
641	NP_001193447.1	CDADC1	cytidine and dCMP deaminase domain-containing protein 1 [Bos taurus]	101820	165906	74707.5	248143	272235	552363	1.64741	0.00468126	0.0206796
642	NP_001073743.1	CDC123	cell division cycle protein 123 homolog [Bos taurus]	345746	196227	243269	535823	480875	561942	1.00747	0.0127171	0.0451588
643	NP_001095972.1	CDC42BPG	serine/threonine-protein kinase MRCK gamma [Bos taurus]	376871	92376	299436	140205	214389	129415	-0.667358	0.00222845	0.0114762
644	XP_005227147.2	CDC42BPG	PREDICTED: serine/threonine-protein kinase MRCK gamma isoform X2 [Bos taurus]	376871	92376	299436	140205	214389	129415	-0.667358	0.00222845	0.0114762
645	XP_005227149.2	CDC42BPG	PREDICTED: serine/threonine-protein kinase MRCK gamma isoform X4 [Bos taurus]	376871	92376	299436	140205	214389	129415	-0.667358	0.00222845	0.0114762
646	XP_005227150.2	CDC42BPG	PREDICTED: serine/threonine-protein kinase MRCK gamma isoform X8 [Bos taurus]	376871	92376	299436	140205	214389	129415	-0.667358	0.00222845	0.0114762
647	XP_010819386.2	CDC42BPG	PREDICTED: serine/threonine-protein kinase MRCK gamma isoform X1 [Bos taurus]	376871	92376	299436	140205	214389	129415	-0.667358	0.00222845	0.0114762
648	XP_010819387.2	CDC42BPG	PREDICTED: serine/threonine-protein kinase MRCK gamma isoform X3 [Bos taurus]	376871	92376	299436	140205	214389	129415	-0.667358	0.00222845	0.0114762
649	XP_010819388.2	CDC42BPG	PREDICTED: serine/threonine-protein kinase MRCK gamma isoform X5 [Bos taurus]	376871	92376	299436	140205	214389	129415	-0.667358	0.00222845	0.0114762
650	XP_010819389.2	CDC42BPG	PREDICTED: serine/threonine-protein kinase MRCK gamma isoform X6 [Bos taurus]	376871	92376	299436	140205	214389	129415	-0.667358	0.00222845	0.0114762
651	NP_001068963.1	CDC42EP1	cdc42 effector protein 1 [Bos taurus]	1491321	1.17569e+06	853020	870036	1178085	280291	-0.596241	0.00461949	0.0205267
652	NP_001030284.1	CDC42SE1	CDC42 small effector protein 1 [Homo sapiens]	160669	183607	269294	510306	440094	653299	1.3861	0.00881736	0.0339471
653	XP_015318260.1	CDC42SE1	CDC42 small effector protein 1 [Homo sapiens]	160669	183607	269294	510306	440094	653299	1.3861	0.00881736	0.0339471
654	XP_024845457.1	CDC42SE1	CDC42 small effector protein 1 [Homo sapiens]	160669	183607	269294	510306	440094	653299	1.3861	0.00881736	0.0339471
655	NP_001070010.1	CDC5L	cell division cycle 5-like protein [Bos taurus]	1.52782e+06	1.15756e+06	1297987	2552823	3.31799e+06	3.07541e+06	1.16729	0.00763342	0.0303893
656	NP_001002763.1	CDH1	cadherin-1 precursor [Bos taurus]	8800184	11932997	9226005	5.47823e+06	6461588	3.46642e+06	-0.959483	5.32063e-10	2.36577e-08
657	NP_001075093.1	CDH11	cadherin-11 precursor [Bos taurus]	173295	152574	210812	442158	177905	492994	1.05239	3.691e-05	0.000380453
658	XP_005218804.1	CDH11	cadherin-11 precursor [Bos taurus]	173295	152574	210812	442158	177905	492994	1.05239	3.691e-05	0.000380453
659	XP_005218806.1	CDH11	cadherin-11 precursor [Bos taurus]	173295	152574	210812	442158	177905	492994	1.05239	3.691e-05	0.000380453
660	NP_001029654.1	Cdipt	CDP-diacylglycerol--inositol 3-phosphatidyltransferase [Bos taurus]	595436	1.00123e+06	907248	302099	494927	224287	-1.29376	0.000451542	0.00310915
661	NP_001179230.1	CDK6	cyclin-dependent kinase 6 [Bos taurus]	439569	298762	368102	977230	630583	1.3646e+06	1.42572	0.000617018	0.00397497
662	XP_005205192.1	CDK6	cyclin-dependent kinase 6 [Bos taurus]	439569	298762	368102	977230	630583	1.3646e+06	1.42572	0.000617018	0.00397497
663	XP_005205193.1	CDK6	cyclin-dependent kinase 6 [Bos taurus]	439569	298762	368102	977230	630583	1.3646e+06	1.42572	0.000617018	0.00397497
664	XP_005205194.1	CDK6	cyclin-dependent kinase 6 [Bos taurus]	439569	298762	368102	977230	630583	1.3646e+06	1.42572	0.000617018	0.00397497
665	XP_005205195.1	CDK6	cyclin-dependent kinase 6 [Bos taurus]	439569	298762	368102	977230	630583	1.3646e+06	1.42572	0.000617018	0.00397497
666	NP_001069183.1	CDK7	cyclin-dependent kinase 7 [Bos taurus]	177423	5932.43	108024	251161	164957	273510	1.24292	0.0113124	0.041154
667	NP_001093816.1	CDKN1B	cyclin-dependent kinase inhibitor 1B [Bos taurus]	1.4896e+06	856808	731857	1961407	2.44589e+06	1.94936e+06	1.04615	0.000485742	0.00327606
668	NP_001039608.2	CDKN2AIP	CDKN2A-interacting protein [Bos taurus]	313514	204835	191864	636846	311818	593023	1.11819	2.10003e-06	3.28425e-05
669	NP_001179897.1	Cdr2l	cerebellar degeneration-related protein 2-like [Bos taurus]	162128	161680	103735	274419	256679	236218	0.843747	0.000886414	0.00536501
670	NP_789745.1	CEBPB	CCAAT/enhancer-binding protein beta [Bos taurus]	415231	178658	164326	939337	392757	1.10929e+06	1.68702	0.0101599	0.037852
671	NP_001071633.1	celf2	CUGBP Elav-like family member 2 [Bos taurus]	718078	481213	549755	2.42241e+06	1.57815e+06	2.57468e+06	1.91047	0.0135347	0.0475602
672	NP_001068874.2	CEP135	centrosomal protein of 135 kDa [Bos taurus]	273200	114101	258718	589391	291726	914278	1.47465	0.00799279	0.0315098
673	XP_024848906.1	CEP135	TPA: centrosomal protein 135kDa [Bos taurus]	273200	114101	258718	589391	291726	914278	1.47465	0.00799279	0.0315098
674	NP_001030454.2	CEP170	centrosomal protein of 170 kDa [Bos taurus]	227396	171883	223564	750254	230591	902902	1.59666	0.000195237	0.00154083
675	XP_024832038.1	CEP170	PREDICTED: centrosomal protein of 170 kDa isoform X1 [Bos indicus]	227396	171883	223564	750254	230591	902902	1.59666	0.000195237	0.00154083
676	XP_024832039.1	CEP170	PREDICTED: centrosomal protein of 170 kDa isoform X2 [Bos indicus]	227396	171883	223564	750254	230591	902902	1.59666	0.000195237	0.00154083
677	XP_024832041.1	CEP170	PREDICTED: centrosomal protein of 170 kDa isoform X3 [Bos indicus]	227396	171883	223564	750254	230591	902902	1.59666	0.000195237	0.00154083
678	XP_024832043.1	CEP170	PREDICTED: centrosomal protein of 170 kDa isoform X5 [Bos indicus]	227396	171883	223564	750254	230591	902902	1.59666	0.000195237	0.00154083
679	XP_024832044.1	CEP170	PREDICTED: centrosomal protein of 170 kDa isoform X5 [Bos indicus]	227396	171883	223564	750254	230591	902902	1.59666	0.000195237	0.00154083
680	XP_024832047.1	CEP170	PREDICTED: centrosomal protein of 170 kDa isoform X8 [Bos indicus]	227396	171883	223564	750254	230591	902902	1.59666	0.000195237	0.00154083
681	XP_024832049.1	CEP170	PREDICTED: centrosomal protein of 170 kDa isoform X9 [Bos indicus]	227396	171883	223564	750254	230591	902902	1.59666	0.000195237	0.00154083
682	NP_001069646.1	CFP	properdin precursor [Bos taurus]	190483	770768	386740	1.16713e+06	1.87395e+06	1.3864e+06	1.71568	3.60964e-07	7.33026e-06
683	XP_003586618.1	CGNL1	PREDICTED: cingulin-like protein 1 [Bos taurus]	2130765	2.56649e+06	1928140	960103	1.29687e+06	931210	-1.05527	1.40997e-05	0.000172829
684	XP_010807607.1	CGNL1	PREDICTED: cingulin-like protein 1 [Bos taurus]	2130765	2.56649e+06	1928140	960103	1.29687e+06	931210	-1.05527	1.40997e-05	0.000172829
685	NP_001193430.1	CHD4	PREDICTED: chromodomain-helicase-DNA-binding protein 4 isoform X2 [Bison bison bison]	780691	710443	726242	1.88728e+06	704905	1937795	1.03065	0.00157347	0.00858405
686	XP_005207170.1	CHD4	PREDICTED: chromodomain-helicase-DNA-binding protein 4 isoform X3 [Bos taurus]	780691	710443	726242	1.88728e+06	704905	1937795	1.03065	0.00157347	0.00858405
687	XP_005207171.1	CHD4	PREDICTED: chromodomain-helicase-DNA-binding protein 4 isoform X4 [Bos taurus]	780691	710443	726242	1.88728e+06	704905	1937795	1.03065	0.00157347	0.00858405
688	XP_005207172.1	CHD4	PREDICTED: chromodomain-helicase-DNA-binding protein 4 isoform X5 [Bos taurus]	780691	710443	726242	1.88728e+06	704905	1937795	1.03065	0.00157347	0.00858405
689	XP_010803873.1	CHD4	PREDICTED: chromodomain-helicase-DNA-binding protein 4 isoform X1 [Bos taurus]	780691	710443	726242	1.88728e+06	704905	1937795	1.03065	0.00157347	0.00858405
690	XP_024847253.1	CHD4	PREDICTED: chromodomain-helicase-DNA-binding protein 4 isoform X2 [Bos taurus]	780691	710443	726242	1.88728e+06	704905	1937795	1.03065	0.00157347	0.00858405
691	XP_024847255.1	CHD4	PREDICTED: chromodomain-helicase-DNA-binding protein 4 isoform X5 [Bos taurus]	780691	710443	726242	1.88728e+06	704905	1937795	1.03065	0.00157347	0.00858405
692	XP_024847256.1	CHD4	PREDICTED: chromodomain-helicase-DNA-binding protein 4 isoform X3 [Bubalus bubalis]	780691	710443	726242	1.88728e+06	704905	1937795	1.03065	0.00157347	0.00858405
693	XP_024847257.1	CHD4	PREDICTED: chromodomain-helicase-DNA-binding protein 4 isoform X3 [Bubalus bubalis]	780691	710443	726242	1.88728e+06	704905	1937795	1.03065	0.00157347	0.00858405
694	NP_001103268.1	Cherp	calcium homeostasis endoplasmic reticulum protein [Bos taurus]	850127	581516	510736	1.43966e+06	1.01461e+06	2.0205e+06	1.20399	0.00137065	0.00772538
695	NP_001073688.1	CHI3L1	chitinase-3-like protein 1 precursor [Bos taurus]	4723944	6.4568e+06	3.03995e+06	23882798	28316544	9454676	2.1162	0.0142211	0.0493604
696	NP_001192318.1	CHM	rab proteins geranylgeranyltransferase component A 1 [Bos taurus]	72777.6	346607	16179.6	528528	630826	649490	2.05411	0.00333151	0.0158713
697	XP_024843780.1	CHM	rab proteins geranylgeranyltransferase component A 1 [Bos taurus]	72777.6	346607	16179.6	528528	630826	649490	2.05411	0.00333151	0.0158713
698	NP_001121976.1	CHMP4A	charged multivesicular body protein 4a [Bos taurus]	627351	601079	521724	1.36835e+06	976162	1.34276e+06	1.07507	0.00204454	0.0107066
699	XP_024853571.1	CHMP4A	PREDICTED: transmembrane 9 superfamily member 1 isoform X3 [Ovis aries]	627351	601079	521724	1.36835e+06	976162	1.34276e+06	1.07507	0.00204454	0.0107066
700	NP_001121978.1	Chmp4b	charged multivesicular body protein 4b [Bos taurus]	2169451	1.81721e+06	1.5228e+06	4.18402e+06	2.47072e+06	4690501	1.0421	6.76026e-05	0.0006326
701	NP_001039377.1	CHORDC1	cysteine and histidine-rich domain-containing protein 1 [Bos taurus]	1.1131e+06	1.39869e+06	1.34096e+06	3.39087e+06	2.26459e+06	4.65238e+06	1.41978	2.55762e-09	9.40512e-08
702	NP_001069044.1	CHP1	calcineurin B homologous protein 1 [Bos taurus]	1.46376e+06	4.17334e+06	3.57941e+06	1.01335e+06	2.14154e+06	1.12393e+06	-1.10701	1.83256e-05	0.000214946
703	XP_024853223.1	CHP1	calcineurin B homologous protein 1 [Bos taurus]	1.46376e+06	4.17334e+06	3.57941e+06	1.01335e+06	2.14154e+06	1.12393e+06	-1.10701	1.83256e-05	0.000214946
704	NP_001032559.1	CIAO1	PREDICTED: probable cytosolic iron-sulfur protein assembly protein CIAO1 [Bos mutus]	587168	636498	562049	1.09694e+06	606831	1.15492e+06	0.678853	0.00905131	0.0346907
705	XP_005219445.1	Cic	PREDICTED: protein capicua homolog isoform X1 [Bos taurus]	290046	105278	190881	395574	377755	413866	1.01808	0.0111287	0.0405942
706	XP_005219446.1	Cic	PREDICTED: protein capicua homolog isoform X1 [Bos taurus]	290046	105278	190881	395574	377755	413866	1.01808	0.0111287	0.0405942
707	XP_005219447.1	Cic	PREDICTED: protein capicua homolog isoform X2 [Bos taurus]	290046	105278	190881	395574	377755	413866	1.01808	0.0111287	0.0405942
708	XP_015313679.1	Cic	PREDICTED: protein capicua homolog isoform X1 [Bos taurus]	290046	105278	190881	395574	377755	413866	1.01808	0.0111287	0.0405942
709	NP_001029450.1	CIRBP	cold-inducible RNA-binding protein [Bos taurus]	7.98749e+06	4.37428e+06	4.31558e+06	3694690	1.51774e+06	3.09986e+06	-1.00457	0.0102894	0.0382091
710	XP_005209320.1	CIRBP	PREDICTED: cold-inducible RNA-binding protein isoform X1 [Bos taurus]	7.98749e+06	4.37428e+06	4.31558e+06	3694690	1.51774e+06	3.09986e+06	-1.00457	0.0102894	0.0382091
711	XP_005209321.1	CIRBP	PREDICTED: cold-inducible RNA-binding protein isoform X2 [Bos taurus]	7.98749e+06	4.37428e+06	4.31558e+06	3694690	1.51774e+06	3.09986e+06	-1.00457	0.0102894	0.0382091
712	XP_024849747.1	CIRBP	PREDICTED: cold-inducible RNA-binding protein isoform X7 [Ovis aries musimon]	7.98749e+06	4.37428e+06	4.31558e+06	3694690	1.51774e+06	3.09986e+06	-1.00457	0.0102894	0.0382091
713	NP_001029229.1	CISD1	CDGSH iron-sulfur domain-containing protein 1 [Bos taurus]	2240737	4.11693e+06	3700327	1.89193e+06	1.26279e+06	1.88767e+06	-0.996165	3.36522e-05	0.000352752
714	NP_001073807.1	CISD2	CDGSH iron-sulfur domain-containing protein 2 [Homo sapiens]	1.78764e+06	2277444	2.38521e+06	4877806	1.46044e+06	6.21499e+06	0.960622	0.00665636	0.0270671
715	XP_002687704.3	CKAP4	PREDICTED: cytoskeleton-associated protein 4 [Bos taurus]	2.43307e+06	2389463	2.72796e+06	5.24083e+06	6620008	6234846	1.261	1.30209e-06	2.17644e-05
716	NP_001178292.1	CKAP5	cytoskeleton-associated protein 5 [Bos taurus]	613398	852930	641827	1.2536e+06	792022	1.42337e+06	0.718536	4.92894e-05	0.000487378
717	XP_005216520.1	CKAP5	PREDICTED: cytoskeleton-associated protein 5 isoform X2 [Bos taurus]	613398	852930	641827	1.2536e+06	792022	1.42337e+06	0.718536	4.92894e-05	0.000487378
718	XP_010811137.1	CKAP5	cytoskeleton-associated protein 5 [Bos taurus]	613398	852930	641827	1.2536e+06	792022	1.42337e+06	0.718536	4.92894e-05	0.000487378
719	NP_001015613.1	CKB	Creatine kinase B-type, partial [Bos mutus]	7901064	7616360	6395180	25049780	26627534	36656136	2.0112	8.93156e-12	5.73221e-10
720	NP_001069252.1	CLCC1	chloride channel CLIC-like protein 1 precursor [Bos taurus]	329152	268633	303045	762690	386866	1.05799e+06	1.29312	0.00140021	0.00785297
721	XP_005204173.1	CLCC1	chloride channel CLIC-like protein 1 precursor [Bos taurus]	329152	268633	303045	762690	386866	1.05799e+06	1.29312	0.00140021	0.00785297
722	XP_010801469.1	CLCC1	chloride channel CLIC-like protein 1 precursor [Bos taurus]	329152	268633	303045	762690	386866	1.05799e+06	1.29312	0.00140021	0.00785297
723	XP_015319222.1	CLCC1	chloride channel CLIC-like protein 1 precursor [Bos taurus]	329152	268633	303045	762690	386866	1.05799e+06	1.29312	0.00140021	0.00785297
724	NP_001020502.1	CLCN7	H(+)/Cl(-) exchange transporter 7 [Bos taurus]	77275.2	121829	86680.6	157866	NA	260311	1.13415	0.00396801	0.0181414
725	XP_010817386.1	CLCN7	PREDICTED: H(+)/Cl(-) exchange transporter 7 isoform X1 [Bos taurus]	77275.2	121829	86680.6	157866	NA	260311	1.13415	0.00396801	0.0181414
726	NP_001035609.1	CLDN7	claudin-7 precursor [Bos taurus]	4.06771e+06	3.49481e+06	3.16983e+06	1.03363e+06	1.5039e+06	578105	-1.78436	4.43919e-06	6.30476e-05
727	XP_010814219.1	CLDN7	claudin-7 precursor [Bos taurus]	4.06771e+06	3.49481e+06	3.16983e+06	1.03363e+06	1.5039e+06	578105	-1.78436	4.43919e-06	6.30476e-05
728	NP_001015608.1	CLIC1	Chloride intracellular channel protein 1, partial [Bos mutus]	10942514	9159614	6.78192e+06	25260208	18731616	29945340	1.45955	3.8131e-08	1.02128e-06
729	NP_001075196.1	CLIC2	chloride intracellular channel protein 2 [Bos taurus]	4967650	4551607	5556645	8746293	5.71139e+06	8417721	0.601553	1.54869e-05	0.000186144
730	XP_002684631.1	Clic6	PREDICTED: chloride intracellular channel protein 6 [Bos taurus]	56782.6	100838	98151	226705	118515	126539	0.883192	0.00454728	0.0202556
731	XP_024837897.1	CLMN	PREDICTED: calmin isoform X1 [Capra hircus]	1.13403e+06	1.2474e+06	1.24513e+06	322834	489252	327124	-1.67057	9.46507e-13	7.5754e-11
732	XP_024837898.1	CLMN	PREDICTED: calmin isoform X1 [Capra hircus]	1.13403e+06	1.2474e+06	1.24513e+06	322834	489252	327124	-1.67057	9.46507e-13	7.5754e-11
733	XP_024837899.1	CLMN	PREDICTED: calmin isoform X1 [Capra hircus]	1.13403e+06	1.2474e+06	1.24513e+06	322834	489252	327124	-1.67057	9.46507e-13	7.5754e-11
734	XP_024837900.1	CLMN	PREDICTED: calmin isoform X1 [Capra hircus]	1.13403e+06	1.2474e+06	1.24513e+06	322834	489252	327124	-1.67057	9.46507e-13	7.5754e-11
735	XP_024837901.1	CLMN	PREDICTED: LOW QUALITY PROTEIN: calmin isoform X2 [Bos taurus]	1.13403e+06	1.2474e+06	1.24513e+06	322834	489252	327124	-1.67057	9.46507e-13	7.5754e-11
736	XP_024837902.1	CLMN	PREDICTED: LOW QUALITY PROTEIN: calmin isoform X2 [Bos taurus]	1.13403e+06	1.2474e+06	1.24513e+06	322834	489252	327124	-1.67057	9.46507e-13	7.5754e-11
737	XP_002695739.2	CLUH	PREDICTED: clustered mitochondria protein homolog isoform X3 [Bos taurus]	125579	108960	140871	353724	326862	563784	1.72888	2.49252e-07	5.36602e-06
738	XP_005220212.3	CLUH	PREDICTED: clustered mitochondria protein homolog isoform X1 [Bos indicus]	125579	108960	140871	353724	326862	563784	1.72888	2.49252e-07	5.36602e-06
739	NP_001030475.1	CMAS	N-acylneuraminate cytidylyltransferase [Bos taurus]	4923054	6.94449e+06	8691546	4.00803e+06	3709235	4.51065e+06	-0.749599	1.10139e-08	3.37511e-07
740	NP_001179912.1	CMBL	carboxymethylenebutenolidase homolog [Bos taurus]	809608	672761	757389	2.85151e+06	838068	4187676	1.81435	0.00522332	0.0224616
741	XP_005221705.1	CMBL	carboxymethylenebutenolidase homolog [Bos taurus]	809608	672761	757389	2.85151e+06	838068	4187676	1.81435	0.00522332	0.0224616
742	NP_001039509.1	CMPK1	UMP-CMP kinase [Bos taurus]	10871464	12178119	11842371	7.03674e+06	9653211	5.90686e+06	-0.626775	0.00204594	0.0107066
743	XP_002691535.4	CMPK2	PREDICTED: UMP-CMP kinase 2, mitochondrial isoform X2 [Ovis aries musimon]	456587	166176	341264	745119	390845	1.01149e+06	1.15548	0.0027508	0.0135705
744	NP_001075899.1	CMTR1	cap-specific mRNA (nucleoside-2'-O-)-methyltransferase 1 [Bos taurus]	232368	90209.7	92219.7	367007	164673	402991	1.17205	0.00415267	0.0188212
745	XP_024839265.1	CMTR1	cap-specific mRNA (nucleoside-2'-O-)-methyltransferase 1 [Bos taurus]	232368	90209.7	92219.7	367007	164673	402991	1.17205	0.00415267	0.0188212
746	NP_001030497.1	CNN2	calponin-2 [Bos taurus]	14617006	7838060	9276647	25670496	22127294	31748866	1.32588	0.00325308	0.015596
747	NP_001192968.1	CNOT1	CCR4-NOT transcription complex subunit 1 [Bos taurus]	452345	479309	434202	796989	515160	1.22434e+06	0.893027	0.00454454	0.0202556
748	XP_005218723.1	CNOT1	PREDICTED: CCR4-NOT transcription complex subunit 1 isoform X4 [Bos taurus]	452345	479309	434202	796989	515160	1.22434e+06	0.893027	0.00454454	0.0202556
749	XP_010812834.1	CNOT1	PREDICTED: CCR4-NOT transcription complex subunit 1 isoform X1 [Bubalus bubalis]	452345	479309	434202	796989	515160	1.22434e+06	0.893027	0.00454454	0.0202556
750	XP_024834135.1	CNOT1	PREDICTED: CCR4-NOT transcription complex subunit 1 isoform X1 [Bos indicus]	452345	479309	434202	796989	515160	1.22434e+06	0.893027	0.00454454	0.0202556
751	XP_024834136.1	CNOT1	PREDICTED: CCR4-NOT transcription complex subunit 1 isoform X2 [Bos indicus]	452345	479309	434202	796989	515160	1.22434e+06	0.893027	0.00454454	0.0202556
752	XP_024834138.1	CNOT1	PREDICTED: CCR4-NOT transcription complex subunit 1 isoform X4 [Bos indicus]	452345	479309	434202	796989	515160	1.22434e+06	0.893027	0.00454454	0.0202556
753	XP_024834139.1	CNOT1	PREDICTED: CCR4-NOT transcription complex subunit 1 isoform X4 [Bos indicus]	452345	479309	434202	796989	515160	1.22434e+06	0.893027	0.00454454	0.0202556
754	XP_005219830.2	CNOT3	PREDICTED: CCR4-NOT transcription complex subunit 3 isoform X5 [Bos taurus]	459254	405094	439724	720262	803887	776704	0.819145	0.00154808	0.00847953
755	XP_010813862.2	CNOT3	PREDICTED: CCR4-NOT transcription complex subunit 3 isoform X4 [Bos taurus]	459254	405094	439724	720262	803887	776704	0.819145	0.00154808	0.00847953
756	XP_010813863.2	CNOT3	PREDICTED: CCR4-NOT transcription complex subunit 3 isoform X4 [Bos taurus]	459254	405094	439724	720262	803887	776704	0.819145	0.00154808	0.00847953
757	NP_851336.1	CNP	2',3'-cyclic-nucleotide 3'-phosphodiesterase [Bos taurus]	1.08296e+06	1.13361e+06	793513	1.88496e+06	1.381e+06	2.21949e+06	0.865806	0.000307762	0.00223448
758	XP_005220718.1	CNP	PREDICTED: 2',3'-cyclic-nucleotide 3'-phosphodiesterase isoform X1 [Bos taurus]	1.08296e+06	1.13361e+06	793513	1.88496e+06	1.381e+06	2.21949e+06	0.865806	0.000307762	0.00223448
759	XP_005220719.1	CNP	PREDICTED: 2',3'-cyclic-nucleotide 3'-phosphodiesterase isoform X1 [Bos taurus]	1.08296e+06	1.13361e+06	793513	1.88496e+06	1.381e+06	2.21949e+06	0.865806	0.000307762	0.00223448
760	XP_010814515.1	CNP	PREDICTED: 2',3'-cyclic-nucleotide 3'-phosphodiesterase isoform X1 [Bos taurus]	1.08296e+06	1.13361e+06	793513	1.88496e+06	1.381e+06	2.21949e+06	0.865806	0.000307762	0.00223448
761	XP_024835301.1	CNP	PREDICTED: 2',3'-cyclic-nucleotide 3'-phosphodiesterase isoform X1 [Bos taurus]	1.08296e+06	1.13361e+06	793513	1.88496e+06	1.381e+06	2.21949e+06	0.865806	0.000307762	0.00223448
762	NP_001068907.1	CNPY3	protein canopy homolog 3 precursor [Bos taurus]	1160161	1.02656e+06	1.01829e+06	1608810	2.7133e+06	1.43466e+06	0.844931	0.000785675	0.00483268
763	NP_001265500.1	CNTFR	ciliary neurotrophic factor receptor subunit alpha precursor [Bos taurus]	518709	903265	778114	387623	216717	298631	-1.28481	0.000972469	0.00582368
764	XP_015328110.1	CNTFR	ciliary neurotrophic factor receptor subunit alpha precursor [Bos taurus]	518709	903265	778114	387623	216717	298631	-1.28481	0.000972469	0.00582368
765	XP_024851661.1	CNTFR	ciliary neurotrophic factor receptor subunit alpha precursor [Bos taurus]	518709	903265	778114	387623	216717	298631	-1.28481	0.000972469	0.00582368
766	XP_024851662.1	CNTFR	ciliary neurotrophic factor receptor subunit alpha precursor [Bos taurus]	518709	903265	778114	387623	216717	298631	-1.28481	0.000972469	0.00582368
767	XP_024836120.1	COBLL1	PREDICTED: cordon-bleu protein-like 1 isoform X1 [Bison bison bison]	4583394	4.19719e+06	4.0274e+06	646465	1929267	550624	-2.03449	4.70037e-14	4.77263e-12
768	NP_001178214.2	COL15A1	TPA: collagen, type XV, alpha 1 [Bos taurus]	7.40751e+06	3.61571e+06	7.59537e+06	3752020	3.85765e+06	1.97987e+06	-0.957211	1.33848e-05	0.00016677
769	XP_005210256.1	COL15A1	PREDICTED: collagen alpha-1(XV) chain isoform X2 [Bos taurus]	7.40751e+06	3.61571e+06	7.59537e+06	3752020	3.85765e+06	1.97987e+06	-0.957211	1.33848e-05	0.00016677
770	XP_024851191.1	COL15A1	PREDICTED: collagen alpha-1(XV) chain isoform X2 [Bos taurus]	7.40751e+06	3.61571e+06	7.59537e+06	3752020	3.85765e+06	1.97987e+06	-0.957211	1.33848e-05	0.00016677
771	NP_001095450.1	COL17A1	collagen alpha-1(XVII) chain [Bos taurus]	1.36128e+06	1.15575e+06	983906	320433	1.05041e+06	447520	-0.945097	0.000823309	0.00503379
772	XP_005225581.2	COL17A1	type XVII collagen alpha-1 [Bos taurus]	1.36128e+06	1.15575e+06	983906	320433	1.05041e+06	447520	-0.945097	0.000823309	0.00503379
773	XP_005202110.1	Col6a2	PREDICTED: collagen alpha-2(VI) chain isoform X1 [Bos taurus]	32305156	29934538	36762592	11323972	36337668	11791274	-0.735714	2.46265e-06	3.75935e-05
774	XP_024852938.1	COL6A5	PREDICTED: LOW QUALITY PROTEIN: collagen alpha-5(VI) chain [Bos indicus]	226926	191329	219355	735717	88955.4	840368	1.38481	0.00118224	0.00682167
775	XP_024852941.1	COL6A5	PREDICTED: collagen alpha-5(VI) chain isoform X2 [Bison bison bison]	226926	191329	219355	735717	88955.4	840368	1.38481	0.00118224	0.00682167
776	XP_002697097.2	COL7A1	PREDICTED: collagen alpha-1(VII) chain [Bos taurus]	553400	612070	396523	236934	358850	214454	-0.946971	9.95007e-08	2.36679e-06
777	NP_001092425.1	COLGALT1	procollagen galactosyltransferase 1 precursor [Bos taurus]	804201	573970	772204	3.71408e+06	1.76544e+06	4533943	2.21928	1.52321e-05	0.00018373
778	NP_001033609.1	COMMD9	COMM domain-containing protein 9 [Bos taurus]	620664	427850	492968	746388	794901	1.40749e+06	0.935799	0.00016153	0.00132078
779	NP_001071475.1	COPB1	coatomer subunit beta [Bos taurus]	9265815	8.09456e+06	9272634	16792412	7649909	23431866	0.846033	4.15927e-06	5.93198e-05
780	XP_015330164.1	COPB1	coatomer subunit beta [Bos taurus]	9265815	8.09456e+06	9272634	16792412	7649909	23431866	0.846033	4.15927e-06	5.93198e-05
781	XP_010812368.1	COQ5	PREDICTED: 2-methoxy-6-polyprenyl-1,4-benzoquinol methylase, mitochondrial [Bos mutus]	946943	1.58536e+06	1.92998e+06	609517	690424	581959	-1.24559	0.000839459	0.00511724
782	NP_001014849.1	COQ7	5-demethoxyubiquinone hydroxylase, mitochondrial isoform 2 [Bos taurus]	373368	601070	549013	234502	218628	283337	-1.04865	0.000513283	0.0034234
783	NP_001106712.1	COQ7	5-demethoxyubiquinone hydroxylase, mitochondrial isoform 1 precursor [Bos taurus]	373368	601070	549013	234502	218628	283337	-1.04865	0.000513283	0.0034234
784	XP_005224753.1	COQ7	5-demethoxyubiquinone hydroxylase, mitochondrial isoform 2 [Bos taurus]	373368	601070	549013	234502	218628	283337	-1.04865	0.000513283	0.0034234
785	NP_001039884.1	COQ8A	atypical kinase COQ8A, mitochondrial [Bos taurus]	458461	575360	584092	346408	283852	264993	-0.853767	3.60958e-05	0.000373191
786	XP_010811432.1	COQ8A	atypical kinase COQ8A, mitochondrial [Bos taurus]	458461	575360	584092	346408	283852	264993	-0.853767	3.60958e-05	0.000373191
787	NP_001039767.1	COQ9	ubiquinone biosynthesis protein COQ9, mitochondrial precursor [Bos taurus]	727175	1.49981e+06	1.19236e+06	609373	584126	490382	-1.02193	0.00533916	0.0228155
788	NP_776946.1	CORO1A	coronin-1A [Bos taurus]	6.10526e+06	5398640	4393697	33983880	22073380	46650512	2.69166	6.19693e-09	2.0974e-07
789	XP_005224888.1	CORO1A	coronin-1A [Bos taurus]	6.10526e+06	5398640	4393697	33983880	22073380	46650512	2.69166	6.19693e-09	2.0974e-07
790	XP_005224890.1	CORO1A	coronin-1A [Bos taurus]	6.10526e+06	5398640	4393697	33983880	22073380	46650512	2.69166	6.19693e-09	2.0974e-07
791	NP_001106714.1	CORO1B	coronin-1B [Bos taurus]	4.94567e+06	6.61602e+06	5903484	9495142	6.26436e+06	12879172	0.713484	0.00231593	0.0118818
792	NP_001069371.1	CORO7	coronin-7 [Bos taurus]	4473826	560865	496958	82392008	4.1055e+06	66959504	4.79398	2.44805e-08	6.82543e-07
793	XP_005224541.1	CORO7	PREDICTED: coronin-7 isoform X1 [Bos taurus]	4473826	560865	496958	82392008	4.1055e+06	66959504	4.79398	2.44805e-08	6.82543e-07
794	NP_001040058.1	COTL1	PREDICTED: coactosin-like protein [Bubalus bubalis]	11442463	9573262	8704605	26723806	13471315	32723360	1.29483	4.55953e-09	1.60717e-07
795	XP_005218454.1	COTL1	PREDICTED: coactosin-like protein [Bubalus bubalis]	11442463	9573262	8704605	26723806	13471315	32723360	1.29483	4.55953e-09	1.60717e-07
796	XP_024834283.1	COTL1	PREDICTED: coactosin-like protein [Bubalus bubalis]	11442463	9573262	8704605	26723806	13471315	32723360	1.29483	4.55953e-09	1.60717e-07
797	XP_024834284.1	COTL1	PREDICTED: coactosin-like protein [Bubalus bubalis]	11442463	9573262	8704605	26723806	13471315	32723360	1.29483	4.55953e-09	1.60717e-07
798	NP_001243485.1	CP	ceruloplasmin precursor [Bos taurus]	1.33727e+06	11018378	4411496	7457263	23001764	7533260	1.18007	0.000284087	0.00210298
799	NP_001179322.1	CPOX	coproporphyrinogen-III oxidase, mitochondrial [Bos taurus]	764821	664317	604880	3058914	1.90065e+06	3.95576e+06	2.13195	0.000280034	0.00207751
800	NP_777145.1	CPSF1	cleavage and polyadenylation specificity factor subunit 1 [Bos taurus]	429361	227945	596996	667711	769756	622900	0.716017	0.0001434	0.0012029
801	XP_005215187.1	CPSF1	PREDICTED: cleavage and polyadenylation specificity factor subunit 1 isoform X4 [Bos taurus]	429361	227945	596996	667711	769756	622900	0.716017	0.0001434	0.0012029
802	NP_001291918.1	CPT1A	carnitine O-palmitoyltransferase 1, liver isoform [Bos taurus]	390415	207760	196737	2.29514e+06	202212	3032122	2.79828	0.00736299	0.029465
803	XP_005227433.1	CPT1A	carnitine O-palmitoyltransferase 1, liver isoform [Bos taurus]	390415	207760	196737	2.29514e+06	202212	3032122	2.79828	0.00736299	0.029465
804	NP_001157494.1	CREBBP	CREB-binding protein [Bos taurus]	218723	128805	117982	251437	189185	294416	0.659006	0.000151743	0.0012528
805	XP_024840462.1	CREBBP	PREDICTED: CREB-binding protein isoform X1 [Bubalus bubalis]	218723	128805	117982	251437	189185	294416	0.659006	0.000151743	0.0012528
806	NP_001039656.1	CRELD2	cysteine-rich with EGF-like domain protein 2 precursor [Bos taurus]	534876	968825	1.01489e+06	2067690	960392	2.00976e+06	1.00019	0.00541511	0.0230676
807	NP_001020520.1	CRIP1	cysteine-rich protein 1 [Bos taurus]	7.16891e+06	3.18113e+06	5331875	9051722	13845733	11440155	1.13069	2.80643e-08	7.7296e-07
808	NP_001073103.1	CRISP3	cysteine-rich secretory protein 3 precursor [Bos taurus]	1.54304e+06	8477418	4606723	373685	609058	341728	-3.46516	8.18298e-05	0.00074397
809	NP_001179579.1	CRLF3	cytokine receptor-like factor 3 [Bos taurus]	485005	323188	341780	4.31257e+06	877998	6.4221e+06	3.33603	6.13477e-08	1.53437e-06
810	NP_803460.1	CROT	peroxisomal carnitine O-octanoyltransferase [Bos taurus]	697890	409375	371355	1.3648e+06	726917	1.07146e+06	1.09712	2.96278e-05	0.000317414
811	XP_024846207.1	CROT	peroxisomal carnitine O-octanoyltransferase [Bos taurus]	697890	409375	371355	1.3648e+06	726917	1.07146e+06	1.09712	2.96278e-05	0.000317414
812	XP_024846208.1	CROT	peroxisomal carnitine O-octanoyltransferase [Bos taurus]	697890	409375	371355	1.3648e+06	726917	1.07146e+06	1.09712	2.96278e-05	0.000317414
813	XP_003586516.3	CRYBG1	PREDICTED: absent in melanoma 1 protein isoform X1 [Bos taurus]	5231899	3.28172e+06	3.11605e+06	1434543	3.8823e+06	1.48839e+06	-0.773093	4.71999e-16	7.46746e-14
814	NP_776718.1	CRYL1	lambda-crystallin homolog [Bos taurus]	1.36199e+06	995563	998042	1.99187e+06	3.46941e+06	1.84315e+06	1.1222	0.00141059	0.00790465
815	NP_776450.2	CRYZ	zeta-crystallin [Bos taurus]	8.29576e+06	9072182	9047945	4.34598e+06	8727837	3.04603e+06	-0.712568	1.60456e-05	0.000191505
816	XP_005204423.1	CRYZ	zeta-crystallin [Bos taurus]	8.29576e+06	9072182	9047945	4.34598e+06	8727837	3.04603e+06	-0.712568	1.60456e-05	0.000191505
817	XP_010801667.1	CRYZ	zeta-crystallin [Bos taurus]	8.29576e+06	9072182	9047945	4.34598e+06	8727837	3.04603e+06	-0.712568	1.60456e-05	0.000191505
818	XP_015330701.2	Cryzl2	PREDICTED: quinone oxidoreductase-like protein 2 [Bos taurus]	22791594	21428662	20753394	4966412	9619364	4.3725e+06	-1.77703	1.03725e-07	2.45867e-06
819	XP_005206297.1	CSAD	PREDICTED: cysteine sulfinic acid decarboxylase [Bos taurus]	691786	1.14266e+06	923439	459899	313570	250221	-1.42979	1.16452e-06	1.97309e-05
820	XP_005206298.1	CSAD	PREDICTED: cysteine sulfinic acid decarboxylase [Bos taurus]	691786	1.14266e+06	923439	459899	313570	250221	-1.42979	1.16452e-06	1.97309e-05
821	XP_005206299.1	CSAD	PREDICTED: cysteine sulfinic acid decarboxylase [Bos taurus]	691786	1.14266e+06	923439	459899	313570	250221	-1.42979	1.16452e-06	1.97309e-05
822	XP_010803218.1	CSAD	PREDICTED: cysteine sulfinic acid decarboxylase [Bos taurus]	691786	1.14266e+06	923439	459899	313570	250221	-1.42979	1.16452e-06	1.97309e-05
823	XP_015326447.1	CSAD	PREDICTED: cysteine sulfinic acid decarboxylase [Bos taurus]	691786	1.14266e+06	923439	459899	313570	250221	-1.42979	1.16452e-06	1.97309e-05
824	XP_024848186.1	CSAD	PREDICTED: cysteine sulfinic acid decarboxylase [Bos taurus]	691786	1.14266e+06	923439	459899	313570	250221	-1.42979	1.16452e-06	1.97309e-05
825	NP_001068871.2	CSF1R	macrophage colony-stimulating factor 1 receptor precursor [Bos taurus]	311303	247655	217065	1.80159e+06	676602	2275167	2.61478	1.97058e-05	0.000227218
826	NP_001179593.2	CSF2RB	PREDICTED: cytokine receptor common subunit beta isoform X1 [Bos taurus]	188881	1.13003e+06	704118	86799.3	257195	139095	-2.06616	0.00143382	0.00800845
827	XP_005206895.1	CSF2RB	PREDICTED: cytokine receptor common subunit beta isoform X1 [Bos taurus]	188881	1.13003e+06	704118	86799.3	257195	139095	-2.06616	0.00143382	0.00800845
828	XP_024847607.1	CSF2RB	PREDICTED: cytokine receptor common subunit beta isoform X2 [Bos taurus]	188881	1.13003e+06	704118	86799.3	257195	139095	-2.06616	0.00143382	0.00800845
829	NP_001068865.1	CSK	tyrosine-protein kinase CSK [Bos taurus]	1.254e+06	973811	1.04394e+06	3.65477e+06	1.50275e+06	4844864	1.61221	9.93061e-09	3.11327e-07
830	NP_851372.1	CSN1S1	alpha-S1-casein precursor [Bos taurus]	1482339584	2523668992	1404125312	168741216	461151136	8939902	-3.08216	1.0049e-08	3.13594e-07
831	XP_024848771.1	CSN1S1	alpha-S1-casein precursor [Bos taurus]	1482339584	2523668992	1404125312	168741216	461151136	8939902	-3.08216	1.0049e-08	3.13594e-07
832	XP_015327139.1	CSN1S1	PREDICTED: alpha-S1-casein isoform X9 [Bos taurus]	15798502	16487669	9454332	7442057	5116992	1.78117e+06	-1.54138	0.00370305	0.0172193
833	XP_005208086.1	CSN1S1	PREDICTED: alpha-S1-casein isoform X13 [Bos taurus]	23322584	60271040	31115232	2263256	9547164	70253.3	-3.27129	0.00490155	0.0214373
834	NP_776719.1	CSN3	kappa-casein precursor [Bos taurus]	498985632	714715008	356957408	135869280	147030976	9537161	-2.42517	5.9366e-10	2.62251e-08
835	XP_024848756.1	CSN3	PREDICTED: kappa-casein isoform X2 [Bison bison bison]	498985632	714715008	356957408	135869280	147030976	9537161	-2.42517	5.9366e-10	2.62251e-08
836	NP_001033272.1	CSRP2	Cysteine and glycine-rich protein 2 [Pteropus alecto]	5.51922e+06	2.45687e+06	3.28176e+06	5914355	9014725	4714846	0.803153	0.00175591	0.00941327
837	XP_024847775.1	CSRP2	Cysteine and glycine-rich protein 2 [Pteropus alecto]	5.51922e+06	2.45687e+06	3.28176e+06	5914355	9014725	4714846	0.803153	0.00175591	0.00941327
838	NP_001032538.1	CSTB	cystatin-B [Bos taurus]	23317164	17456674	14097816	60953892	25731424	60331596	1.42185	1.78851e-10	8.91624e-09
839	NP_001093832.1	CSTB	stefin-C [Bos taurus]	554050	531765	399728	1.51809e+06	1.05566e+06	1.8006e+06	1.55808	0.00269012	0.0133291
840	NP_777110.1	CSTF2	cleavage stimulation factor subunit 2 [Bos taurus]	892200	526188	587084	1.66722e+06	1080049	1994334	1.24143	2.54234e-06	3.86925e-05
841	NP_001069216.1	CTCF	transcriptional repressor CTCF [Bos taurus]	101201	108550	283949	450816	553645	1.12149e+06	2.1064	0.000989176	0.00588746
842	XP_005218651.1	CTCF	transcriptional repressor CTCF [Bos taurus]	101201	108550	283949	450816	553645	1.12149e+06	2.1064	0.000989176	0.00588746
843	XP_005218653.1	CTCF	transcriptional repressor CTCF [Bos taurus]	101201	108550	283949	450816	553645	1.12149e+06	2.1064	0.000989176	0.00588746
844	XP_005218654.1	CTCF	PREDICTED: transcriptional repressor CTCF isoform X2 [Bos taurus]	101201	108550	283949	450816	553645	1.12149e+06	2.1064	0.000989176	0.00588746
845	XP_010812784.1	CTCF	transcriptional repressor CTCF [Bos taurus]	101201	108550	283949	450816	553645	1.12149e+06	2.1064	0.000989176	0.00588746
846	XP_010812785.1	Ctcf	PREDICTED: transcriptional repressor CTCF isoform X6 [Bubalus bubalis]	101201	108550	283949	450816	553645	1.12149e+06	2.1064	0.000989176	0.00588746
847	XP_024833999.1	CTCF	transcriptional repressor CTCF [Bos taurus]	101201	108550	283949	450816	553645	1.12149e+06	2.1064	0.000989176	0.00588746
848	XP_024834000.1	CTCF	transcriptional repressor CTCF [Bos taurus]	101201	108550	283949	450816	553645	1.12149e+06	2.1064	0.000989176	0.00588746
849	XP_024834001.1	CTCF	transcriptional repressor CTCF [Bos taurus]	101201	108550	283949	450816	553645	1.12149e+06	2.1064	0.000989176	0.00588746
850	NP_001019738.1	CTH	cystathionine gamma-lyase [Bos taurus]	3.38433e+06	4721241	3787504	1.62542e+06	3.12365e+06	1326734	-0.968974	4.62101e-06	6.53571e-05
851	XP_005204538.1	CTH	PREDICTED: cystathionine gamma-lyase isoform X1 [Bos taurus]	3.38433e+06	4721241	3787504	1.62542e+06	3.12365e+06	1326734	-0.968974	4.62101e-06	6.53571e-05
852	XP_005224397.1	CTIF	PREDICTED: CBP80/20-dependent translation initiation factor isoform X1 [Bos taurus]	130306	113066	127192	195737	1.32922e+06	237963	2.25017	0.0143128	0.0495775
853	XP_005224399.1	CTIF	PREDICTED: CBP80/20-dependent translation initiation factor isoform X1 [Bos taurus]	130306	113066	127192	195737	1.32922e+06	237963	2.25017	0.0143128	0.0495775
854	XP_010817301.1	CTIF	PREDICTED: CBP80/20-dependent translation initiation factor isoform X1 [Bos taurus]	130306	113066	127192	195737	1.32922e+06	237963	2.25017	0.0143128	0.0495775
855	XP_010817303.1	CTIF	PREDICTED: CBP80/20-dependent translation initiation factor isoform X2 [Bos taurus]	130306	113066	127192	195737	1.32922e+06	237963	2.25017	0.0143128	0.0495775
856	XP_015315632.1	CTIF	PREDICTED: CBP80/20-dependent translation initiation factor isoform X3 [Bos taurus]	130306	113066	127192	195737	1.32922e+06	237963	2.25017	0.0143128	0.0495775
857	XP_024850067.1	CTNNA1	PREDICTED: catenin alpha-1 isoform X3 [Bos mutus]	5.47751e+06	6311458	5611866	3.68048e+06	3.76591e+06	3114111	-0.72048	9.046e-16	1.39863e-13
858	XP_024850068.1	CTNNA1	PREDICTED: catenin alpha-1 isoform X3 [Bos mutus]	5.47751e+06	6311458	5611866	3.68048e+06	3.76591e+06	3114111	-0.72048	9.046e-16	1.39863e-13
859	XP_024850070.1	CTNNA1	PREDICTED: catenin alpha-1 isoform X3 [Bos mutus]	5.47751e+06	6311458	5611866	3.68048e+06	3.76591e+06	3114111	-0.72048	9.046e-16	1.39863e-13
860	NP_001069609.1	CTNNB1	catenin beta-1 [Sus scrofa]	7.81987e+06	5675070	6888236	4.19e+06	3.59251e+06	5.44194e+06	-0.624173	2.33674e-14	2.69438e-12
861	XP_005222581.1	CTNNB1	catenin beta-1 [Sus scrofa]	7.81987e+06	5675070	6888236	4.19e+06	3.59251e+06	5.44194e+06	-0.624173	2.33674e-14	2.69438e-12
862	XP_005222582.1	CTNNB1	catenin beta-1 [Sus scrofa]	7.81987e+06	5675070	6888236	4.19e+06	3.59251e+06	5.44194e+06	-0.624173	2.33674e-14	2.69438e-12
863	XP_024838703.1	CTNNB1	catenin beta-1 [Sus scrofa]	7.81987e+06	5675070	6888236	4.19e+06	3.59251e+06	5.44194e+06	-0.624173	2.33674e-14	2.69438e-12
864	NP_001029557.1	CTSH	pro-cathepsin H precursor [Bos taurus]	6.13784e+06	1845768	1.96763e+06	36944924	6089903	43789808	3.12516	1.89576e-09	7.24541e-08
865	NP_001029607.1	CTSK	cathepsin K precursor [Bos taurus]	799681	814565	539808	1.47395e+06	1.72447e+06	2.08317e+06	1.29392	0.0103316	0.0383239
866	XP_024843691.1	CTSK	RecName: Full=Cathepsin K; Flags: Precursor	799681	814565	539808	1.47395e+06	1.72447e+06	2.08317e+06	1.29392	0.0103316	0.0383239
867	NP_776457.1	CTSL	cathepsin L2 precursor [Bos taurus]	982358	591917	430492	2.1366e+06	1.61106e+06	1.00962e+06	1.2467	0.00342949	0.0162471
868	NP_001028787.1	CTSS	cathepsin S precursor [Bos taurus]	3681512	2531885	1.9587e+06	33101126	11911208	47986952	3.50844	1.66029e-11	9.59822e-10
869	XP_010801305.1	CTSS	cathepsin S precursor [Bos taurus]	3681512	2531885	1.9587e+06	33101126	11911208	47986952	3.50844	1.66029e-11	9.59822e-10
870	XP_010801306.1	CTSS	cathepsin S precursor [Bos taurus]	3681512	2531885	1.9587e+06	33101126	11911208	47986952	3.50844	1.66029e-11	9.59822e-10
871	XP_005227111.2	CTSW	PREDICTED: cathepsin W isoform X1 [Bos taurus]	11902620	10894512	4.40496e+06	6.65056e+06	2859158	4.69981e+06	-0.93686	0.00574096	0.0240647
872	NP_001071303.1	CTSZ	cathepsin Z precursor [Bos taurus]	3.05782e+06	1.91553e+06	2.24215e+06	11245692	4380605	17743024	2.20935	7.18425e-06	9.63993e-05
873	NP_001178110.1	CTTNBP2NL	CTTNBP2 N-terminal-like protein [Bos taurus]	117160	79682.2	78246.1	254226	83047.9	294102	1.1986	0.00132546	0.00751248
874	XP_005204211.1	CTTNBP2NL	CTTNBP2 N-terminal-like protein [Bos taurus]	117160	79682.2	78246.1	254226	83047.9	294102	1.1986	0.00132546	0.00751248
875	XP_005204213.1	CTTNBP2NL	CTTNBP2 N-terminal-like protein [Bos taurus]	117160	79682.2	78246.1	254226	83047.9	294102	1.1986	0.00132546	0.00751248
876	XP_024845373.1	CTTNBP2NL	CTTNBP2 N-terminal-like protein [Bos taurus]	117160	79682.2	78246.1	254226	83047.9	294102	1.1986	0.00132546	0.00751248
877	XP_024845374.1	CTTNBP2NL	CTTNBP2 N-terminal-like protein [Bos taurus]	117160	79682.2	78246.1	254226	83047.9	294102	1.1986	0.00132546	0.00751248
878	NP_001039560.1	CXCL16	C-X-C motif chemokine 16 precursor [Bos taurus]	93387.6	133736	320994	1145654	1.24879e+06	1.73306e+06	2.91271	4.06558e-06	5.83505e-05
879	NP_776458.1	CYB5A	cytochrome b5 [Bos taurus]	2721317	2.80618e+06	2.90026e+06	2.14871e+06	882958	1.37646e+06	-0.934979	0.00057625	0.00375861
880	NP_776459.1	CYBA	cytochrome b-245 light chain [Bos taurus]	400946	654172	803574	7799199	1.50824e+06	12643212	3.5619	0.000798773	0.00490881
881	NP_776460.1	CYBB	cytochrome b-245 heavy chain [Bos taurus]	182418	116638	105037	3.59992e+06	341775	2.76218e+06	4.05224	0.00017202	0.00139316
882	NP_001039882.1	CYLD	ubiquitin carboxyl-terminal hydrolase CYLD [Bos taurus]	108207	63158.5	92165.5	285902	255167	223198	1.5361	1.08253e-05	0.000137653
883	XP_005218741.1	CYLD	ubiquitin carboxyl-terminal hydrolase CYLD [Bos taurus]	108207	63158.5	92165.5	285902	255167	223198	1.5361	1.08253e-05	0.000137653
884	XP_015331249.1	CYLD	PREDICTED: ubiquitin carboxyl-terminal hydrolase CYLD isoform X2 [Bos taurus]	108207	63158.5	92165.5	285902	255167	223198	1.5361	1.08253e-05	0.000137653
885	XP_024834167.1	CYLD	ubiquitin carboxyl-terminal hydrolase CYLD [Bos taurus]	108207	63158.5	92165.5	285902	255167	223198	1.5361	1.08253e-05	0.000137653
886	XP_024834168.1	CYLD	ubiquitin carboxyl-terminal hydrolase CYLD [Bos taurus]	108207	63158.5	92165.5	285902	255167	223198	1.5361	1.08253e-05	0.000137653
887	XP_024834169.1	CYLD	PREDICTED: ubiquitin carboxyl-terminal hydrolase CYLD isoform X2 [Bison bison bison]	108207	63158.5	92165.5	285902	255167	223198	1.5361	1.08253e-05	0.000137653
888	XP_024834170.1	CYLD	PREDICTED: ubiquitin carboxyl-terminal hydrolase CYLD isoform X2 [Bos taurus]	108207	63158.5	92165.5	285902	255167	223198	1.5361	1.08253e-05	0.000137653
889	XP_024834171.1	CYLD	PREDICTED: ubiquitin carboxyl-terminal hydrolase CYLD isoform X2 [Bos taurus]	108207	63158.5	92165.5	285902	255167	223198	1.5361	1.08253e-05	0.000137653
890	NP_788817.1	CYP11A1	cholesterol side-chain cleavage enzyme, mitochondrial precursor [Bos taurus]	330659	241068	291742	1.71215e+06	799605	1354381	2.16268	4.82379e-07	9.3228e-06
891	NP_001076882.1	CYP27A1	sterol 26-hydroxylase, mitochondrial [Bos taurus]	988108	1296364	1.21373e+06	3.18911e+06	2.62502e+06	2828250	1.30482	1.74375e-08	5.04796e-07
892	XP_024840513.1	CYP3A24	TPA: cytochrome P450, family 3, subfamily A, polypeptide 4 [Bos taurus]	48136.3	93704.3	419116	4.36887e+06	710459	9296712	4.67963	0.00232147	0.0119012
893	XP_002692741.1	CYP7B1	PREDICTED: 25-hydroxycholesterol 7-alpha-hydroxylase [Bos taurus]	102425	824763	234712	747269	312768	955374	0.794587	0.00589965	0.0246229
894	XP_024857594.1	CYP7B1	PREDICTED: 25-hydroxycholesterol 7-alpha-hydroxylase [Bos taurus]	102425	824763	234712	747269	312768	955374	0.794587	0.00589965	0.0246229
895	NP_001243598.1	CYTH4	cytohesin-4 [Bos taurus]	88588.8	105813	83544.1	1.14192e+06	384962	1.58545e+06	3.48512	0.0031848	0.0153181
896	XP_005222762.2	DAG1	PREDICTED: dystroglycan isoform X2 [Bos taurus]	1.89817e+06	2004840	1.67844e+06	585670	1.17821e+06	256355	-1.46612	0.00120567	0.00694508
897	XP_005222763.2	DAG1	PREDICTED: dystroglycan isoform X2 [Bos taurus]	1.89817e+06	2004840	1.67844e+06	585670	1.17821e+06	256355	-1.46612	0.00120567	0.00694508
898	XP_005222764.2	DAG1	PREDICTED: dystroglycan isoform X2 [Bos taurus]	1.89817e+06	2004840	1.67844e+06	585670	1.17821e+06	256355	-1.46612	0.00120567	0.00694508
899	XP_015315021.2	DAG1	PREDICTED: dystroglycan isoform X2 [Bos taurus]	1.89817e+06	2004840	1.67844e+06	585670	1.17821e+06	256355	-1.46612	0.00120567	0.00694508
900	XP_024838155.1	DAG1	PREDICTED: dystroglycan isoform X1 [Bos taurus]	1.89817e+06	2004840	1.67844e+06	585670	1.17821e+06	256355	-1.46612	0.00120567	0.00694508
901	XP_005201933.1	DBR1	PREDICTED: lariat debranching enzyme isoform X1 [Bos taurus]	103972	61635	133625	202154	129337	274070	1.01701	0.000383779	0.00270554
902	NP_776330.1	DBT	PREDICTED: lipoamide acyltransferase component of branched-chain alpha-keto acid dehydrogenase complex, mitochondrial [Bos indicus]	5262885	6.15969e+06	6.47632e+06	1771848	3808796	1.57869e+06	-1.32197	6.3448e-08	1.57261e-06
903	XP_024840220.1	DBT	lipoamide acyltransferase component of branched-chain alpha-keto acid dehydrogenase complex, mitochondrial precursor [Bos taurus]	5262885	6.15969e+06	6.47632e+06	1771848	3808796	1.57869e+06	-1.32197	6.3448e-08	1.57261e-06
904	NP_001033214.1	Dcaf7	DDB1- and CUL4-associated factor 7 [Mus musculus]	587645	429797	500780	875047	959501	947361	0.873693	0.000357358	0.002551
905	NP_777120.2	DCPS	m7GpppX diphosphatase [Bos taurus]	2341699	1.39808e+06	1.41247e+06	5908797	2.67152e+06	6855315	1.58299	5.68054e-05	0.000546602
906	NP_001069106.1	DCTN6	dynactin subunit 6 [Bos taurus]	264233	432824	346973	967837	865874	710300	1.28494	0.00633081	0.0259919
907	XP_024842019.1	DCTN6	PREDICTED: dynactin subunit 6 isoform X2 [Ovis aries]	264233	432824	346973	967837	865874	710300	1.28494	0.00633081	0.0259919
908	NP_001069359.1	DCXR	L-xylulose reductase [Bos taurus]	2.15058e+06	2.69174e+06	2649365	1007827	1.4572e+06	915427	-1.14807	7.44998e-07	1.34793e-05
909	XP_024836750.1	DCXR	L-xylulose reductase [Bos taurus]	2.15058e+06	2.69174e+06	2649365	1007827	1.4572e+06	915427	-1.14807	7.44998e-07	1.34793e-05
910	NP_001095671.1	DDAH1	N(G),N(G)-dimethylarginine dimethylaminohydrolase 1 [Bos taurus]	16070770	12151041	10810738	5424534	10498899	3.41002e+06	-1.01358	9.29787e-05	0.000830098
911	NP_001069480.2	DDR1	epithelial discoidin domain-containing receptor 1 precursor [Bos taurus]	205746	5066941	603072	1.23692e+06	1.25868e+06	50797.4	-1.20632	0.000960603	0.00577295
912	NP_001029743.1	DDX19A	ATP-dependent RNA helicase DDX19A [Bos taurus]	2.65486e+06	2090131	2180574	4242919	3205447	5.42776e+06	0.894695	0.00411999	0.018723
913	XP_005218406.1	DDX19B	PREDICTED: ATP-dependent RNA helicase DDX19B isoform X2 [Bos taurus]	1.52213e+06	1.16368e+06	1.16037e+06	2.51229e+06	1.61619e+06	2.91659e+06	0.873189	0.00558965	0.0235896
914	NP_001076996.1	DDX21	nucleolar RNA helicase 2 [Bos taurus]	479085	431224	552032	1.17653e+06	671780	1803140	1.32019	5.14703e-08	1.32633e-06
915	NP_001095672.1	DDX23	probable ATP-dependent RNA helicase DDX23 [Bos taurus]	320528	607022	496671	667321	7400124	1.05239e+06	2.67884	0.00517111	0.0222854
916	XP_005206367.1	DDX23	probable ATP-dependent RNA helicase DDX23 [Bos taurus]	320528	607022	496671	667321	7400124	1.05239e+06	2.67884	0.00517111	0.0222854
917	NP_001073740.1	DDX27	probable ATP-dependent RNA helicase DDX27 [Bos taurus]	161831	88758.5	89166.4	257538	327118	287912	1.36077	0.00751357	0.0300146
918	XP_024856335.1	DDX27	probable ATP-dependent RNA helicase DDX27 [Bos taurus]	161831	88758.5	89166.4	257538	327118	287912	1.36077	0.00751357	0.0300146
919	NP_001076071.1	DDX41	PREDICTED: probable ATP-dependent RNA helicase DDX41 [Bos mutus]	118658	168278	87039.4	586344	336326	666544	2.0873	0.000141909	0.00119481
920	XP_005209458.1	DDX46	PREDICTED: probable ATP-dependent RNA helicase DDX46 [Bos taurus]	1.19299e+06	975773	568032	2011526	1.1022e+06	2520755	1.04179	2.28594e-06	3.54416e-05
921	NP_001137339.1	DDX6	probable ATP-dependent RNA helicase DDX6 [Bos taurus]	2.03144e+06	2.43684e+06	2.39908e+06	2.97422e+06	10515396	3.76042e+06	1.32877	0.00316279	0.0152491
922	XP_005215995.1	DDX6	probable ATP-dependent RNA helicase DDX6 [Bos taurus]	2.03144e+06	2.43684e+06	2.39908e+06	2.97422e+06	10515396	3.76042e+06	1.32877	0.00316279	0.0152491
923	XP_005215996.1	DDX6	probable ATP-dependent RNA helicase DDX6 [Bos taurus]	2.03144e+06	2.43684e+06	2.39908e+06	2.97422e+06	10515396	3.76042e+06	1.32877	0.00316279	0.0152491
924	XP_005215997.1	DDX6	probable ATP-dependent RNA helicase DDX6 [Bos taurus]	2.03144e+06	2.43684e+06	2.39908e+06	2.97422e+06	10515396	3.76042e+06	1.32877	0.00316279	0.0152491
925	XP_005215998.1	DDX6	probable ATP-dependent RNA helicase DDX6 [Bos taurus]	2.03144e+06	2.43684e+06	2.39908e+06	2.97422e+06	10515396	3.76042e+06	1.32877	0.00316279	0.0152491
926	XP_005215999.1	DDX6	probable ATP-dependent RNA helicase DDX6 [Bos taurus]	2.03144e+06	2.43684e+06	2.39908e+06	2.97422e+06	10515396	3.76042e+06	1.32877	0.00316279	0.0152491
927	NP_001068891.1	DECR1	2,4-dienoyl-CoA reductase, mitochondrial [Bos taurus]	2.32318e+06	3.09838e+06	3.65481e+06	1.41855e+06	1.52554e+06	1.19492e+06	-1.13283	5.18504e-06	7.22824e-05
928	XP_005224629.1	DECR2	PREDICTED: peroxisomal 2,4-dienoyl-CoA reductase isoform X1 [Bos taurus]	181234	283108	257863	668868	376001	937180	1.45651	0.00110468	0.00646742
929	NP_001180093.1	DENND1C	DENN domain-containing protein 1C [Bos taurus]	55061.5	20799.7	43229.4	532158	126975	481947	3.26027	0.00092288	0.00556099
930	XP_002689611.3	DENND4C	PREDICTED: DENN domain-containing protein 4C isoform X1 [Bos taurus]	236451	243382	251336	352699	311361	531561	0.709482	2.8695e-05	0.000309789
931	XP_005209968.1	DENND4C	PREDICTED: DENN domain-containing protein 4C isoform X1 [Bos taurus]	236451	243382	251336	352699	311361	531561	0.709482	2.8695e-05	0.000309789
932	NP_001075044.1	DES	desmin [Bos taurus]	22393810	7.59197e+06	7421174	25597826	105573712	10887022	1.92511	0.000140045	0.00118415
933	NP_001068810.1	DFFA	DNA fragmentation factor subunit alpha [Bos taurus]	1041963	869335	840554	1851338	1.3399e+06	2.00633e+06	0.917432	0.000458547	0.00314148
934	NP_001071328.1	DGKA	PREDICTED: diacylglycerol kinase alpha isoform X1 [Bubalus bubalis]	422624	287214	287077	777102	744571	820054	1.23203	0.00654124	0.0266947
935	XP_005206587.3	DGKA	PREDICTED: diacylglycerol kinase alpha isoform X2 [Bubalus bubalis]	422624	287214	287077	777102	744571	820054	1.23203	0.00654124	0.0266947
936	XP_024847251.1	DGKA	PREDICTED: diacylglycerol kinase alpha isoform X1 [Bubalus bubalis]	422624	287214	287077	777102	744571	820054	1.23203	0.00654124	0.0266947
937	XP_024847252.1	DGKA	PREDICTED: diacylglycerol kinase alpha isoform X1 [Bubalus bubalis]	422624	287214	287077	777102	744571	820054	1.23203	0.00654124	0.0266947
938	NP_001030260.1	DHRS11	PREDICTED: dehydrogenase/reductase SDR family member 11 [Bos indicus]	3509290	5.35523e+06	5.00778e+06	432721	1.83576e+06	177201	-2.5039	1.18251e-07	2.77401e-06
939	NP_777247.2	DHRS4	dehydrogenase/reductase SDR family member 4 [Bos taurus]	864943	1.06439e+06	1.24943e+06	574369	926499	572985	-0.616151	0.00904276	0.0346775
940	NP_001039347.1	Diablo	diablo homolog, mitochondrial [Bos taurus]	243651	323157	249006	716541	296940	1049611	1.3385	0.00370156	0.0172193
941	XP_005217807.1	Diablo	PREDICTED: diablo homolog, mitochondrial isoform X3 [Bos taurus]	243651	323157	249006	716541	296940	1049611	1.3385	0.00370156	0.0172193
942	XP_005217808.1	Diablo	PREDICTED: diablo homolog, mitochondrial isoform X3 [Bos taurus]	243651	323157	249006	716541	296940	1049611	1.3385	0.00370156	0.0172193
943	XP_005209572.2	DIAPH1	PREDICTED: protein diaphanous homolog 1 isoform X2 [Capra hircus]	1.56459e+06	1.17601e+06	1.28302e+06	2297708	1.33452e+06	2.79783e+06	0.676335	2.41031e-05	0.000267058
944	XP_024850992.1	DIAPH1	PREDICTED: protein diaphanous homolog 1 isoform X1 [Capra hircus]	1.56459e+06	1.17601e+06	1.28302e+06	2297708	1.33452e+06	2.79783e+06	0.676335	2.41031e-05	0.000267058
945	NP_001077258.1	DIAPH2	protein diaphanous homolog 2 [Bos taurus]	259085	84760.2	104790	634259	1.6051e+06	741590	2.73216	0.0137267	0.047987
946	NP_001179238.1	DIP2B	disco-interacting protein 2 homolog B [Bos taurus]	420029	330833	470094	844460	395814	1.17576e+06	0.984632	5.22678e-10	2.33933e-08
947	XP_005206346.1	DIP2B	PREDICTED: disco-interacting protein 2 homolog B isoform X1 [Bos taurus]	420029	330833	470094	844460	395814	1.17576e+06	0.984632	5.22678e-10	2.33933e-08
948	XP_024855878.1	DIS3	PREDICTED: exosome complex exonuclease RRP44 isoform X1 [Bos taurus]	458048	279895	277694	589886	514674	729906	0.852974	0.000909212	0.00549323
949	XP_024850712.1	DLG1	PREDICTED: disks large homolog 1 isoform X1 [Bos mutus]	2.03682e+06	2.21956e+06	2.1572e+06	1.03243e+06	1.61641e+06	1.09524e+06	-0.776521	7.86678e-08	1.90455e-06
950	XP_024850716.1	DLG1	PREDICTED: disks large homolog 1 isoform X1 [Bos mutus]	2.03682e+06	2.21956e+06	2.1572e+06	1.03243e+06	1.61641e+06	1.09524e+06	-0.776521	7.86678e-08	1.90455e-06
951	XP_024850723.1	DLG1	PREDICTED: disks large homolog 1 isoform X1 [Bos mutus]	2.03682e+06	2.21956e+06	2.1572e+06	1.03243e+06	1.61641e+06	1.09524e+06	-0.776521	7.86678e-08	1.90455e-06
952	XP_024850732.1	DLG1	PREDICTED: disks large homolog 1 isoform X2 [Bison bison bison]	2.03682e+06	2.21956e+06	2.1572e+06	1.03243e+06	1.61641e+06	1.09524e+06	-0.776521	7.86678e-08	1.90455e-06
953	XP_024850746.1	DLG1	PREDICTED: disks large homolog 1 isoform X3 [Bos mutus]	2.03682e+06	2.21956e+06	2.1572e+06	1.03243e+06	1.61641e+06	1.09524e+06	-0.776521	7.86678e-08	1.90455e-06
954	XP_024850754.1	DLG1	PREDICTED: disks large homolog 1 isoform X3 [Bos mutus]	2.03682e+06	2.21956e+06	2.1572e+06	1.03243e+06	1.61641e+06	1.09524e+06	-0.776521	7.86678e-08	1.90455e-06
955	NP_001071410.1	DLGAP4	PREDICTED: disks large-associated protein 4 isoform X4 [Bos taurus]	414226	332114	409155	617574	756270	656314	0.813082	0.000122148	0.00105319
956	XP_005214770.1	Dlgap4	PREDICTED: disks large-associated protein 4 isoform X5 [Bos taurus]	414226	332114	409155	617574	756270	656314	0.813082	0.000122148	0.00105319
957	XP_005214771.1	Dlgap4	PREDICTED: disks large-associated protein 4 isoform X6 [Bos taurus]	414226	332114	409155	617574	756270	656314	0.813082	0.000122148	0.00105319
958	XP_010809764.1	Dlgap4	PREDICTED: disks large-associated protein 4 isoform X1 [Bos taurus]	414226	332114	409155	617574	756270	656314	0.813082	0.000122148	0.00105319
959	XP_010809765.1	Dlgap4	PREDICTED: disks large-associated protein 4 isoform X3 [Bos taurus]	414226	332114	409155	617574	756270	656314	0.813082	0.000122148	0.00105319
960	XP_010809766.1	Dlgap4	PREDICTED: disks large-associated protein 4 isoform X4 [Bos taurus]	414226	332114	409155	617574	756270	656314	0.813082	0.000122148	0.00105319
961	XP_024856371.1	DLGAP4	PREDICTED: disks large-associated protein 4 isoform X4 [Bos taurus]	414226	332114	409155	617574	756270	656314	0.813082	0.000122148	0.00105319
962	XP_024856372.1	DLGAP4	PREDICTED: disks large-associated protein 4 isoform X4 [Bos taurus]	414226	332114	409155	617574	756270	656314	0.813082	0.000122148	0.00105319
963	XP_024856373.1	DLGAP4	PREDICTED: disks large-associated protein 4 isoform X4 [Bos taurus]	414226	332114	409155	617574	756270	656314	0.813082	0.000122148	0.00105319
964	XP_024856374.1	DLGAP4	PREDICTED: disks large-associated protein 4 isoform X4 [Bos taurus]	414226	332114	409155	617574	756270	656314	0.813082	0.000122148	0.00105319
965	XP_024856375.1	DLGAP4	PREDICTED: disks large-associated protein 4 isoform X7 [Bos taurus]	414226	332114	409155	617574	756270	656314	0.813082	0.000122148	0.00105319
966	NP_001068814.1	DMAP1	DNA methyltransferase 1-associated protein 1 [Bos taurus]	154440	69981.8	103130	279805	388582	322163	1.59651	0.00914172	0.0348759
967	XP_005204738.1	DMAP1	DNA methyltransferase 1-associated protein 1 [Bos taurus]	154440	69981.8	103130	279805	388582	322163	1.59651	0.00914172	0.0348759
968	XP_024841745.1	DMBT1	PREDICTED: deleted in malignant brain tumors 1 protein isoform X24 [Homo sapiens]	277050	770092	1.00356e+06	10198512	5669811	18838396	4.08102	0.000780472	0.00480938
969	XP_024841746.1	DMBT1	PREDICTED: deleted in malignant brain tumors 1 protein isoform X24 [Homo sapiens]	277050	770092	1.00356e+06	10198512	5669811	18838396	4.08102	0.000780472	0.00480938
970	XP_024841747.1	DMBT1	PREDICTED: deleted in malignant brain tumors 1 protein isoform X24 [Homo sapiens]	277050	770092	1.00356e+06	10198512	5669811	18838396	4.08102	0.000780472	0.00480938
971	XP_024841748.1	DMBT1	PREDICTED: deleted in malignant brain tumors 1 protein isoform X24 [Homo sapiens]	277050	770092	1.00356e+06	10198512	5669811	18838396	4.08102	0.000780472	0.00480938
972	XP_024841749.1	DMBT1	PREDICTED: deleted in malignant brain tumors 1 protein isoform X24 [Homo sapiens]	277050	770092	1.00356e+06	10198512	5669811	18838396	4.08102	0.000780472	0.00480938
973	XP_024841750.1	DMBT1	PREDICTED: deleted in malignant brain tumors 1 protein isoform X24 [Homo sapiens]	277050	770092	1.00356e+06	10198512	5669811	18838396	4.08102	0.000780472	0.00480938
974	XP_024841751.1	DMBT1	PREDICTED: deleted in malignant brain tumors 1 protein isoform X24 [Homo sapiens]	277050	770092	1.00356e+06	10198512	5669811	18838396	4.08102	0.000780472	0.00480938
975	XP_024841752.1	DMBT1	PREDICTED: deleted in malignant brain tumors 1 protein isoform X24 [Homo sapiens]	277050	770092	1.00356e+06	10198512	5669811	18838396	4.08102	0.000780472	0.00480938
976	XP_024841753.1	DMBT1	PREDICTED: deleted in malignant brain tumors 1 protein isoform X24 [Homo sapiens]	277050	770092	1.00356e+06	10198512	5669811	18838396	4.08102	0.000780472	0.00480938
977	XP_024841754.1	DMBT1	PREDICTED: deleted in malignant brain tumors 1 protein isoform X24 [Homo sapiens]	277050	770092	1.00356e+06	10198512	5669811	18838396	4.08102	0.000780472	0.00480938
978	XP_024841755.1	DMBT1	PREDICTED: deleted in malignant brain tumors 1 protein isoform X24 [Homo sapiens]	277050	770092	1.00356e+06	10198512	5669811	18838396	4.08102	0.000780472	0.00480938
979	XP_024841756.1	DMBT1	PREDICTED: deleted in malignant brain tumors 1 protein isoform X24 [Homo sapiens]	277050	770092	1.00356e+06	10198512	5669811	18838396	4.08102	0.000780472	0.00480938
980	XP_024841757.1	DMBT1	PREDICTED: deleted in malignant brain tumors 1 protein isoform X24 [Homo sapiens]	277050	770092	1.00356e+06	10198512	5669811	18838396	4.08102	0.000780472	0.00480938
981	XP_024841758.1	DMBT1	PREDICTED: deleted in malignant brain tumors 1 protein isoform X24 [Homo sapiens]	277050	770092	1.00356e+06	10198512	5669811	18838396	4.08102	0.000780472	0.00480938
982	XP_024841759.1	DMBT1	PREDICTED: deleted in malignant brain tumors 1 protein isoform X24 [Homo sapiens]	277050	770092	1.00356e+06	10198512	5669811	18838396	4.08102	0.000780472	0.00480938
983	XP_024841760.1	DMBT1	PREDICTED: deleted in malignant brain tumors 1 protein isoform X24 [Homo sapiens]	277050	770092	1.00356e+06	10198512	5669811	18838396	4.08102	0.000780472	0.00480938
984	XP_024841762.1	DMBT1	PREDICTED: deleted in malignant brain tumors 1 protein isoform X24 [Homo sapiens]	277050	770092	1.00356e+06	10198512	5669811	18838396	4.08102	0.000780472	0.00480938
985	XP_024841763.1	DMBT1	PREDICTED: deleted in malignant brain tumors 1 protein isoform X24 [Homo sapiens]	277050	770092	1.00356e+06	10198512	5669811	18838396	4.08102	0.000780472	0.00480938
986	XP_024841764.1	DMBT1	PREDICTED: deleted in malignant brain tumors 1 protein isoform X24 [Homo sapiens]	277050	770092	1.00356e+06	10198512	5669811	18838396	4.08102	0.000780472	0.00480938
987	XP_024841765.1	DMBT1	PREDICTED: deleted in malignant brain tumors 1 protein isoform X24 [Homo sapiens]	277050	770092	1.00356e+06	10198512	5669811	18838396	4.08102	0.000780472	0.00480938
988	XP_024841766.1	DMBT1	PREDICTED: deleted in malignant brain tumors 1 protein isoform X24 [Homo sapiens]	277050	770092	1.00356e+06	10198512	5669811	18838396	4.08102	0.000780472	0.00480938
989	XP_024841767.1	DMBT1	PREDICTED: deleted in malignant brain tumors 1 protein isoform X24 [Homo sapiens]	277050	770092	1.00356e+06	10198512	5669811	18838396	4.08102	0.000780472	0.00480938
990	XP_024841768.1	DMBT1	PREDICTED: deleted in malignant brain tumors 1 protein isoform X24 [Homo sapiens]	277050	770092	1.00356e+06	10198512	5669811	18838396	4.08102	0.000780472	0.00480938
991	XP_024841769.1	DMBT1	PREDICTED: deleted in malignant brain tumors 1 protein isoform X24 [Homo sapiens]	277050	770092	1.00356e+06	10198512	5669811	18838396	4.08102	0.000780472	0.00480938
992	XP_024841770.1	DMBT1	PREDICTED: deleted in malignant brain tumors 1 protein isoform X24 [Homo sapiens]	277050	770092	1.00356e+06	10198512	5669811	18838396	4.08102	0.000780472	0.00480938
993	XP_024841771.1	DMBT1	PREDICTED: deleted in malignant brain tumors 1 protein isoform X24 [Homo sapiens]	277050	770092	1.00356e+06	10198512	5669811	18838396	4.08102	0.000780472	0.00480938
994	XP_024841773.1	DMBT1	PREDICTED: deleted in malignant brain tumors 1 protein isoform X24 [Homo sapiens]	277050	770092	1.00356e+06	10198512	5669811	18838396	4.08102	0.000780472	0.00480938
995	XP_024841774.1	DMBT1	PREDICTED: deleted in malignant brain tumors 1 protein isoform X24 [Homo sapiens]	277050	770092	1.00356e+06	10198512	5669811	18838396	4.08102	0.000780472	0.00480938
996	XP_024841775.1	DMBT1	PREDICTED: deleted in malignant brain tumors 1 protein isoform X24 [Homo sapiens]	277050	770092	1.00356e+06	10198512	5669811	18838396	4.08102	0.000780472	0.00480938
997	XP_024841776.1	DMBT1	PREDICTED: deleted in malignant brain tumors 1 protein isoform X24 [Homo sapiens]	277050	770092	1.00356e+06	10198512	5669811	18838396	4.08102	0.000780472	0.00480938
998	XP_024841777.1	DMBT1	PREDICTED: LOW QUALITY PROTEIN: deleted in malignant brain tumors 1 protein [Capra hircus]	277050	770092	1.00356e+06	10198512	5669811	18838396	4.08102	0.000780472	0.00480938
999	XP_024841778.1	DMBT1	PREDICTED: deleted in malignant brain tumors 1 protein isoform X14 [Homo sapiens]	277050	770092	1.00356e+06	10198512	5669811	18838396	4.08102	0.000780472	0.00480938
1000	XP_024841779.1	DMBT1	PREDICTED: deleted in malignant brain tumors 1 protein isoform X14 [Homo sapiens]	277050	770092	1.00356e+06	10198512	5669811	18838396	4.08102	0.000780472	0.00480938
1001	XP_024841780.1	DMBT1	PREDICTED: deleted in malignant brain tumors 1 protein isoform X14 [Homo sapiens]	277050	770092	1.00356e+06	10198512	5669811	18838396	4.08102	0.000780472	0.00480938
1002	XP_024841781.1	DMBT1	PREDICTED: LOW QUALITY PROTEIN: deleted in malignant brain tumors 1 protein [Capra hircus]	277050	770092	1.00356e+06	10198512	5669811	18838396	4.08102	0.000780472	0.00480938
1003	XP_024841782.1	DMBT1	PREDICTED: LOW QUALITY PROTEIN: deleted in malignant brain tumors 1 protein [Capra hircus]	277050	770092	1.00356e+06	10198512	5669811	18838396	4.08102	0.000780472	0.00480938
1004	XP_024841783.1	DMBT1	PREDICTED: LOW QUALITY PROTEIN: deleted in malignant brain tumors 1 protein [Capra hircus]	277050	770092	1.00356e+06	10198512	5669811	18838396	4.08102	0.000780472	0.00480938
1005	XP_024841784.1	DMBT1	PREDICTED: LOW QUALITY PROTEIN: deleted in malignant brain tumors 1 protein [Capra hircus]	277050	770092	1.00356e+06	10198512	5669811	18838396	4.08102	0.000780472	0.00480938
1006	XP_024841785.1	DMBT1	PREDICTED: LOW QUALITY PROTEIN: deleted in malignant brain tumors 1 protein [Capra hircus]	277050	770092	1.00356e+06	10198512	5669811	18838396	4.08102	0.000780472	0.00480938
1007	XP_024841786.1	DMBT1	PREDICTED: LOW QUALITY PROTEIN: deleted in malignant brain tumors 1 protein [Capra hircus]	277050	770092	1.00356e+06	10198512	5669811	18838396	4.08102	0.000780472	0.00480938
1008	XP_024841787.1	DMBT1	PREDICTED: LOW QUALITY PROTEIN: deleted in malignant brain tumors 1 protein [Capra hircus]	277050	770092	1.00356e+06	10198512	5669811	18838396	4.08102	0.000780472	0.00480938
1009	XP_024841788.1	DMBT1	PREDICTED: LOW QUALITY PROTEIN: deleted in malignant brain tumors 1 protein [Capra hircus]	277050	770092	1.00356e+06	10198512	5669811	18838396	4.08102	0.000780472	0.00480938
1010	XP_024841789.1	DMBT1	PREDICTED: deleted in malignant brain tumors 1 protein isoform X14 [Homo sapiens]	277050	770092	1.00356e+06	10198512	5669811	18838396	4.08102	0.000780472	0.00480938
1011	XP_024841790.1	DMBT1	PREDICTED: deleted in malignant brain tumors 1 protein isoform X14 [Homo sapiens]	277050	770092	1.00356e+06	10198512	5669811	18838396	4.08102	0.000780472	0.00480938
1012	XP_005228373.1	Dmd	PREDICTED: dystrophin isoform X1 [Bos mutus]	674768	934716	774888	488882	409405	194023	-1.12623	0.00136149	0.00768747
1013	XP_005228374.1	Dmd	PREDICTED: dystrophin isoform X3 [Ovis aries]	674768	934716	774888	488882	409405	194023	-1.12623	0.00136149	0.00768747
1014	XP_024844136.1	DMD	PREDICTED: dystrophin isoform X6 [Aotus nancymaae]	674768	934716	774888	488882	409405	194023	-1.12623	0.00136149	0.00768747
1015	XP_024844137.1	DMD	PREDICTED: dystrophin isoform X4 [Homo sapiens]	674768	934716	774888	488882	409405	194023	-1.12623	0.00136149	0.00768747
1016	XP_002689045.1	DMXL1	PREDICTED: dmX-like protein 1 isoform X7 [Bos taurus]	539239	1.35603e+06	1.56968e+06	1.70538e+06	2137819	1.64437e+06	0.663333	0.00184234	0.00979177
1017	XP_005209214.1	DMXL1	PREDICTED: dmX-like protein 1 isoform X6 [Bos taurus]	539239	1.35603e+06	1.56968e+06	1.70538e+06	2137819	1.64437e+06	0.663333	0.00184234	0.00979177
1018	XP_010805438.1	DMXL1	PREDICTED: dmX-like protein 1 isoform X5 [Bos taurus]	539239	1.35603e+06	1.56968e+06	1.70538e+06	2137819	1.64437e+06	0.663333	0.00184234	0.00979177
1019	XP_024850831.1	DMXL1	PREDICTED: dmX-like protein 1 isoform X5 [Bos taurus]	539239	1.35603e+06	1.56968e+06	1.70538e+06	2137819	1.64437e+06	0.663333	0.00184234	0.00979177
1020	NP_001028935.1	DNAJB1	DnaJ-like protein subfamily B member 1, partial [Bos mutus]	1.55444e+06	1.28942e+06	1.31658e+06	3.09098e+06	3127624	2627320	1.08828	0.00150566	0.0082872
1021	NP_001029440.1	DNAJB11	dnaJ homolog subfamily B member 11 precursor [Bos taurus]	1.30726e+06	1645396	1.54355e+06	2.79468e+06	2.84678e+06	2.7884e+06	0.9068	1.83084e-07	4.11063e-06
1022	XP_005201525.1	DNAJB11	dnaJ homolog subfamily B member 11 precursor [Bos taurus]	1.30726e+06	1645396	1.54355e+06	2.79468e+06	2.84678e+06	2.7884e+06	0.9068	1.83084e-07	4.11063e-06
1023	NP_001179968.1	Dnajb9	dnaJ homolog subfamily B member 9 precursor [Bos taurus]	381402	4431261	4.88428e+06	169984	663153	184151	-3.2528	0.0026102	0.013028
1024	XP_005205515.1	Dnajb9	dnaJ homolog subfamily B member 9 precursor [Bos taurus]	381402	4431261	4.88428e+06	169984	663153	184151	-3.2528	0.0026102	0.013028
1025	NP_776521.1	DNAJC12	dnaJ homolog subfamily C member 12 [Bos taurus]	612980	2514927	2.80522e+06	74387.8	147275	61863.7	-4.38724	0.00212678	0.0110362
1026	XP_005226380.1	DNAJC12	dnaJ homolog subfamily C member 12 [Bos taurus]	612980	2514927	2.80522e+06	74387.8	147275	61863.7	-4.38724	0.00212678	0.0110362
1027	NP_001107217.1	DNAJC13	dnaJ homolog subfamily C member 13 [Bos taurus]	541414	557750	569401	1.32845e+06	690926	1.84336e+06	1.21101	8.90265e-13	7.21009e-11
1028	XP_005201997.2	DNAJC13	dnaJ homolog subfamily C member 13 [Bos taurus]	541414	557750	569401	1.32845e+06	690926	1.84336e+06	1.21101	8.90265e-13	7.21009e-11
1029	NP_001192905.1	DNAJC7	dnaJ homolog subfamily C member 7 [Bos taurus]	962756	867572	776205	2253519	1.19627e+06	2929009	1.29115	0.00147179	0.00819359
1030	NP_001068595.1	DNASE2	deoxyribonuclease-2-alpha precursor [Bos taurus]	836106	554765	421816	1.68127e+06	864527	2262224	1.40731	0.000295224	0.0021543
1031	XP_005208707.1	DNASE2	PREDICTED: deoxyribonuclease-2-alpha isoform X2 [Bos taurus]	836106	554765	421816	1.68127e+06	864527	2262224	1.40731	0.000295224	0.0021543
1032	XP_024849613.1	DNASE2	PREDICTED: deoxyribonuclease-2-alpha isoform X2 [Bos taurus]	836106	554765	421816	1.68127e+06	864527	2262224	1.40731	0.000295224	0.0021543
1033	NP_001178092.1	DNMBP	dynamin-binding protein [Bos taurus]	59848	52749.1	58312.5	238773	240597	340111	2.26148	0.00286991	0.0140561
1034	XP_005225696.2	DNMBP	dynamin-binding protein [Bos taurus]	59848	52749.1	58312.5	238773	240597	340111	2.26148	0.00286991	0.0140561
1035	XP_024841603.1	DNMBP	dynamin-binding protein [Bos taurus]	59848	52749.1	58312.5	238773	240597	340111	2.26148	0.00286991	0.0140561
1036	NP_872592.2	DNMT1	PREDICTED: DNA (cytosine-5)-methyltransferase 1 [Bos indicus]	67918	54421.2	69542.9	364835	128939	443515	2.28827	0.00359069	0.0168698
1037	XP_005208769.2	DNMT1	PREDICTED: DNA (cytosine-5)-methyltransferase 1 isoform X3 [Bos taurus]	67918	54421.2	69542.9	364835	128939	443515	2.28827	0.00359069	0.0168698
1038	XP_010805078.1	DNMT1	PREDICTED: DNA (cytosine-5)-methyltransferase 1 isoform X4 [Bos taurus]	67918	54421.2	69542.9	364835	128939	443515	2.28827	0.00359069	0.0168698
1039	XP_015327477.1	DNMT1	PREDICTED: DNA (cytosine-5)-methyltransferase 1 isoform X1 [Bos taurus]	67918	54421.2	69542.9	364835	128939	443515	2.28827	0.00359069	0.0168698
1040	XP_015327478.1	DNMT1	PREDICTED: DNA (cytosine-5)-methyltransferase 1 isoform X2 [Bos taurus]	67918	54421.2	69542.9	364835	128939	443515	2.28827	0.00359069	0.0168698
1041	XP_015327481.1	DNMT1	PREDICTED: DNA (cytosine-5)-methyltransferase 1 isoform X6 [Bos taurus]	67918	54421.2	69542.9	364835	128939	443515	2.28827	0.00359069	0.0168698
1042	XP_024849597.1	DNMT1	PREDICTED: DNA (cytosine-5)-methyltransferase 1 isoform X3 [Bos taurus]	67918	54421.2	69542.9	364835	128939	443515	2.28827	0.00359069	0.0168698
1043	XP_024849598.1	DNMT1	PREDICTED: DNA (cytosine-5)-methyltransferase 1 [Bos indicus]	67918	54421.2	69542.9	364835	128939	443515	2.28827	0.00359069	0.0168698
1044	XP_024849599.1	DNMT1	PREDICTED: DNA (cytosine-5)-methyltransferase 1 [Bos indicus]	67918	54421.2	69542.9	364835	128939	443515	2.28827	0.00359069	0.0168698
1045	XP_024849600.1	DNMT1	PREDICTED: DNA (cytosine-5)-methyltransferase 1 isoform X2 [Bos taurus]	67918	54421.2	69542.9	364835	128939	443515	2.28827	0.00359069	0.0168698
1046	XP_010816567.1	DNPH1	PREDICTED: LOW QUALITY PROTEIN: 2'-deoxynucleoside 5'-phosphate N-hydrolase 1 [Bos taurus]	2.19545e+06	1.3593e+06	2475324	1.29322e+06	1.31373e+06	1.3711e+06	-0.600112	0.00132625	0.00751248
1047	XP_024832502.1	DOCK10	PREDICTED: dedicator of cytokinesis protein 10 isoform X8 [Capra hircus]	374318	217246	374863	865761	381664	1018108	1.22912	2.27306e-08	6.38992e-07
1048	XP_024843910.1	DOCK11	PREDICTED: dedicator of cytokinesis protein 11 isoform X1 [Bos taurus]	117465	64419.7	164629	805392	193817	1.40233e+06	2.79298	0.00150079	0.0082805
1049	XP_024843911.1	DOCK11	dedicator of cytokinesis protein 11 [Bos taurus]	117465	64419.7	164629	805392	193817	1.40233e+06	2.79298	0.00150079	0.0082805
1050	XP_024843912.1	DOCK11	PREDICTED: dedicator of cytokinesis protein 11 isoform X2 [Bos taurus]	117465	64419.7	164629	805392	193817	1.40233e+06	2.79298	0.00150079	0.0082805
1051	XP_024843913.1	DOCK11	PREDICTED: dedicator of cytokinesis protein 11 isoform X3 [Bos taurus]	117465	64419.7	164629	805392	193817	1.40233e+06	2.79298	0.00150079	0.0082805
1052	XP_024837188.1	DOCK2	PREDICTED: dedicator of cytokinesis protein 2 [Bubalus bubalis]	213999	199745	166356	1.56146e+06	334525	2.49297e+06	2.9195	6.87786e-05	0.000641839
1053	XP_024837189.1	DOCK2	PREDICTED: dedicator of cytokinesis protein 2 [Bubalus bubalis]	213999	199745	166356	1.56146e+06	334525	2.49297e+06	2.9195	6.87786e-05	0.000641839
1054	XP_002686855.2	DOCK4	PREDICTED: dedicator of cytokinesis protein 4 isoform X2 [Bos taurus]	87184.3	39320.9	97417.4	119619	62962	169786	0.654075	0.00628114	0.0258035
1055	XP_024846825.1	DOCK4	PREDICTED: dedicator of cytokinesis protein 4 isoform X2 [Bos taurus]	87184.3	39320.9	97417.4	119619	62962	169786	0.654075	0.00628114	0.0258035
1056	XP_024846826.1	DOCK4	PREDICTED: dedicator of cytokinesis protein 4 isoform X4 [Bos taurus]	87184.3	39320.9	97417.4	119619	62962	169786	0.654075	0.00628114	0.0258035
1057	NP_001179835.2	DOCK7	dedicator of cytokinesis protein 7 [Bos taurus]	180820	177781	164316	390368	296575	587802	1.28555	0.00412523	0.0187343
1058	XP_005204574.1	DOCK7	PREDICTED: dedicator of cytokinesis protein 7 isoform X5 [Bos taurus]	180820	177781	164316	390368	296575	587802	1.28555	0.00412523	0.0187343
1059	XP_005204576.1	DOCK7	PREDICTED: dedicator of cytokinesis protein 7 isoform X3 [Bos taurus]	180820	177781	164316	390368	296575	587802	1.28555	0.00412523	0.0187343
1060	XP_005204577.1	DOCK7	PREDICTED: dedicator of cytokinesis protein 7 isoform X4 [Bos taurus]	180820	177781	164316	390368	296575	587802	1.28555	0.00412523	0.0187343
1061	XP_024845342.1	DOCK7	PREDICTED: dedicator of cytokinesis protein 7 isoform X5 [Bos taurus]	180820	177781	164316	390368	296575	587802	1.28555	0.00412523	0.0187343
1062	XP_024845343.1	DOCK7	PREDICTED: dedicator of cytokinesis protein 7 isoform X1 [Bos taurus]	180820	177781	164316	390368	296575	587802	1.28555	0.00412523	0.0187343
1063	XP_024845344.1	DOCK7	PREDICTED: dedicator of cytokinesis protein 7 isoform X2 [Bos taurus]	180820	177781	164316	390368	296575	587802	1.28555	0.00412523	0.0187343
1064	XP_024845345.1	DOCK7	PREDICTED: dedicator of cytokinesis protein 7 isoform X3 [Bos taurus]	180820	177781	164316	390368	296575	587802	1.28555	0.00412523	0.0187343
1065	XP_024845346.1	DOCK7	PREDICTED: dedicator of cytokinesis protein 7 isoform X4 [Bos taurus]	180820	177781	164316	390368	296575	587802	1.28555	0.00412523	0.0187343
1066	NP_001178461.2	DOCK8	TPA: dedicator of cytokinesis 8 [Bos taurus]	328649	281142	205742	930865	934386	1.65133e+06	2.10836	8.61915e-05	0.000775333
1067	XP_010806152.1	DOCK8	TPA: dedicator of cytokinesis 8 [Bos taurus]	328649	281142	205742	930865	934386	1.65133e+06	2.10836	8.61915e-05	0.000775333
1068	XP_024851193.1	DOCK8	TPA: dedicator of cytokinesis 8 [Bos taurus]	328649	281142	205742	930865	934386	1.65133e+06	2.10836	8.61915e-05	0.000775333
1069	XP_002685197.2	DOPEY2	PREDICTED: protein dopey-2 isoform X2 [Bos taurus]	189774	35283.5	153383	377938	119664	513671	1.41804	0.000683271	0.00430796
1070	XP_005202180.2	DOPEY2	PREDICTED: protein dopey-2 isoform X1 [Bos taurus]	189774	35283.5	153383	377938	119664	513671	1.41804	0.000683271	0.00430796
1071	NP_001093826.1	Dpf2	zinc finger protein ubi-d4 [Bos taurus]	413094	386556	364004	743838	583411	809733	0.876913	4.55296e-05	0.000455497
1072	NP_001070367.1	DPH1	diphthamide biosynthesis protein 1 [Bos taurus]	86587.6	123506	60742.6	183413	165684	210396	1.0467	0.00853074	0.0330954
1073	NP_001098513.1	Dpp7	dipeptidyl peptidase 2 precursor [Bos taurus]	1.19804e+06	453463	358205	2622714	3.46719e+06	2769559	2.14023	0.00149703	0.0082732
1074	XP_024854005.1	DPP7	dipeptidyl peptidase 2 precursor [Bos taurus]	1.19804e+06	453463	358205	2622714	3.46719e+06	2769559	2.14023	0.00149703	0.0082732
1075	NP_001039368.1	DPT	dermatopontin precursor [Bos taurus]	23566312	13753415	23793610	13676654	9041511	4.51391e+06	-1.16618	0.0144504	0.0498511
1076	NP_776466.1	DPYD	dihydropyrimidine dehydrogenase [NADP(+)] [Bos taurus]	1.76079e+06	2649265	2.79757e+06	1.08124e+06	2.22693e+06	1.27955e+06	-0.651748	0.00961903	0.0362138
1077	NP_001094538.1	DPYSL3	dihydropyrimidinase-related protein 3 [Bos taurus]	8339254	4838428	6.86047e+06	8536364	18000856	8988987	0.826134	1.7443e-05	0.000205303
1078	XP_024839777.1	DST	PREDICTED: dystonin isoform X8 [Bison bison bison]	1.84821e+06	1.40092e+06	1288055	463179	920279	333383	-1.40204	2.30828e-06	3.56892e-05
1079	XP_024839751.1	DST	PREDICTED: dystonin isoform X1 [Bubalus bubalis]	1.63129e+06	1.47518e+06	1.26792e+06	437942	1.07396e+06	422209	-1.17741	1.09872e-05	0.000139452
1080	XP_024839752.1	DST	PREDICTED: dystonin isoform X1 [Bubalus bubalis]	1.63129e+06	1.47518e+06	1.26792e+06	437942	1.07396e+06	422209	-1.17741	1.09872e-05	0.000139452
1081	XP_024839753.1	DST	PREDICTED: dystonin isoform X1 [Bubalus bubalis]	1.63129e+06	1.47518e+06	1.26792e+06	437942	1.07396e+06	422209	-1.17741	1.09872e-05	0.000139452
1082	XP_024839754.1	DST	PREDICTED: dystonin isoform X1 [Bubalus bubalis]	1.63129e+06	1.47518e+06	1.26792e+06	437942	1.07396e+06	422209	-1.17741	1.09872e-05	0.000139452
1083	XP_024839756.1	DST	PREDICTED: dystonin isoform X1 [Bubalus bubalis]	1.63129e+06	1.47518e+06	1.26792e+06	437942	1.07396e+06	422209	-1.17741	1.09872e-05	0.000139452
1084	XP_024839757.1	DST	PREDICTED: dystonin isoform X1 [Bubalus bubalis]	1.63129e+06	1.47518e+06	1.26792e+06	437942	1.07396e+06	422209	-1.17741	1.09872e-05	0.000139452
1085	XP_024839758.1	DST	PREDICTED: dystonin isoform X1 [Bubalus bubalis]	1.63129e+06	1.47518e+06	1.26792e+06	437942	1.07396e+06	422209	-1.17741	1.09872e-05	0.000139452
1086	XP_024839760.1	DST	PREDICTED: dystonin isoform X1 [Bubalus bubalis]	1.63129e+06	1.47518e+06	1.26792e+06	437942	1.07396e+06	422209	-1.17741	1.09872e-05	0.000139452
1087	XP_024839762.1	DST	PREDICTED: dystonin isoform X17 [Ovis aries musimon]	1.63129e+06	1.47518e+06	1.26792e+06	437942	1.07396e+06	422209	-1.17741	1.09872e-05	0.000139452
1088	XP_024839765.1	DST	PREDICTED: dystonin isoform X1 [Bubalus bubalis]	1.63129e+06	1.47518e+06	1.26792e+06	437942	1.07396e+06	422209	-1.17741	1.09872e-05	0.000139452
1089	XP_024839766.1	DST	PREDICTED: dystonin isoform X1 [Bubalus bubalis]	1.63129e+06	1.47518e+06	1.26792e+06	437942	1.07396e+06	422209	-1.17741	1.09872e-05	0.000139452
1090	XP_024839767.1	DST	PREDICTED: dystonin isoform X1 [Bubalus bubalis]	1.63129e+06	1.47518e+06	1.26792e+06	437942	1.07396e+06	422209	-1.17741	1.09872e-05	0.000139452
1091	XP_024839779.1	DST	PREDICTED: dystonin isoform X1 [Bubalus bubalis]	1.63129e+06	1.47518e+06	1.26792e+06	437942	1.07396e+06	422209	-1.17741	1.09872e-05	0.000139452
1092	NP_001179325.1	DTX3L	E3 ubiquitin-protein ligase DTX3L [Bos taurus]	529251	300587	403835	789579	470232	904105	0.810685	1.66986e-06	2.69835e-05
1093	NP_001039517.1	DYNC1LI1	cytoplasmic dynein 1 light intermediate chain 1 [Bos taurus]	2515396	2.15767e+06	2.71848e+06	4.52888e+06	2.3198e+06	5.78498e+06	0.773325	2.06204e-07	4.52518e-06
1094	NP_001095960.1	DYSF	dysferlin [Bos taurus]	1.62002e+06	1.54793e+06	1.68224e+06	753880	807818	893361	-0.982284	9.22348e-07	1.6021e-05
1095	XP_024834840.1	ECH1	PREDICTED: delta(3,5)-Delta(2,4)-dienoyl-CoA isomerase, mitochondrial [Bos taurus]	750370	1.43299e+06	1.49394e+06	311943	1.20899e+06	148030	-1.1397	0.000716838	0.00447399
1096	NP_001030492.2	ECHDC1	Enoyl Coenzyme A hydratase domain containing 1 [Bos taurus]	24796246	51911908	45371740	2.92387e+06	18349012	1.5602e+06	-2.41863	1.06688e-19	3.02415e-17
1097	XP_005210749.1	ECHDC1	PREDICTED: ethylmalonyl-CoA decarboxylase isoform X1 [Bos taurus]	24796246	51911908	45371740	2.92387e+06	18349012	1.5602e+06	-2.41863	1.06688e-19	3.02415e-17
1098	NP_001020377.2	ECHS1	enoyl-CoA hydratase, mitochondrial precursor [Bos taurus]	14782535	20208428	21392508	9699075	15064992	9664236	-0.711677	8.4503e-09	2.7375e-07
1099	XP_015316088.1	ECHS1	PREDICTED: enoyl-CoA hydratase, mitochondrial isoform X1 [Bos taurus]	14782535	20208428	21392508	9699075	15064992	9664236	-0.711677	8.4503e-09	2.7375e-07
1100	NP_001039861.1	ECI1	enoyl-CoA delta isomerase 1, mitochondrial [Bos taurus]	3459232	2.95244e+06	3131117	1.46639e+06	1350704	1.17806e+06	-1.25616	1.60297e-10	8.13807e-09
1101	XP_005203947.1	ECM1	PREDICTED: extracellular matrix protein 1 isoform X2 [Bos taurus]	1.40258e+06	3.38636e+06	1.51771e+06	1.95672e+06	9226292	2.27054e+06	1.09304	2.00908e-15	2.84745e-13
1102	XP_002694948.2	EDC4	PREDICTED: enhancer of mRNA-decapping protein 4 isoform X1 [Bos taurus]	1.40085e+06	970080	1.08286e+06	2.27201e+06	1.67005e+06	2.92806e+06	0.992159	0.000945025	0.00568939
1103	NP_001014936.1	EEF1B	elongation factor 1-beta [Bos taurus]	21935924	47264888	35500280	16261087	10019264	17425896	-1.26037	0.00647781	0.0265313
1104	NP_001193549.1	EEF1D	eukaryotic translation elongation factor 1 delta, partial [Bos taurus]	15981637	34182348	25953006	8645552	17788688	10485865	-1.04381	7.44809e-09	2.4478e-07
1105	NP_001035577.1	EEF1G	elongation factor 1-gamma [Bos taurus]	14823186	23910640	26080838	6981091	17688256	8.30545e+06	-0.974957	7.51987e-06	0.000100309
1106	NP_001179471.1	EEF2K	eukaryotic elongation factor 2 kinase [Bos taurus]	1146486	988046	664268	585879	396324	532100	-0.886155	0.000289315	0.00213179
1107	XP_005224796.1	EEF2K	eukaryotic elongation factor 2 kinase [Bos taurus]	1146486	988046	664268	585879	396324	532100	-0.886155	0.000289315	0.00213179
1108	XP_005224797.1	EEF2K	PREDICTED: eukaryotic elongation factor 2 kinase isoform X2 [Bos taurus]	1146486	988046	664268	585879	396324	532100	-0.886155	0.000289315	0.00213179
1109	NP_001096715.1	EFHD2	EF-hand domain-containing protein D2 [Bos taurus]	6.21143e+06	8580552	6.50193e+06	25862954	20966062	25825536	1.77061	1.08971e-11	6.86416e-10
1110	NP_001076865.1	EFTUD2	116 kDa U5 small nuclear ribonucleoprotein component [Bos taurus]	3.28226e+06	2.45361e+06	2.68056e+06	4377699	3.48331e+06	5.46217e+06	0.662657	4.98218e-05	0.000491038
1111	XP_005220899.1	EFTUD2	PREDICTED: 116 kDa U5 small nuclear ribonucleoprotein component [Ovis aries]	3.28226e+06	2.45361e+06	2.68056e+06	4377699	3.48331e+06	5.46217e+06	0.662657	4.98218e-05	0.000491038
1112	NP_001341648.1	Ehbp1l1	PREDICTED: EH domain-binding protein 1-like protein 1 isoform X2 [Bos taurus]	177829	79695.1	133218	560018	298830	872770	2.14783	6.66245e-07	1.22051e-05
1113	XP_005227255.1	Ehbp1l1	PREDICTED: EH domain-binding protein 1-like protein 1 isoform X1 [Bos taurus]	177829	79695.1	133218	560018	298830	872770	2.14783	6.66245e-07	1.22051e-05
1114	NP_001015578.1	EHD1	PREDICTED: EH domain-containing protein 1 isoform X2 [Ovis aries musimon]	2584659	2.37017e+06	2.62737e+06	6258555	6.3509e+06	9668161	1.55491	1.51755e-11	9.05604e-10
1115	NP_001039896.1	EHD2	EH domain-containing protein 2 [Bos taurus]	32361064	22335964	21480924	7.1857e+06	24903864	4.8849e+06	-1.04284	3.20038e-21	1.36076e-18
1116	NP_001069248.2	EHHADH	peroxisomal bifunctional enzyme [Bos taurus]	858620	1.83381e+06	1.9702e+06	662631	1.2171e+06	485194	-0.979353	1.79557e-10	8.91624e-09
1117	NP_001092511.1	EHMT1	histone-lysine N-methyltransferase EHMT1 [Bos taurus]	254769	151869	158147	406938	218979	421561	0.891145	0.00484382	0.0212323
1118	XP_024854574.1	EHMT1	histone-lysine N-methyltransferase EHMT1 [Bos taurus]	254769	151869	158147	406938	218979	421561	0.891145	0.00484382	0.0212323
1119	XP_024854575.1	EHMT1	histone-lysine N-methyltransferase EHMT1 [Bos taurus]	254769	151869	158147	406938	218979	421561	0.891145	0.00484382	0.0212323
1120	XP_024854576.1	EHMT1	histone-lysine N-methyltransferase EHMT1 [Bos taurus]	254769	151869	158147	406938	218979	421561	0.891145	0.00484382	0.0212323
1121	XP_024854577.1	EHMT1	PREDICTED: histone-lysine N-methyltransferase EHMT1 isoform X6 [Ovis aries musimon]	254769	151869	158147	406938	218979	421561	0.891145	0.00484382	0.0212323
1122	XP_024854578.1	EHMT1	histone-lysine N-methyltransferase EHMT1 [Bos taurus]	254769	151869	158147	406938	218979	421561	0.891145	0.00484382	0.0212323
1123	XP_024854579.1	EHMT1	PREDICTED: histone-lysine N-methyltransferase EHMT1 [Bos indicus]	254769	151869	158147	406938	218979	421561	0.891145	0.00484382	0.0212323
1124	XP_024854580.1	EHMT1	PREDICTED: histone-lysine N-methyltransferase EHMT1 isoform X6 [Ovis aries musimon]	254769	151869	158147	406938	218979	421561	0.891145	0.00484382	0.0212323
1125	NP_001020500.1	EIF1AX	eukaryotic translation initiation factor 1A, X-chromosomal [Bos taurus]	3317023	3.259e+06	3543114	738426	2.95643e+06	519011	-1.26387	0.000661214	0.00421184
1126	NP_835210.2	EIF2AK2	interferon-induced, double-stranded RNA-activated protein kinase [Bos taurus]	632526	1.18532e+06	1.2371e+06	3.40486e+06	1.0138e+06	4.00074e+06	1.46257	0.00100594	0.00596381
1127	XP_005212626.1	EIF2AK2	interferon-induced, double-stranded RNA-activated protein kinase [Bos taurus]	632526	1.18532e+06	1.2371e+06	3.40486e+06	1.0138e+06	4.00074e+06	1.46257	0.00100594	0.00596381
1128	XP_005212627.1	EIF2AK2	PREDICTED: interferon-induced, double-stranded RNA-activated protein kinase isoform X2 [Bos taurus]	632526	1.18532e+06	1.2371e+06	3.40486e+06	1.0138e+06	4.00074e+06	1.46257	0.00100594	0.00596381
1129	XP_002690831.1	EIF2AK4	PREDICTED: eukaryotic translation initiation factor 2-alpha kinase 4 isoform X2 [Bos taurus]	42323.7	23622.8	59023.2	94044	NA	124261	1.38973	0.00308185	0.0149548
1130	XP_005211679.1	EIF2AK4	PREDICTED: eukaryotic translation initiation factor 2-alpha kinase 4 isoform X4 [Bos taurus]	42323.7	23622.8	59023.2	94044	NA	124261	1.38973	0.00308185	0.0149548
1131	XP_010807512.1	EIF2AK4	PREDICTED: eukaryotic translation initiation factor 2-alpha kinase 4 isoform X1 [Bos taurus]	42323.7	23622.8	59023.2	94044	NA	124261	1.38973	0.00308185	0.0149548
1132	XP_010807513.1	EIF2AK4	PREDICTED: eukaryotic translation initiation factor 2-alpha kinase 4 isoform X3 [Bos taurus]	42323.7	23622.8	59023.2	94044	NA	124261	1.38973	0.00308185	0.0149548
1133	NP_001029716.1	EIF2B4	translation initiation factor eIF-2B subunit delta [Bos taurus]	764763	679737	869840	494682	338655	471040	-0.827239	0.0121671	0.0436335
1134	XP_005213040.1	EIF2B4	TPA: translation initiation factor eIF-2B subunit delta [Bos taurus]	764763	679737	869840	494682	338655	471040	-0.827239	0.0121671	0.0436335
1135	XP_010808512.1	EIF2B4	PREDICTED: translation initiation factor eIF-2B subunit delta isoform X1 [Bos taurus]	764763	679737	869840	494682	338655	471040	-0.827239	0.0121671	0.0436335
1136	NP_001029775.1	EIF3E	PREDICTED: eukaryotic translation initiation factor 3 subunit E isoform X2 [Nomascus leucogenys]	2.8521e+06	4.4894e+06	3923525	2.30626e+06	1.9117e+06	2.83369e+06	-0.675817	0.000650598	0.00416763
1137	XP_002694676.1	EIF4ENIF1	PREDICTED: eukaryotic translation initiation factor 4E transporter isoform X2 [Bos taurus]	189781	200516	171296	301708	305169	339955	0.753584	0.000715509	0.0044698
1138	XP_005218242.1	EIF4ENIF1	PREDICTED: eukaryotic translation initiation factor 4E transporter isoform X1 [Bos taurus]	189781	200516	171296	301708	305169	339955	0.753584	0.000715509	0.0044698
1139	XP_005218243.1	EIF4ENIF1	PREDICTED: eukaryotic translation initiation factor 4E transporter isoform X1 [Bos taurus]	189781	200516	171296	301708	305169	339955	0.753584	0.000715509	0.0044698
1140	XP_005218244.1	EIF4ENIF1	PREDICTED: eukaryotic translation initiation factor 4E transporter isoform X1 [Bos taurus]	189781	200516	171296	301708	305169	339955	0.753584	0.000715509	0.0044698
1141	XP_010812491.1	EIF4ENIF1	PREDICTED: eukaryotic translation initiation factor 4E transporter isoform X3 [Bos taurus]	189781	200516	171296	301708	305169	339955	0.753584	0.000715509	0.0044698
1142	XP_010812492.1	EIF4ENIF1	PREDICTED: eukaryotic translation initiation factor 4E transporter isoform X4 [Bos taurus]	189781	200516	171296	301708	305169	339955	0.753584	0.000715509	0.0044698
1143	XP_015331084.1	EIF4ENIF1	PREDICTED: eukaryotic translation initiation factor 4E transporter isoform X1 [Bos taurus]	189781	200516	171296	301708	305169	339955	0.753584	0.000715509	0.0044698
1144	XP_024833600.1	EIF4ENIF1	PREDICTED: eukaryotic translation initiation factor 4E transporter isoform X2 [Bos taurus]	189781	200516	171296	301708	305169	339955	0.753584	0.000715509	0.0044698
1145	XP_005214560.1	EIF6	eukaryotic translation initiation factor 6 [Ovis aries]	5.62408e+06	3.70523e+06	4335497	9126811	15129100	9790029	1.31702	6.42626e-05	0.000604673
1146	NP_001179994.1	Elac2	zinc phosphodiesterase ELAC protein 2 [Bos taurus]	158702	200414	183937	107794	85575.5	127025	-0.761244	0.000503977	0.00337788
1147	XP_005220394.1	Elac2	PREDICTED: zinc phosphodiesterase ELAC protein 2 isoform X1 [Bos taurus]	158702	200414	183937	107794	85575.5	127025	-0.761244	0.000503977	0.00337788
1148	NP_001099123.1	Elane	neutrophil elastase precursor [Bos taurus]	353047	211740	82324.6	2610617	22710788	3855708	5.49468	8.77013e-05	0.000786076
1149	NP_001106698.1	ELMO1	engulfment and cell motility protein 1 isoform 1 [Bos taurus]	1.07665e+06	694993	836171	2.04423e+06	968456	2.66711e+06	1.123	0.0143659	0.0497361
1150	XP_005205511.1	ELMO1	engulfment and cell motility protein 1 isoform 1 [Bos taurus]	1.07665e+06	694993	836171	2.04423e+06	968456	2.66711e+06	1.123	0.0143659	0.0497361
1151	XP_015324852.1	ELMO1	engulfment and cell motility protein 1 isoform 1 [Bos taurus]	1.07665e+06	694993	836171	2.04423e+06	968456	2.66711e+06	1.123	0.0143659	0.0497361
1152	XP_015324854.1	ELMO1	engulfment and cell motility protein 1 isoform 1 [Bos taurus]	1.07665e+06	694993	836171	2.04423e+06	968456	2.66711e+06	1.123	0.0143659	0.0497361
1153	XP_015324856.1	ELMO1	engulfment and cell motility protein 1 isoform 1 [Bos taurus]	1.07665e+06	694993	836171	2.04423e+06	968456	2.66711e+06	1.123	0.0143659	0.0497361
1154	XP_015324857.1	ELMO1	engulfment and cell motility protein 1 isoform 1 [Bos taurus]	1.07665e+06	694993	836171	2.04423e+06	968456	2.66711e+06	1.123	0.0143659	0.0497361
1155	XP_005214684.1	ELMO2	PREDICTED: engulfment and cell motility protein 2 isoform X1 [Bos taurus]	149987	84409.9	102442	676680	83934.6	1.30334e+06	2.61528	6.07096e-06	8.34358e-05
1156	XP_024856218.1	ELMO2	PREDICTED: engulfment and cell motility protein 2 [Bos indicus]	149987	84409.9	102442	676680	83934.6	1.30334e+06	2.61528	6.07096e-06	8.34358e-05
1157	XP_024856219.1	ELMO2	PREDICTED: engulfment and cell motility protein 2 isoform X1 [Bos taurus]	149987	84409.9	102442	676680	83934.6	1.30334e+06	2.61528	6.07096e-06	8.34358e-05
1158	XP_024856220.1	ELMO2	PREDICTED: engulfment and cell motility protein 2 isoform X1 [Bos taurus]	149987	84409.9	102442	676680	83934.6	1.30334e+06	2.61528	6.07096e-06	8.34358e-05
1159	XP_024856221.1	ELMO2	PREDICTED: engulfment and cell motility protein 2 [Bos indicus]	149987	84409.9	102442	676680	83934.6	1.30334e+06	2.61528	6.07096e-06	8.34358e-05
1160	NP_001179363.1	EMILIN1	EMILIN-1 precursor [Bos taurus]	2.13781e+06	717680	1030699	1.66956e+06	3.47371e+06	2.08581e+06	0.895457	0.000242151	0.00182836
1161	XP_005213087.1	EMILIN1	EMILIN-1 precursor [Bos taurus]	2.13781e+06	717680	1030699	1.66956e+06	3.47371e+06	2.08581e+06	0.895457	0.000242151	0.00182836
1162	NP_001137341.1	EMILIN2	EMILIN-2 precursor [Bos taurus]	164707	164606	115854	5.11359e+06	323490	524437	3.74326	0.00393814	0.018029
1163	XP_005224216.2	EMILIN2	PREDICTED: EMILIN-2 isoform X1 [Bos taurus]	164707	164606	115854	5.11359e+06	323490	524437	3.74326	0.00393814	0.018029
1164	XP_005224217.2	EMILIN2	PREDICTED: EMILIN-2 isoform X2 [Bos taurus]	164707	164606	115854	5.11359e+06	323490	524437	3.74326	0.00393814	0.018029
1165	NP_001179983.1	EML4	echinoderm microtubule-associated protein-like 4 [Bos taurus]	965778	726027	679427	2009742	953451	2.99969e+06	1.33037	4.07216e-14	4.19741e-12
1166	XP_024854819.1	EML4	PREDICTED: echinoderm microtubule-associated protein-like 4 isoform X2 [Bos mutus]	965778	726027	679427	2009742	953451	2.99969e+06	1.33037	4.07216e-14	4.19741e-12
1167	XP_024854823.1	EML4	PREDICTED: echinoderm microtubule-associated protein-like 4 isoform X2 [Bos mutus]	965778	726027	679427	2009742	953451	2.99969e+06	1.33037	4.07216e-14	4.19741e-12
1168	NP_001095989.1	ENDOD1	endonuclease domain-containing 1 protein precursor [Bos taurus]	854302	665100	756172	1.31942e+06	1.43965e+06	1.7574e+06	0.988964	1.99125e-05	0.000228825
1169	NP_787017.1	ENDOG	endonuclease G, mitochondrial precursor [Bos taurus]	449680	540410	597844	930868	741408	1.38536e+06	0.945267	0.000842187	0.00512927
1170	NP_776474.2	ENO1	alpha-enolase [Bos taurus]	55308196	40601396	46228280	121367816	95270408	143787984	1.34241	2.01623e-16	3.26581e-14
1171	NP_001069391.1	ENPP3	ectonucleotide pyrophosphatase/phosphodiesterase family member 3 [Bos taurus]	378422	731433	691330	21857.1	190055	25448.3	-2.92379	0.00111697	0.00652811
1172	NP_001300934.1	ENSA	alpha-endosulfine isoform X1 [Castor canadensis]	1.17343e+06	1.4277e+06	1311368	2.16946e+06	1.98074e+06	2.3414e+06	0.730487	0.00601382	0.0249616
1173	NP_776475.2	ENSA	alpha-endosulfine isoform 1 [Bos taurus]	1.17343e+06	1.4277e+06	1311368	2.16946e+06	1.98074e+06	2.3414e+06	0.730487	0.00601382	0.0249616
1174	XP_024854348.1	EPB41	PREDICTED: protein 4.1 isoform X4 [Bison bison bison]	4302207	4.4964e+06	4231182	1.73629e+06	2869012	2.0101e+06	-0.977913	1.0665e-07	2.51923e-06
1175	XP_024854351.1	EPB41	PREDICTED: protein 4.1 isoform X4 [Bison bison bison]	4302207	4.4964e+06	4231182	1.73629e+06	2869012	2.0101e+06	-0.977913	1.0665e-07	2.51923e-06
1176	XP_024854360.1	EPB41	PREDICTED: protein 4.1 isoform X4 [Bison bison bison]	4302207	4.4964e+06	4231182	1.73629e+06	2869012	2.0101e+06	-0.977913	1.0665e-07	2.51923e-06
1177	XP_010809996.1	EPB41L1	PREDICTED: band 4.1-like protein 1 isoform X12 [Bos taurus]	2.87164e+06	2868964	2.87054e+06	1.3875e+06	1693334	1.19625e+06	-1.00958	4.49667e-08	1.18111e-06
1178	XP_010809997.1	EPB41L1	PREDICTED: band 4.1-like protein 1 isoform X13 [Bos taurus]	2.87164e+06	2868964	2.87054e+06	1.3875e+06	1693334	1.19625e+06	-1.00958	4.49667e-08	1.18111e-06
1179	XP_010809999.1	EPB41L1	PREDICTED: band 4.1-like protein 1 isoform X15 [Bos taurus]	2.87164e+06	2868964	2.87054e+06	1.3875e+06	1693334	1.19625e+06	-1.00958	4.49667e-08	1.18111e-06
1180	XP_024856986.1	EPB41L1	PREDICTED: band 4.1-like protein 1 isoform X9 [Bos taurus]	2.87164e+06	2868964	2.87054e+06	1.3875e+06	1693334	1.19625e+06	-1.00958	4.49667e-08	1.18111e-06
1181	XP_024856991.1	EPB41L1	PREDICTED: band 4.1-like protein 1 isoform X4 [Bos indicus]	2.87164e+06	2868964	2.87054e+06	1.3875e+06	1693334	1.19625e+06	-1.00958	4.49667e-08	1.18111e-06
1182	XP_024856998.1	EPB41L1	PREDICTED: band 4.1-like protein 1 isoform X6 [Bos indicus]	2.87164e+06	2868964	2.87054e+06	1.3875e+06	1693334	1.19625e+06	-1.00958	4.49667e-08	1.18111e-06
1183	XP_024857000.1	EPB41L1	PREDICTED: band 4.1-like protein 1 isoform X6 [Bos indicus]	2.87164e+06	2868964	2.87054e+06	1.3875e+06	1693334	1.19625e+06	-1.00958	4.49667e-08	1.18111e-06
1184	XP_024857001.1	EPB41L1	PREDICTED: band 4.1-like protein 1 isoform X6 [Bos indicus]	2.87164e+06	2868964	2.87054e+06	1.3875e+06	1693334	1.19625e+06	-1.00958	4.49667e-08	1.18111e-06
1185	XP_024852765.1	EPB41L2	PREDICTED: band 4.1-like protein 2 isoform X22 [Bos taurus]	497660	29207.4	370471	546434	215334	835212	0.831622	0.0006044	0.00389738
1186	XP_024840072.1	Epb41l3	PREDICTED: band 4.1-like protein 3 isoform X13 [Bos taurus]	433726	481096	414967	1.08926e+06	664970	1359719	1.22755	4.10782e-07	8.14738e-06
1187	XP_024840079.1	Epb41l3	PREDICTED: band 4.1-like protein 3 isoform X1 [Bison bison bison]	433726	481096	414967	1.08926e+06	664970	1359719	1.22755	4.10782e-07	8.14738e-06
1188	NP_001030367.1	EPCAM	epithelial cell adhesion molecule precursor [Bos taurus]	4.99665e+06	5.42294e+06	4974939	1.87655e+06	2355383	796565	-1.61422	7.7685e-07	1.39813e-05
1189	NP_001029801.1	EPHX1	epoxide hydrolase 1 precursor [Bos taurus]	2257086	4549536	3.94073e+06	1077990	1.02541e+06	726927	-1.92494	0.000111933	0.000977833
1190	XP_005216888.1	EPHX1	epoxide hydrolase 1 precursor [Bos taurus]	2257086	4549536	3.94073e+06	1077990	1.02541e+06	726927	-1.92494	0.000111933	0.000977833
1191	XP_005216889.1	EPHX1	epoxide hydrolase 1 precursor [Bos taurus]	2257086	4549536	3.94073e+06	1077990	1.02541e+06	726927	-1.92494	0.000111933	0.000977833
1192	XP_005216890.1	EPHX1	epoxide hydrolase 1 precursor [Bos taurus]	2257086	4549536	3.94073e+06	1077990	1.02541e+06	726927	-1.92494	0.000111933	0.000977833
1193	XP_010811430.1	EPHX1	epoxide hydrolase 1 precursor [Bos taurus]	2257086	4549536	3.94073e+06	1077990	1.02541e+06	726927	-1.92494	0.000111933	0.000977833
1194	NP_001069002.1	EPHX2	bifunctional epoxide hydrolase 2 [Bos taurus]	1.3323e+06	839251	814964	2.36935e+06	1.10254e+06	2.96183e+06	1.10719	0.00763418	0.0303893
1195	NP_001091556.1	EPS15	epidermal growth factor receptor substrate 15 [Bos taurus]	1.03412e+06	1016044	1.0372e+06	1.6731e+06	3.31068e+06	2.07128e+06	1.19228	1.1189e-05	0.000141748
1196	XP_002691821.2	Epsti1	PREDICTED: epithelial-stromal interaction protein 1 [Bos taurus]	130249	676558	127218	472091	NA	557645	0.725705	0.00332512	0.015852
1197	XP_010805927.1	ERAP1	PREDICTED: endoplasmic reticulum aminopeptidase 1 isoform X1 [Bos taurus]	754903	694018	586181	3812274	448371	4911699	2.17219	9.67645e-07	1.67078e-05
1198	XP_024849965.1	ERAP1	PREDICTED: endoplasmic reticulum aminopeptidase 1 isoform X1 [Bos taurus]	754903	694018	586181	3812274	448371	4911699	2.17219	9.67645e-07	1.67078e-05
1199	XP_024849966.1	ERAP1	PREDICTED: endoplasmic reticulum aminopeptidase 1 isoform X1 [Bos taurus]	754903	694018	586181	3812274	448371	4911699	2.17219	9.67645e-07	1.67078e-05
1200	NP_001069096.2	ERAP2	endoplasmic reticulum aminopeptidase 2 [Bos taurus]	218780	142705	181992	1.52222e+06	637965	1.90234e+06	2.90209	8.16765e-09	2.67137e-07
1201	XP_005209817.1	ERAP2	endoplasmic reticulum aminopeptidase 2 [Bos taurus]	218780	142705	181992	1.52222e+06	637965	1.90234e+06	2.90209	8.16765e-09	2.67137e-07
1202	XP_005221477.1	ERGIC1	PREDICTED: endoplasmic reticulum-Golgi intermediate compartment protein 1 isoform X1 [Bos taurus]	2610131	3459989	3353626	2.12088e+06	935983	2.23104e+06	-0.833604	0.000602229	0.00388706
1203	XP_005212755.1	ERLEC1	PREDICTED: endoplasmic reticulum lectin 1 isoform X1 [Bos taurus]	935391	1459067	1.74531e+06	606832	1.31446e+06	572983	-0.730932	0.00115019	0.00667642
1204	XP_024851892.1	ERMP1	PREDICTED: endoplasmic reticulum metallopeptidase 1 isoform X2 [Bos taurus]	100489	156256	88980.7	277084	NA	507448	1.76717	0.00161795	0.00877745
1205	XP_024851894.1	ERMP1	PREDICTED: endoplasmic reticulum metallopeptidase 1 isoform X2 [Homo sapiens]	100489	156256	88980.7	277084	NA	507448	1.76717	0.00161795	0.00877745
1206	NP_001096818.1	ERO1A	ERO1-like protein alpha precursor [Bos taurus]	779124	853826	642089	7858516	1.8432e+06	6178626	2.80328	4.58494e-05	0.000458022
1207	NP_001071534.1	ESAM	endothelial cell-selective adhesion molecule precursor [Bos taurus]	1.35359e+06	946630	923181	418072	465980	376633	-1.35438	0.00374254	0.0173303
1208	NP_001069290.1	ETFA	electron transfer flavoprotein subunit alpha, mitochondrial [Bos taurus]	12564694	19999816	21783724	10110954	11173038	10031450	-0.795359	2.34479e-10	1.1394e-08
1209	NP_001029516.1	ETHE1	persulfide dioxygenase ETHE1, mitochondrial precursor [Bos taurus]	3.08363e+06	4.05092e+06	4.14956e+06	6.64382e+06	4995828	7662889	0.774499	0.00116337	0.00673566
1210	NP_001179013.1	EVL	ena/VASP-like protein [Bos taurus]	499912	346472	360860	2621735	459550	3353616	2.4142	1.19561e-08	3.63112e-07
1211	NP_001069068.1	EXOC3	PREDICTED: exocyst complex component 3 [Bos indicus]	428840	298350	350930	549932	327732	782508	0.622815	0.00872286	0.0337168
1212	XP_005221718.1	EXOC3	PREDICTED: exocyst complex component 3 [Bos indicus]	428840	298350	350930	549932	327732	782508	0.622815	0.00872286	0.0337168
1213	XP_005221719.1	EXOC3	PREDICTED: exocyst complex component 3 [Bos indicus]	428840	298350	350930	549932	327732	782508	0.622815	0.00872286	0.0337168
1214	XP_005221720.1	EXOC3	PREDICTED: exocyst complex component 3 [Bos indicus]	428840	298350	350930	549932	327732	782508	0.622815	0.00872286	0.0337168
1215	NP_001095677.1	EXOC4	exocyst complex component 4 [Bos taurus]	448321	415763	506433	693469	1.72409e+06	911102	1.28022	0.00508076	0.0219875
1216	NP_001091581.1	EXOC8	exocyst complex component 8 [Bos taurus]	621118	529866	584583	953244	523328	1.21331e+06	0.632135	0.000108604	0.000954561
1217	XP_005217026.1	EXOSC10	PREDICTED: exosome component 10 isoform X1 [Bos taurus]	227109	334123	210588	423624	266468	508038	0.634447	0.00210024	0.0109319
1218	NP_001040026.1	EXOSC2	exosome complex component RRP4 [Bos taurus]	664164	428327	400958	837970	842009	874486	0.774373	5.82412e-05	0.000557902
1219	NP_001030474.1	EXOSC3	exosome complex component RRP40 [Bos taurus]	155146	103061	201564	259538	141171	321700	0.6519	0.00993328	0.0371706
1220	NP_001193660.1	EYA3	PREDICTED: eyes absent homolog 3 isoform X1 [Bos taurus]	140801	91744.6	68083.3	248208	543185	376664	1.95806	0.000205129	0.00160217
1221	XP_005203189.1	EYA3	PREDICTED: eyes absent homolog 3 isoform X1 [Bos taurus]	140801	91744.6	68083.3	248208	543185	376664	1.95806	0.000205129	0.00160217
1222	XP_005203190.1	EYA3	PREDICTED: eyes absent homolog 3 isoform X1 [Bos taurus]	140801	91744.6	68083.3	248208	543185	376664	1.95806	0.000205129	0.00160217
1223	XP_024856949.1	EYA3	PREDICTED: eyes absent homolog 3 isoform X1 [Bos taurus]	140801	91744.6	68083.3	248208	543185	376664	1.95806	0.000205129	0.00160217
1224	XP_024856950.1	EYA3	PREDICTED: eyes absent homolog 3 isoform X2 [Bos taurus]	140801	91744.6	68083.3	248208	543185	376664	1.95806	0.000205129	0.00160217
1225	NP_001008665.1	F11	coagulation factor XI precursor [Bos taurus]	NA	41635.2	36990.1	119742	125554	1735.75	1.06667	0.0103457	0.0383342
1226	NP_001068587.1	F12	coagulation factor XII precursor [Bos taurus]	56782.4	131870	NA	108667	447936	129150	1.27699	0.00817185	0.0320217
1227	XP_024849584.1	F12	PREDICTED: coagulation factor XII isoform X1 [Bos taurus]	56782.4	131870	NA	108667	447936	129150	1.27699	0.00817185	0.0320217
1228	NP_001161366.1	F13A1	coagulation factor XIII A chain [Bos taurus]	1.23307e+06	1.14423e+06	1.0113e+06	5141107	3.70917e+06	7.92522e+06	2.3076	1.22117e-18	2.86471e-16
1229	NP_001033618.1	F13B	coagulation factor XIII B chain precursor [Bos taurus]	8503.45	229302	146402	87292.1	568621	167883	1.1004	0.00327212	0.0156542
1230	XP_005216458.2	F2	PREDICTED: prothrombin isoform X1 [Bos taurus]	709726	5.61579e+06	2748641	3.73621e+06	15787589	5373410	1.45615	7.23012e-12	4.77539e-10
1231	NP_776738.1	FABP3	fatty acid-binding protein, heart [Bos taurus]	73934336	39398544	56008176	6.31045e+06	38516864	3.95695e+06	-1.79544	6.72238e-10	2.89445e-08
1232	NP_776739.1	FABP4	fatty acid-binding protein, adipocyte [Bos taurus]	80331920	81508600	81586704	11834131	38317000	12608726	-1.95558	0.000154949	0.00127463
1233	NP_001007817.1	FADD	FAS-associated death domain protein [Bos taurus]	1.22617e+06	1.1186e+06	1.19047e+06	1.9519e+06	1823202	2251303	0.769491	5.11325e-05	0.000501954
1234	NP_001070488.1	FAF2	FAS-associated factor 2 [Bos taurus]	330607	271306	287955	580957	192190	642816	0.670121	0.00947132	0.0357963
1235	NP_001092382.1	FAH	fumarylacetoacetase [Bos taurus]	1.93281e+06	4340456	4743621	617059	1560458	279731	-2.1646	2.22318e-08	6.27565e-07
1236	NP_991359.1	FAHD2	fumarylacetoacetate hydrolase domain-containing protein 2 [Bos taurus]	4.41952e+06	6820056	4.72207e+06	2.67328e+06	4440931	2176005	-0.780826	0.000127998	0.00109419
1237	XP_024854139.1	FAHD2	TPA: fumarylacetoacetate hydrolase domain-containing protein 2A [Bos taurus]	4.41952e+06	6820056	4.72207e+06	2.67328e+06	4440931	2176005	-0.780826	0.000127998	0.00109419
1238	XP_015329482.1	FAM107B	PREDICTED: serine/threonine-protein kinase GIN4 isoform X4 [Bubalus bubalis]	380082	903199	355603	2.19219e+06	1079250	1.51299e+06	1.54564	4.958e-06	6.95449e-05
1239	XP_002686759.1	FAM126A	PREDICTED: hyccin isoform X1 [Bos taurus]	230221	148661	125097	259040	292122	266736	0.698559	0.00761874	0.0303634
1240	NP_001178211.1	FAM129A	protein Niban [Bos taurus]	4266194	2591989	3711992	9087032	4848812	8.05077e+06	1.05663	4.18011e-19	1.13749e-16
1241	XP_024832231.1	FAM129A	PREDICTED: protein Niban [Bos mutus]	4266194	2591989	3711992	9087032	4848812	8.05077e+06	1.05663	4.18011e-19	1.13749e-16
1242	XP_024832232.1	FAM129A	PREDICTED: protein Niban [Bos mutus]	4266194	2591989	3711992	9087032	4848812	8.05077e+06	1.05663	4.18011e-19	1.13749e-16
1243	NP_001071416.1	FAM160B1	protein FAM160B1 [Bos taurus]	293473	649157	472243	624198	NA	1.05462e+06	0.831738	0.000512021	0.00341833
1244	XP_002707814.2	FAM20A	PREDICTED: LOW QUALITY PROTEIN: pseudokinase FAM20A [Bos taurus]	823796	3.11651e+06	2.43096e+06	330300	628260	186371	-2.47632	2.11563e-07	4.62786e-06
1245	XP_002698221.2	FAM20C	PREDICTED: extracellular serine/threonine protein kinase FAM20C [Bubalus bubalis]	1.29679e+06	4.16074e+06	3.25679e+06	441020	813783	198320	-2.58423	1.5114e-11	9.05604e-10
1246	NP_001070429.1	FAM241A	Chromosome 4 open reading frame 32 [Homo sapiens]	57425.6	40590.7	59631.1	121536	NA	183411	1.53682	0.00209202	0.0109058
1247	NP_001098474.1	FAM32A	protein FAM32A [Homo sapiens]	309472	149171	231146	460441	NA	441442	0.971746	0.0131233	0.0462702
1248	NP_001070370.2	FAM45A	protein FAM45A [Bos taurus]	623573	555783	600075	1.02171e+06	417303	1.49904e+06	0.723448	0.00936183	0.0355206
1249	XP_010818383.1	FAM45A	PREDICTED: protein FAM45A isoform X1 [Bos taurus]	623573	555783	600075	1.02171e+06	417303	1.49904e+06	0.723448	0.00936183	0.0355206
1250	XP_010818384.1	FAM45A	PREDICTED: protein FAM45A isoform X1 [Bos taurus]	623573	555783	600075	1.02171e+06	417303	1.49904e+06	0.723448	0.00936183	0.0355206
1251	XP_015316237.1	FAM45A	PREDICTED: protein FAM45A isoform X1 [Bos taurus]	623573	555783	600075	1.02171e+06	417303	1.49904e+06	0.723448	0.00936183	0.0355206
1252	XP_024841485.1	FAM45A	protein FAM45A [Bos taurus]	623573	555783	600075	1.02171e+06	417303	1.49904e+06	0.723448	0.00936183	0.0355206
1253	NP_001068640.1	FAM49A	protein FAM49A [Homo sapiens]	269302	230258	255263	1.58955e+06	553884	2.42418e+06	2.59723	6.40738e-07	1.18449e-05
1254	XP_005212989.1	FAM49A	PREDICTED: protein FAM49A isoform X1 [Bos taurus]	269302	230258	255263	1.58955e+06	553884	2.42418e+06	2.59723	6.40738e-07	1.18449e-05
1255	XP_005212990.1	FAM49A	PREDICTED: protein FAM49A isoform X1 [Bos taurus]	269302	230258	255263	1.58955e+06	553884	2.42418e+06	2.59723	6.40738e-07	1.18449e-05
1256	NP_001039512.1	FAM49B	protein FAM49B isoform 1 [Homo sapiens]	1.25323e+06	1.06326e+06	877614	10036285	2.30323e+06	15489846	3.12312	1.6166e-06	2.62475e-05
1257	XP_024857243.1	FAM49B	protein FAM49B isoform 1 [Homo sapiens]	1.25323e+06	1.06326e+06	877614	10036285	2.30323e+06	15489846	3.12312	1.6166e-06	2.62475e-05
1258	XP_024857248.1	FAM49B	protein FAM49B isoform 1 [Homo sapiens]	1.25323e+06	1.06326e+06	877614	10036285	2.30323e+06	15489846	3.12312	1.6166e-06	2.62475e-05
1259	XP_024857249.1	FAM49B	protein FAM49B isoform 1 [Homo sapiens]	1.25323e+06	1.06326e+06	877614	10036285	2.30323e+06	15489846	3.12312	1.6166e-06	2.62475e-05
1260	XP_024857250.1	FAM49B	protein FAM49B isoform 1 [Homo sapiens]	1.25323e+06	1.06326e+06	877614	10036285	2.30323e+06	15489846	3.12312	1.6166e-06	2.62475e-05
1261	XP_024857251.1	FAM49B	protein FAM49B isoform 1 [Homo sapiens]	1.25323e+06	1.06326e+06	877614	10036285	2.30323e+06	15489846	3.12312	1.6166e-06	2.62475e-05
1262	XP_024857252.1	FAM49B	protein FAM49B isoform 1 [Homo sapiens]	1.25323e+06	1.06326e+06	877614	10036285	2.30323e+06	15489846	3.12312	1.6166e-06	2.62475e-05
1263	XP_024857253.1	FAM49B	protein FAM49B isoform 1 [Homo sapiens]	1.25323e+06	1.06326e+06	877614	10036285	2.30323e+06	15489846	3.12312	1.6166e-06	2.62475e-05
1264	NP_001029668.2	FAM50A	protein FAM50A [Bos taurus]	472352	248741	428424	909235	723876	1.01409e+06	1.20344	0.000431803	0.00298836
1265	NP_001092502.1	FAR1	fatty acyl-CoA reductase 1 [Bos taurus]	42370.1	16938.2	30976.4	151240	89003.8	182473	2.22714	0.00039446	0.00276937
1266	XP_005216030.1	Far1	PREDICTED: fatty acyl-CoA reductase 1 isoform X2 [Bos taurus]	42370.1	16938.2	30976.4	151240	89003.8	182473	2.22714	0.00039446	0.00276937
1267	XP_010810766.1	FAR1	fatty acyl-CoA reductase 1 [Bos taurus]	42370.1	16938.2	30976.4	151240	89003.8	182473	2.22714	0.00039446	0.00276937
1268	NP_001012687.1	FASN	fatty acid synthase [Bos taurus]	82657000	133780240	139146448	2.80902e+06	19883188	2.55634e+06	-3.81592	1.98756e-116	1.35214e-112
1269	XP_005221054.2	FASN	PREDICTED: fatty acid synthase isoform X1 [Bos taurus]	98510656	148305488	180307312	4.17452e+06	29164576	6.11219e+06	-3.43651	4.52081e-32	6.15101e-29
1270	XP_024847454.1	FBLN1	PREDICTED: fibulin-1 isoform X2 [Bos indicus]	89246.3	237470	144964	461309	972005	477489	2.0183	3.58992e-07	7.31205e-06
1271	XP_015315190.1	FBLN2	PREDICTED: fibulin-2 isoform X2 [Bos taurus]	782478	66475	787050	1.82323e+06	741161	1.84916e+06	1.43177	0.00626602	0.0257725
1272	XP_015328665.1	FBN1	PREDICTED: fibrillin-1 isoform X1 [Bos taurus]	12337418	17390816	13336806	3285958	22786454	1924716	-0.621238	5.65502e-19	1.42485e-16
1273	NP_776963.1	FCGR1A	high affinity immunoglobulin gamma Fc receptor I precursor [Bos taurus]	270372	34234.6	95966.7	620274	NA	609009	2.20264	0.0143829	0.0497443
1274	NP_001091588.1	Fcho2	F-BAR domain only protein 2 [Bos taurus]	874842	687422	632856	1.12963e+06	932643	1271609	0.602904	0.000484439	0.00327598
1275	NP_803463.1	FDPS	farnesyl pyrophosphate synthase [Bos taurus]	685421	969811	1.13866e+06	421956	732867	541591	-0.719786	0.00282675	0.0138751
1276	XP_005203664.1	FDPS	PREDICTED: farnesyl pyrophosphate synthase isoform X1 [Bos taurus]	685421	969811	1.13866e+06	421956	732867	541591	-0.719786	0.00282675	0.0138751
1277	XP_005203665.1	FDPS	farnesyl pyrophosphate synthase [Bos taurus]	685421	969811	1.13866e+06	421956	732867	541591	-0.719786	0.00282675	0.0138751
1278	XP_024840361.1	FDPS	farnesyl pyrophosphate synthase [Bos taurus]	685421	969811	1.13866e+06	421956	732867	541591	-0.719786	0.00282675	0.0138751
1279	NP_001030285.1	FEN1	flap endonuclease 1 [Bos taurus]	128502	126708	82942.3	406063	833907	582387	2.43006	0.00202795	0.0106452
1280	NP_001032695.1	FERMT3	fermitin family homolog 3 [Bos taurus]	1.92609e+06	660195	932102	7.58522e+06	4493266	10998668	2.71348	1.49062e-14	1.7484e-12
1281	NP_001027471.1	FES	tyrosine-protein kinase Fes/Fps [Bos taurus]	176620	103784	262869	1.11462e+06	248813	1.75525e+06	2.52119	7.89777e-05	0.000725081
1282	XP_024837443.1	FES	tyrosine-protein kinase Fes/Fps [Bos taurus]	176620	103784	262869	1.11462e+06	248813	1.75525e+06	2.52119	7.89777e-05	0.000725081
1283	XP_024837444.1	FES	tyrosine-protein kinase Fes/Fps [Bos taurus]	176620	103784	262869	1.11462e+06	248813	1.75525e+06	2.52119	7.89777e-05	0.000725081
1284	NP_001028798.1	FGA	fibrinogen alpha chain precursor [Bos taurus]	6674005	81707240	40440816	41847612	182832112	57458972	1.13102	4.61875e-05	0.000460724
1285	NP_001136389.1	FGB	fibrinogen beta chain precursor [Bos taurus]	5.41167e+06	75997320	37139680	29893682	197656960	43078392	1.19084	0.00797815	0.0314822
1286	NP_001019698.1	FGD3	PREDICTED: FYVE, RhoGEF and PH domain-containing protein 3 isoform X2 [Bos taurus]	1.02211e+06	276108	238546	841475	601854	1.20814e+06	0.786892	5.86933e-05	0.000560801
1287	XP_005210486.1	FGD3	PREDICTED: FYVE, RhoGEF and PH domain-containing protein 3 isoform X1 [Bos taurus]	1.02211e+06	276108	238546	841475	601854	1.20814e+06	0.786892	5.86933e-05	0.000560801
1288	XP_005210489.1	FGD3	PREDICTED: FYVE, RhoGEF and PH domain-containing protein 3 isoform X1 [Bos taurus]	1.02211e+06	276108	238546	841475	601854	1.20814e+06	0.786892	5.86933e-05	0.000560801
1289	XP_024851387.1	FGD3	PREDICTED: FYVE, RhoGEF and PH domain-containing protein 3 isoform X1 [Bos taurus]	1.02211e+06	276108	238546	841475	601854	1.20814e+06	0.786892	5.86933e-05	0.000560801
1290	XP_024851388.1	FGD3	PREDICTED: FYVE, RhoGEF and PH domain-containing protein 3 isoform X2 [Bos taurus]	1.02211e+06	276108	238546	841475	601854	1.20814e+06	0.786892	5.86933e-05	0.000560801
1291	XP_024851389.1	FGD3	PREDICTED: FYVE, RhoGEF and PH domain-containing protein 3 isoform X1 [Bos taurus]	1.02211e+06	276108	238546	841475	601854	1.20814e+06	0.786892	5.86933e-05	0.000560801
1292	XP_024851390.1	FGD3	PREDICTED: FYVE, RhoGEF and PH domain-containing protein 3 isoform X2 [Bos taurus]	1.02211e+06	276108	238546	841475	601854	1.20814e+06	0.786892	5.86933e-05	0.000560801
1293	NP_776762.1	FGFBP1	fibroblast growth factor-binding protein 1 precursor [Bos taurus]	9395744	12142272	7.36618e+06	1.92743e+06	2604251	521798	-2.51593	7.69276e-05	0.000707214
1294	XP_024852214.1	FGFR1OP	PREDICTED: FGFR1 oncogene partner isoform X2 [Bison bison bison]	95677.4	72199.5	90837.6	202305	352690	274592	1.68103	0.00239946	0.0121536
1295	NP_001092461.1	FGR	tyrosine-protein kinase Fgr [Bos taurus]	275417	548125	359609	2050279	534841	3.51703e+06	2.36668	3.79037e-06	5.49805e-05
1296	XP_005203207.1	FGR	tyrosine-protein kinase Fgr [Bos taurus]	275417	548125	359609	2050279	534841	3.51703e+06	2.36668	3.79037e-06	5.49805e-05
1297	XP_005203208.1	FGR	tyrosine-protein kinase Fgr [Bos taurus]	275417	548125	359609	2050279	534841	3.51703e+06	2.36668	3.79037e-06	5.49805e-05
1298	XP_005203209.1	FGR	tyrosine-protein kinase Fgr [Bos taurus]	275417	548125	359609	2050279	534841	3.51703e+06	2.36668	3.79037e-06	5.49805e-05
1299	XP_005203210.1	FGR	tyrosine-protein kinase Fgr [Bos taurus]	275417	548125	359609	2050279	534841	3.51703e+06	2.36668	3.79037e-06	5.49805e-05
1300	XP_005203212.1	FGR	tyrosine-protein kinase Fgr [Bos taurus]	275417	548125	359609	2050279	534841	3.51703e+06	2.36668	3.79037e-06	5.49805e-05
1301	XP_010800859.1	FGR	tyrosine-protein kinase Fgr [Bos taurus]	275417	548125	359609	2050279	534841	3.51703e+06	2.36668	3.79037e-06	5.49805e-05
1302	XP_010800861.1	FGR	tyrosine-protein kinase Fgr [Bos taurus]	275417	548125	359609	2050279	534841	3.51703e+06	2.36668	3.79037e-06	5.49805e-05
1303	XP_024857242.1	FGR	tyrosine-protein kinase Fgr [Bos taurus]	275417	548125	359609	2050279	534841	3.51703e+06	2.36668	3.79037e-06	5.49805e-05
1304	NP_001069847.1	FHL5	four and a half LIM domains protein 5 [Bos taurus]	283671	82293.5	206136	105959	95475.2	52278.7	-1.17307	0.00515294	0.0222292
1305	XP_010806794.1	FHL5	four and a half LIM domains protein 5 [Bos taurus]	283671	82293.5	206136	105959	95475.2	52278.7	-1.17307	0.00515294	0.0222292
1306	XP_024848699.1	FIP1L1	PREDICTED: pre-mRNA 3'-end-processing factor FIP1 isoform X1 [Bos indicus]	1.37861e+06	868336	831468	1.86149e+06	1.00488e+06	2106322	0.691837	0.000335583	0.0024184
1307	XP_024848700.1	FIP1L1	PREDICTED: pre-mRNA 3'-end-processing factor FIP1 isoform X2 [Bos indicus]	1.37861e+06	868336	831468	1.86149e+06	1.00488e+06	2106322	0.691837	0.000335583	0.0024184
1308	XP_024848701.1	FIP1L1	PREDICTED: pre-mRNA 3'-end-processing factor FIP1 isoform X3 [Bos indicus]	1.37861e+06	868336	831468	1.86149e+06	1.00488e+06	2106322	0.691837	0.000335583	0.0024184
1309	XP_024848702.1	FIP1L1	PREDICTED: pre-mRNA 3'-end-processing factor FIP1 isoform X12 [Bos indicus]	1.37861e+06	868336	831468	1.86149e+06	1.00488e+06	2106322	0.691837	0.000335583	0.0024184
1310	NP_001039397.1	FKBP11	peptidyl-prolyl cis-trans isomerase FKBP11 precursor [Bos taurus]	5304496	14028618	14563348	3.73776e+06	3.32966e+06	4442911	-1.55821	0.000117657	0.00101964
1311	XP_002689981.4	FKBP15	PREDICTED: FK506-binding protein 15 isoform X1 [Bos taurus]	836349	642531	619806	3.20729e+06	1.20025e+06	4.73304e+06	2.1228	1.0657e-05	0.000135767
1312	XP_010806587.2	FKBP15	PREDICTED: FK506-binding protein 15 isoform X3 [Bos taurus]	836349	642531	619806	3.20729e+06	1.20025e+06	4.73304e+06	2.1228	1.0657e-05	0.000135767
1313	NP_001033201.1	FKBP3	PREDICTED: peptidyl-prolyl cis-trans isomerase FKBP3 isoform X2 [Ovis aries musimon]	4.15091e+06	6611830	5.42691e+06	3049654	3.63456e+06	2.38925e+06	-0.835346	0.000949185	0.00570938
1314	NP_001093800.1	FKBP7	peptidyl-prolyl cis-trans isomerase FKBP7 precursor [Bos taurus]	525708	442864	415347	2.17226e+06	1.57643e+06	2.98842e+06	2.28337	0.00361671	0.0169386
1315	XP_005202317.1	FKBP7	PREDICTED: peptidyl-prolyl cis-trans isomerase FKBP7 isoform X1 [Bos taurus]	525708	442864	415347	2.17226e+06	1.57643e+06	2.98842e+06	2.28337	0.00361671	0.0169386
1316	XP_024836571.1	FLII	PREDICTED: protein flightless-1 homolog isoform X2 [Ovis aries musimon]	782837	492658	582792	2.06635e+06	1263989	2727012	1.70471	5.95908e-13	4.94386e-11
1317	NP_001193443.1	FLNA	filamin-A [Bos taurus]	26526110	14756355	14393587	23961064	57928444	23424490	0.919568	0.00041277	0.00287124
1318	XP_024843515.1	FLNA	filamin-A [Bos taurus]	26526110	14756355	14393587	23961064	57928444	23424490	0.919568	0.00041277	0.00287124
1319	XP_024843516.1	FLNA	PREDICTED: filamin-A isoform X2 [Bos mutus]	26526110	14756355	14393587	23961064	57928444	23424490	0.919568	0.00041277	0.00287124
1320	XP_024843517.1	FLNA	PREDICTED: filamin-A isoform X2 [Bos mutus]	26526110	14756355	14393587	23961064	57928444	23424490	0.919568	0.00041277	0.00287124
1321	XP_024843518.1	FLNA	PREDICTED: filamin-A isoform X2 [Bos mutus]	26526110	14756355	14393587	23961064	57928444	23424490	0.919568	0.00041277	0.00287124
1322	XP_024843519.1	FLNA	PREDICTED: filamin-A isoform X2 [Bos mutus]	26526110	14756355	14393587	23961064	57928444	23424490	0.919568	0.00041277	0.00287124
1323	NP_001193919.1	FLNC	filamin-C [Bos taurus]	1.57722e+06	1.10224e+06	1502513	1.11807e+06	5.91861e+06	571242	0.863318	0.00244778	0.0123533
1324	XP_002697978.1	FLYWCH2	PREDICTED: FLYWCH family member 2 [Bos taurus]	291474	69987.9	111220	425097	424380	647832	1.66343	0.00560338	0.0236182
1325	XP_024836695.1	FMNL1	PREDICTED: formin-like protein 1 isoform X1 [Bos taurus]	222619	221173	184925	1.65551e+06	538487	2610441	2.93388	4.33121e-09	1.53465e-07
1326	XP_024836697.1	FMNL1	PREDICTED: formin-like protein 1 isoform X2 [Bos taurus]	222619	221173	184925	1.65551e+06	538487	2610441	2.93388	4.33121e-09	1.53465e-07
1327	NP_001157250.1	FN1	fibronectin precursor [Bos taurus]	3.29602e+06	6684608	5085930	18846242	34859488	23755390	2.36212	1.18671e-41	4.03661e-38
1328	XP_024854747.1	FNBP1	PREDICTED: formin-binding protein 1 isoform X12 [Bos indicus]	803012	534541	693924	2.44691e+06	853753	2.79896e+06	1.58619	2.12694e-06	3.31871e-05
1329	XP_024854748.1	FNBP1	PREDICTED: formin-binding protein 1 isoform X12 [Bos indicus]	803012	534541	693924	2.44691e+06	853753	2.79896e+06	1.58619	2.12694e-06	3.31871e-05
1330	XP_002686273.3	FNBP1L	PREDICTED: formin-binding protein 1-like isoform X1 [Bos taurus]	672450	867813	990567	397641	561128	351658	-0.949574	0.00273743	0.0135241
1331	XP_003585925.2	FNBP1L	PREDICTED: formin-binding protein 1-like isoform X3 [Bos taurus]	672450	867813	990567	397641	561128	351658	-0.949574	0.00273743	0.0135241
1332	XP_010801633.1	FNBP1L	PREDICTED: formin-binding protein 1-like isoform X1 [Bos taurus]	672450	867813	990567	397641	561128	351658	-0.949574	0.00273743	0.0135241
1333	NP_001192575.1	FNDC3A	fibronectin type-III domain-containing protein 3A [Bos taurus]	1.14309e+06	1.9135e+06	1.89404e+06	850469	523947	1.12879e+06	-0.983836	0.00158819	0.0086425
1334	XP_005213644.3	FNDC3A	PREDICTED: fibronectin type-III domain-containing protein 3A isoform X1 [Bos taurus]	1.14309e+06	1.9135e+06	1.89404e+06	850469	523947	1.12879e+06	-0.983836	0.00158819	0.0086425
1335	XP_005213645.1	FNDC3A	PREDICTED: fibronectin type-III domain-containing protein 3A isoform X2 [Bos indicus]	1.14309e+06	1.9135e+06	1.89404e+06	850469	523947	1.12879e+06	-0.983836	0.00158819	0.0086425
1336	XP_005213648.1	FNDC3A	fibronectin type-III domain-containing protein 3A [Bos taurus]	1.14309e+06	1.9135e+06	1.89404e+06	850469	523947	1.12879e+06	-0.983836	0.00158819	0.0086425
1337	XP_005213649.1	FNDC3A	fibronectin type-III domain-containing protein 3A [Bos taurus]	1.14309e+06	1.9135e+06	1.89404e+06	850469	523947	1.12879e+06	-0.983836	0.00158819	0.0086425
1338	XP_010808981.1	FNDC3A	fibronectin type-III domain-containing protein 3A [Bos taurus]	1.14309e+06	1.9135e+06	1.89404e+06	850469	523947	1.12879e+06	-0.983836	0.00158819	0.0086425
1339	XP_015329249.1	FNDC3A	PREDICTED: fibronectin type-III domain-containing protein 3A isoform X2 [Bos indicus]	1.14309e+06	1.9135e+06	1.89404e+06	850469	523947	1.12879e+06	-0.983836	0.00158819	0.0086425
1340	XP_024855589.1	FNDC3A	PREDICTED: fibronectin type-III domain-containing protein 3A isoform X2 [Bos indicus]	1.14309e+06	1.9135e+06	1.89404e+06	850469	523947	1.12879e+06	-0.983836	0.00158819	0.0086425
1341	XP_024855590.1	FNDC3A	fibronectin type-III domain-containing protein 3A [Bos taurus]	1.14309e+06	1.9135e+06	1.89404e+06	850469	523947	1.12879e+06	-0.983836	0.00158819	0.0086425
1342	XP_024855591.1	FNDC3A	PREDICTED: fibronectin type-III domain-containing protein 3A isoform X2 [Bos indicus]	1.14309e+06	1.9135e+06	1.89404e+06	850469	523947	1.12879e+06	-0.983836	0.00158819	0.0086425
1343	NP_001092455.1	FRMD8	FERM domain-containing protein 8 [Bos taurus]	384218	272187	217689	477339	331382	629752	0.718679	0.00553394	0.0234417
1344	NP_776487.1	FTH1	ferritin heavy chain [Bos taurus]	1.86983e+06	335384	490335	6575705	3.92125e+06	5.7906e+06	2.59512	0.00768716	0.0305109
1345	NP_777217.1	FTL	ferritin light chain [Bos taurus]	740441	106192	59508.6	1.12291e+06	683983	541059	1.37359	0.000632616	0.00406391
1346	XP_003587783.2	FTL	ferritin light chain [Bos taurus]	740441	106192	59508.6	1.12291e+06	683983	541059	1.37359	0.000632616	0.00406391
1347	NP_001074196.1	FXN	frataxin, mitochondrial precursor [Bos taurus]	485741	649278	659960	95277.9	806410	63466.4	-0.895135	0.00717569	0.0288683
1348	XP_005201657.1	Fxr1	PREDICTED: fragile X mental retardation syndrome-related protein 1 isoform X1 [Bos taurus]	734777	632011	643108	1351877	1.46148e+06	1.40947e+06	1.07109	0.00527117	0.0225959
1349	XP_005201658.1	Fxr1	PREDICTED: fragile X mental retardation syndrome-related protein 1 isoform X2 [Bos taurus]	734777	632011	643108	1351877	1.46148e+06	1.40947e+06	1.07109	0.00527117	0.0225959
1350	XP_005201660.1	Fxr1	PREDICTED: fragile X mental retardation syndrome-related protein 1 isoform X5 [Mustela putorius furo]	734777	632011	643108	1351877	1.46148e+06	1.40947e+06	1.07109	0.00527117	0.0225959
1351	NP_001098884.1	Fyb1	FYN-binding protein [Bos taurus]	254205	134067	140796	2.85583e+06	739860	3.56032e+06	3.75763	9.73803e-20	2.88034e-17
1352	XP_005221664.2	Fyb1	PREDICTED: FYN-binding protein isoform X1 [Bos taurus]	254205	134067	140796	2.85583e+06	739860	3.56032e+06	3.75763	9.73803e-20	2.88034e-17
1353	XP_005221667.1	Fyb1	FYN-binding protein [Bos taurus]	254205	134067	140796	2.85583e+06	739860	3.56032e+06	3.75763	9.73803e-20	2.88034e-17
1354	XP_024837104.1	Fyb1	FYN-binding protein [Bos taurus]	254205	134067	140796	2.85583e+06	739860	3.56032e+06	3.75763	9.73803e-20	2.88034e-17
1355	XP_024837105.1	FYB1	PREDICTED: FYN-binding protein isoform X2 [Bos taurus]	254205	134067	140796	2.85583e+06	739860	3.56032e+06	3.75763	9.73803e-20	2.88034e-17
1356	NP_776338.1	GAA	lysosomal alpha-glucosidase precursor [Bos taurus]	3.23903e+06	5.04142e+06	4410036	2.09878e+06	1673699	2.60601e+06	-0.992461	0.00540645	0.0230452
1357	XP_005221192.1	GAA	PREDICTED: lysosomal alpha-glucosidase isoform X1 [Bos taurus]	3.23903e+06	5.04142e+06	4410036	2.09878e+06	1673699	2.60601e+06	-0.992461	0.00540645	0.0230452
1358	XP_005221193.1	GAA	lysosomal alpha-glucosidase precursor [Bos taurus]	3.23903e+06	5.04142e+06	4410036	2.09878e+06	1673699	2.60601e+06	-0.992461	0.00540645	0.0230452
1359	XP_010814808.1	GAA	PREDICTED: lysosomal alpha-glucosidase isoform X1 [Bos taurus]	3.23903e+06	5.04142e+06	4410036	2.09878e+06	1673699	2.60601e+06	-0.992461	0.00540645	0.0230452
1360	XP_024835302.1	GAA	lysosomal alpha-glucosidase precursor [Bos taurus]	3.23903e+06	5.04142e+06	4410036	2.09878e+06	1673699	2.60601e+06	-0.992461	0.00540645	0.0230452
1361	NP_001068905.1	GABPA	PREDICTED: LOW QUALITY PROTEIN: GA-binding protein alpha chain [Bubalus bubalis]	1.02382e+06	720449	664242	1.43827e+06	836754	1398778	0.609133	1.2647e-05	0.000158263
1362	XP_010799233.1	GABPA	PREDICTED: LOW QUALITY PROTEIN: GA-binding protein alpha chain [Bubalus bubalis]	1.02382e+06	720449	664242	1.43827e+06	836754	1398778	0.609133	1.2647e-05	0.000158263
1363	XP_010799234.1	GABPA	PREDICTED: LOW QUALITY PROTEIN: GA-binding protein alpha chain [Bubalus bubalis]	1.02382e+06	720449	664242	1.43827e+06	836754	1398778	0.609133	1.2647e-05	0.000158263
1364	XP_010799235.1	GABPA	PREDICTED: LOW QUALITY PROTEIN: GA-binding protein alpha chain [Bubalus bubalis]	1.02382e+06	720449	664242	1.43827e+06	836754	1398778	0.609133	1.2647e-05	0.000158263
1365	XP_010799236.1	GABPA	PREDICTED: LOW QUALITY PROTEIN: GA-binding protein alpha chain [Bubalus bubalis]	1.02382e+06	720449	664242	1.43827e+06	836754	1398778	0.609133	1.2647e-05	0.000158263
1366	XP_010799237.1	GABPA	PREDICTED: LOW QUALITY PROTEIN: GA-binding protein alpha chain [Bubalus bubalis]	1.02382e+06	720449	664242	1.43827e+06	836754	1398778	0.609133	1.2647e-05	0.000158263
1367	XP_010799239.1	GABPA	PREDICTED: LOW QUALITY PROTEIN: GA-binding protein alpha chain [Bubalus bubalis]	1.02382e+06	720449	664242	1.43827e+06	836754	1398778	0.609133	1.2647e-05	0.000158263
1368	XP_024833767.1	GABPA	PREDICTED: LOW QUALITY PROTEIN: GA-binding protein alpha chain [Bubalus bubalis]	1.02382e+06	720449	664242	1.43827e+06	836754	1398778	0.609133	1.2647e-05	0.000158263
1369	XP_024833788.1	GABPA	PREDICTED: LOW QUALITY PROTEIN: GA-binding protein alpha chain [Bubalus bubalis]	1.02382e+06	720449	664242	1.43827e+06	836754	1398778	0.609133	1.2647e-05	0.000158263
1370	XP_024833840.1	GABPA	PREDICTED: LOW QUALITY PROTEIN: GA-binding protein alpha chain [Bubalus bubalis]	1.02382e+06	720449	664242	1.43827e+06	836754	1398778	0.609133	1.2647e-05	0.000158263
1371	NP_001193137.1	GALE	PREDICTED: UDP-glucose 4-epimerase isoform X1 [Bubalus bubalis]	4960974	5920034	6072493	2.54267e+06	3.32386e+06	2.31972e+06	-1.05031	2.56603e-13	2.23804e-11
1372	XP_005203235.3	GALE	PREDICTED: UDP-glucose 4-epimerase isoform X4 [Bubalus bubalis]	4960974	5920034	6072493	2.54267e+06	3.32386e+06	2.31972e+06	-1.05031	2.56603e-13	2.23804e-11
1373	XP_005203236.3	GALE	PREDICTED: UDP-glucose 4-epimerase isoform X4 [Bubalus bubalis]	4960974	5920034	6072493	2.54267e+06	3.32386e+06	2.31972e+06	-1.05031	2.56603e-13	2.23804e-11
1374	NP_001092851.1	GALK1	galactokinase [Bos taurus]	2.0614e+06	2.24493e+06	1.76242e+06	4.33236e+06	2.1658e+06	4692229	0.882791	5.95317e-08	1.50533e-06
1375	NP_001029967.1	GALM	aldose 1-epimerase [Bos taurus]	18841464	17611438	18534748	3.48836e+06	9957832	3.0746e+06	-1.73482	4.4842e-13	3.81325e-11
1376	XP_005212740.1	GALM	PREDICTED: aldose 1-epimerase isoform X1 [Bos taurus]	18841464	17611438	18534748	3.48836e+06	9957832	3.0746e+06	-1.73482	4.4842e-13	3.81325e-11
1377	XP_005212741.1	GALM	PREDICTED: aldose 1-epimerase isoform X2 [Bos taurus]	18841464	17611438	18534748	3.48836e+06	9957832	3.0746e+06	-1.73482	4.4842e-13	3.81325e-11
1378	NP_001193258.1	GALNS	N-acetylgalactosamine-6-sulfatase precursor [Bos taurus]	1.17869e+06	610016	547281	1340734	1001209	1.3388e+06	0.655964	0.00558132	0.023569
1379	XP_015327817.2	GALNT10	PREDICTED: polypeptide N-acetylgalactosaminyltransferase 10 isoform X2 [Ovis aries musimon]	NA	NA	153089	508166	NA	673817	1.94876	0.004079	0.0185739
1380	XP_024851031.1	GALNT10	PREDICTED: polypeptide N-acetylgalactosaminyltransferase 10 isoform X2 [Ovis aries musimon]	NA	NA	153089	508166	NA	673817	1.94876	0.004079	0.0185739
1381	XP_024851032.1	GALNT10	PREDICTED: polypeptide N-acetylgalactosaminyltransferase 10 isoform X2 [Ovis aries musimon]	NA	NA	153089	508166	NA	673817	1.94876	0.004079	0.0185739
1382	XP_024851808.1	GALNT7	PREDICTED: N-acetylgalactosaminyltransferase 7 isoform X1 [Capra hircus]	298204	237712	208775	656054	194281	528941	0.889198	0.000400408	0.00280822
1383	XP_024851809.1	GALNT7	PREDICTED: N-acetylgalactosaminyltransferase 7 [Bubalus bubalis]	298204	237712	208775	656054	194281	528941	0.889198	0.000400408	0.00280822
1384	NP_001033633.1	GAMT	guanidinoacetate N-methyltransferase [Bos taurus]	1.27549e+06	1.82868e+06	1.83825e+06	961353	1.36203e+06	781732	-0.670568	0.00757881	0.0302574
1385	NP_001029206.1	GAPDH	glyceraldehyde-3-phosphate dehydrogenase [Bos taurus]	117037840	88791392	90120984	212632432	143869120	272403840	1.08749	6.11724e-05	0.00058338
1386	NP_001035563.1	GART	trifunctional purine biosynthetic protein adenosine-3 [Bos taurus]	3.70325e+06	2910127	3334641	5348560	2.35863e+06	7.52052e+06	0.614219	0.00769305	0.0305165
1387	XP_010801658.1	GBP2	PREDICTED: guanylate-binding protein 4 isoform X4 [Bos taurus]	439276	542717	472829	9495702	59835.3	17224102	4.20222	0.000671862	0.00425179
1388	XP_024845852.1	GBP2	LOC781710 protein, partial [Bos taurus]	34930.1	233434	333933	5.55788e+06	2.03846	6.3302e+06	4.3029	0.00192978	0.0101691
1389	XP_024845853.1	GBP2	LOC781710 protein, partial [Bos taurus]	34930.1	233434	333933	5.55788e+06	2.03846	6.3302e+06	4.3029	0.00192978	0.0101691
1390	NP_001231158.1	GBP3	interferon-induced guanylate-binding protein 1 [Bos taurus]	761155	1.09676e+06	1.04383e+06	17418188	1.4385e+06	29230756	4.05067	2.24586e-07	4.88357e-06
1391	XP_002686315.2	GBP4	PREDICTED: guanylate-binding protein 4 isoform X1 [Bos taurus]	204298	127273	124164	2.91401e+06	NA	4.64269e+06	4.63645	0.00150486	0.0082872
1392	XP_005204414.2	GBP4	PREDICTED: guanylate-binding protein 4 isoform X1 [Bos taurus]	204298	127273	124164	2.91401e+06	NA	4.64269e+06	4.63645	0.00150486	0.0082872
1393	NP_001068602.1	GCAT	2-amino-3-ketobutyrate coenzyme A ligase, mitochondrial precursor [Bos taurus]	7663716	8650289	9442160	721400	7829098	467206	-1.51409	1.52634e-12	1.17996e-10
1394	NP_001095772.1	GCK	glucokinase [Bos taurus]	864313	1.29277e+06	1.19758e+06	184773	546010	147226	-1.93386	0.011413	0.0413874
1395	NP_001033232.1	GCLM	glutamate--cysteine ligase regulatory subunit [Bos taurus]	536378	493240	533084	1.31232e+06	876601	1554479	1.26031	0.00218849	0.0113047
1396	NP_001179549.2	GDA	PREDICTED: guanine deaminase [Bos indicus]	2.51698e+06	2.93563e+06	2.1514e+06	14460761	3.5974e+06	14989426	2.11971	1.57867e-06	2.5693e-05
1397	XP_010806182.1	GDA	PREDICTED: guanine deaminase isoform X1 [Bos taurus]	2.51698e+06	2.93563e+06	2.1514e+06	14460761	3.5974e+06	14989426	2.11971	1.57867e-06	2.5693e-05
1398	NP_001103431.1	Gfpt1	glutamine--fructose-6-phosphate aminotransferase [isomerizing] 1 [Bos taurus]	2054719	3.96364e+06	3.92574e+06	1868381	2010344	1.94613e+06	-0.771619	1.36334e-05	0.000169379
1399	XP_005221236.2	GGA3	PREDICTED: ADP-ribosylation factor-binding protein GGA3 isoform X1 [Bos taurus]	431404	383474	462200	1.09452e+06	625101	1.09522e+06	1.14021	0.000735019	0.00457906
1400	XP_005221237.2	GGA3	PREDICTED: ADP-ribosylation factor-binding protein GGA3 isoform X2 [Bos taurus]	431404	383474	462200	1.09452e+06	625101	1.09522e+06	1.14021	0.000735019	0.00457906
1401	XP_024835671.1	GGA3	PREDICTED: ADP-ribosylation factor-binding protein GGA3 isoform X1 [Bos taurus]	431404	383474	462200	1.09452e+06	625101	1.09522e+06	1.14021	0.000735019	0.00457906
1402	XP_024835672.1	GGA3	PREDICTED: ADP-ribosylation factor-binding protein GGA3 isoform X2 [Bos taurus]	431404	383474	462200	1.09452e+06	625101	1.09522e+06	1.14021	0.000735019	0.00457906
1403	XP_024835673.1	GGA3	PREDICTED: ADP-ribosylation factor-binding protein GGA3 isoform X1 [Bos taurus]	431404	383474	462200	1.09452e+06	625101	1.09522e+06	1.14021	0.000735019	0.00457906
1404	XP_024835674.1	GGA3	PREDICTED: ADP-ribosylation factor-binding protein GGA3 isoform X2 [Bos taurus]	431404	383474	462200	1.09452e+06	625101	1.09522e+06	1.14021	0.000735019	0.00457906
1405	NP_001032699.1	GGCT	gamma-glutamylcyclotransferase [Bos taurus]	736744	614497	589132	2166121	791814	2281429	1.43306	0.000564634	0.00368992
1406	NP_001193143.1	GGT1	gamma-glutamyltranspeptidase 1 [Bos taurus]	25017676	22106970	18445988	3049260	10468288	518849	-2.22388	9.3978e-05	0.000836823
1407	XP_024833224.1	GGT1	gamma-glutamyltranspeptidase 1 [Bos taurus]	25017676	22106970	18445988	3049260	10468288	518849	-2.22388	9.3978e-05	0.000836823
1408	XP_024833225.1	GGT1	gamma-glutamyltranspeptidase 1 [Bos taurus]	25017676	22106970	18445988	3049260	10468288	518849	-2.22388	9.3978e-05	0.000836823
1409	XP_024833226.1	GGT1	gamma-glutamyltranspeptidase 1 [Bos taurus]	25017676	22106970	18445988	3049260	10468288	518849	-2.22388	9.3978e-05	0.000836823
1410	NP_001032676.1	GID8	glucose-induced degradation protein 8 homolog [Bos taurus]	577470	562877	528018	971597	1167083	966974	0.896462	0.000113133	0.000985455
1411	XP_005214613.1	GID8	glucose-induced degradation protein 8 homolog [Bos taurus]	577470	562877	528018	971597	1167083	966974	0.896462	0.000113133	0.000985455
1412	XP_015329616.1	GID8	glucose-induced degradation protein 8 homolog [Bos taurus]	577470	562877	528018	971597	1167083	966974	0.896462	0.000113133	0.000985455
1413	NP_001073726.1	GIMAP7	GTPase, IMAP family member 7 [Bos taurus]	297030	585306	517375	3.22059e+06	493496	3527847	2.37125	0.0002087	0.00162447
1414	NP_001073748.1	GIPC2	PDZ domain-containing protein GIPC2 [Bos taurus]	3.56842e+06	7580347	7.13749e+06	1.21128e+06	2.38484e+06	1.00881e+06	-1.98951	1.67474e-05	0.000198489
1415	NP_776493.1	GJA1	gap junction alpha-1 protein [Bos taurus]	72530.3	42527.6	40991.5	98500.6	115623	107540	1.04355	0.00596966	0.0248237
1416	XP_010815721.1	GLB1	TPA: galactosidase, beta 1 precursor [Bos taurus]	1.31281e+06	875053	917654	4.17228e+06	2.03101e+06	4807659	1.82603	0.00247706	0.0124825
1417	XP_015314899.1	GLB1	TPA: galactosidase, beta 1 precursor [Bos taurus]	1.31281e+06	875053	917654	4.17228e+06	2.03101e+06	4807659	1.82603	0.00247706	0.0124825
1418	NP_001069580.1	GLIPR2	Golgi-associated plant pathogenesis-related protein 1 [Bos taurus]	1.5557e+06	1.42871e+06	1.56942e+06	3743739	974422	3.85095e+06	0.912067	0.0120055	0.0431221
1419	NP_001093773.1	Glrx5	glutaredoxin-related protein 5, mitochondrial [Bos taurus]	2639165	1944078	1.93272e+06	4.78251e+06	3.70814e+06	3.61622e+06	0.893774	0.000216541	0.0016782
1420	NP_001071432.1	GLS	glutaminase kidney isoform, mitochondrial [Bos taurus]	419796	268016	292134	1.73932e+06	722099	2.57522e+06	2.36169	2.47661e-08	6.87689e-07
1421	NP_777253.1	GLYCAM1	glycosylation-dependent cell adhesion molecule 1 precursor [Bos taurus]	20772982	58527892	30200464	1.07217e+06	5.03859e+06	93157.3	-4.14162	0.000904119	0.00546731
1422	NP_001094707.1	GMFB	PREDICTED: glia maturation factor beta [Dasypus novemcinctus]	3052577	3.27584e+06	2.95396e+06	5.37485e+06	5513665	5.47518e+06	0.817933	0.000404233	0.00282051
1423	XP_005211913.1	GMFB	PREDICTED: glia maturation factor beta isoform X1 [Mustela putorius furo]	3052577	3.27584e+06	2.95396e+06	5.37485e+06	5513665	5.47518e+06	0.817933	0.000404233	0.00282051
1424	NP_001019708.1	GMFG	glia maturation factor gamma [Bos taurus]	1.51265e+06	1.64958e+06	1.13386e+06	9643159	4890721	8252210	2.40706	8.95728e-05	0.000801795
1425	NP_001076934.1	GMIP	GEM-interacting protein [Bos taurus]	199364	98011.2	142525	1.22889e+06	374803	1.61653e+06	2.87191	0.00126279	0.00721911
1426	XP_024850112.1	GMIP	GEM-interacting protein [Bos taurus]	199364	98011.2	142525	1.22889e+06	374803	1.61653e+06	2.87191	0.00126279	0.00721911
1427	XP_024850113.1	GMIP	GEM-interacting protein [Bos taurus]	199364	98011.2	142525	1.22889e+06	374803	1.61653e+06	2.87191	0.00126279	0.00721911
1428	XP_024838412.1	GMPPB	TPA: mannose-1-phosphate guanyltransferase beta [Bos taurus]	4311953	4790212	5715426	2723956	3.66873e+06	3.13961e+06	-0.636415	5.95153e-07	1.11538e-05
1429	XP_024853277.1	GMPR2	PREDICTED: GMP reductase 2 [Bubalus bubalis]	2.10204e+06	2.20633e+06	2.18428e+06	2.61367e+06	5172901	2.38072e+06	0.647054	0.00744032	0.0297569
1430	NP_001107984.1	GNG10	guanine nucleotide-binding protein G(I)/G(S)/G(O) subunit gamma-10 [Bos taurus]	412234	358506	512197	2.37841e+06	683211	2.37229e+06	2.08254	0.000201779	0.00158146
1431	NP_776497.1	GNG2	PREDICTED: guanine nucleotide-binding protein G(I)/G(S)/G(O) subunit gamma-2 [Equus przewalskii]	3.1859e+06	1870322	2458835	5.68444e+06	2.85668e+06	7.58212e+06	1.10129	0.000496542	0.00333792
1432	XP_005211711.1	GNG2	PREDICTED: guanine nucleotide-binding protein G(I)/G(S)/G(O) subunit gamma-2 [Equus przewalskii]	3.1859e+06	1870322	2458835	5.68444e+06	2.85668e+06	7.58212e+06	1.10129	0.000496542	0.00333792
1433	XP_010807541.1	GNG2	PREDICTED: guanine nucleotide-binding protein G(I)/G(S)/G(O) subunit gamma-2 [Equus przewalskii]	3.1859e+06	1870322	2458835	5.68444e+06	2.85668e+06	7.58212e+06	1.10129	0.000496542	0.00333792
1434	XP_024853010.1	GNG2	PREDICTED: guanine nucleotide-binding protein G(I)/G(S)/G(O) subunit gamma-2 [Equus przewalskii]	3.1859e+06	1870322	2458835	5.68444e+06	2.85668e+06	7.58212e+06	1.10129	0.000496542	0.00333792
1435	NP_001106785.1	GNG7	guanine nucleotide-binding protein G(I)/G(S)/G(O) subunit gamma-7 precursor [Bos taurus]	547274	456461	357897	824201	998894	813065	0.953101	0.0103663	0.0383754
1436	NP_001029479.1	GNL3L	guanine nucleotide-binding protein-like 3-like protein [Bos taurus]	122034	207697	129730	253905	460300	291737	1.13054	0.0038821	0.0178325
1437	XP_005228268.1	GNL3L	guanine nucleotide-binding protein-like 3-like protein [Bos taurus]	122034	207697	129730	253905	460300	291737	1.13054	0.0038821	0.0178325
1438	XP_015317194.1	GNL3L	PREDICTED: guanine nucleotide-binding protein-like 3-like protein isoform X1 [Bos taurus]	122034	207697	129730	253905	460300	291737	1.13054	0.0038821	0.0178325
1439	NP_001069030.1	GNS	N-acetylglucosamine-6-sulfatase precursor [Bos taurus]	1.43389e+06	863082	802072	4.13825e+06	1.66899e+06	5415528	1.85653	2.75042e-06	4.13049e-05
1440	NP_001192482.1	GOLIM4	Golgi integral membrane protein 4 [Bos taurus]	187913	230403	196849	544598	219358	708432	1.25911	0.0112832	0.041092
1441	XP_005201800.1	GOLIM4	PREDICTED: Golgi integral membrane protein 4 isoform X1 [Bos taurus]	187913	230403	196849	544598	219358	708432	1.25911	0.0112832	0.041092
1442	XP_024846659.1	GOLIM4	PREDICTED: Golgi integral membrane protein 4 isoform X1 [Bos taurus]	187913	230403	196849	544598	219358	708432	1.25911	0.0112832	0.041092
1443	NP_001033624.2	GORASP2	Golgi reassembly-stacking protein 2 [Bos taurus]	5715070	11565631	6.07406e+06	4.16706e+06	5881683	4.45327e+06	-0.687464	1.01363e-05	0.000129864
1444	XP_005202383.1	GORASP2	PREDICTED: Golgi reassembly-stacking protein 2 isoform X1 [Bos taurus]	5715070	11565631	6.07406e+06	4.16706e+06	5881683	4.45327e+06	-0.687464	1.01363e-05	0.000129864
1445	NP_001033614.1	GOSR1	Golgi SNAP receptor complex member 1 [Bos taurus]	785224	1.87886e+06	1.55623e+06	780992	911073	836152	-0.739229	0.00019267	0.0015263
1446	XP_024835688.1	GOSR1	PREDICTED: Golgi SNAP receptor complex member 1 isoform X2 [Bos indicus]	785224	1.87886e+06	1.55623e+06	780992	911073	836152	-0.739229	0.00019267	0.0015263
1447	NP_001092355.1	Gosr2	Golgi SNAP receptor complex member 2 [Bos taurus]	931530	1.23538e+06	1.16085e+06	1.63411e+06	1.65713e+06	2386719	0.77082	0.00479988	0.0211038
1448	NP_803468.1	GOT1	aspartate aminotransferase, cytoplasmic [Bos taurus]	2733069	2.23302e+06	2.58821e+06	4317915	3.73687e+06	5.48453e+06	0.841785	1.59595e-10	8.13807e-09
1449	NP_777231.1	GOT2	aspartate aminotransferase, mitochondrial [Bos taurus]	10791421	12818006	16710923	7580036	10248297	6.53123e+06	-0.72702	9.45368e-05	0.0008396
1450	XP_005225779.1	GPAM	PREDICTED: glycerol-3-phosphate acyltransferase 1, mitochondrial isoform X1 [Bos taurus]	1.42114e+06	3.29778e+06	2.69677e+06	368827	307931	139055	-3.18427	0.00906545	0.0347197
1451	XP_024841259.1	GPAM	PREDICTED: glycerol-3-phosphate acyltransferase 1, mitochondrial isoform X1 [Bos taurus]	1.42114e+06	3.29778e+06	2.69677e+06	368827	307931	139055	-3.18427	0.00906545	0.0347197
1452	XP_003587502.1	GPATCH8	PREDICTED: G patch domain-containing protein 8 isoform X4 [Bos taurus]	128348	63999.5	35038	170337	145905	155984	1.05434	0.0130049	0.0460163
1453	XP_005221017.1	GPATCH8	PREDICTED: G patch domain-containing protein 8 isoform X2 [Bos taurus]	128348	63999.5	35038	170337	145905	155984	1.05434	0.0130049	0.0460163
1454	XP_024836684.1	GPATCH8	PREDICTED: G patch domain-containing protein 8 isoform X4 [Bos taurus]	128348	63999.5	35038	170337	145905	155984	1.05434	0.0130049	0.0460163
1455	XP_024836685.1	GPATCH8	PREDICTED: G patch domain-containing protein 8 isoform X4 [Bos taurus]	128348	63999.5	35038	170337	145905	155984	1.05434	0.0130049	0.0460163
1456	XP_024836686.1	GPATCH8	PREDICTED: G patch domain-containing protein 8 isoform X4 [Bos taurus]	128348	63999.5	35038	170337	145905	155984	1.05434	0.0130049	0.0460163
1457	XP_024836687.1	GPATCH8	PREDICTED: G patch domain-containing protein 8 isoform X4 [Bos taurus]	128348	63999.5	35038	170337	145905	155984	1.05434	0.0130049	0.0460163
1458	XP_024836689.1	GPATCH8	PREDICTED: G patch domain-containing protein 8 isoform X4 [Bos taurus]	128348	63999.5	35038	170337	145905	155984	1.05434	0.0130049	0.0460163
1459	NP_001030431.1	GPD1	glycerol-3-phosphate dehydrogenase [NAD(+)], cytoplasmic [Bos taurus]	18735930	24477262	26676444	1.53525e+06	8460322	725668	-2.70461	9.21351e-18	1.95873e-15
1460	NP_001093833.1	GPD1L	glycerol-3-phosphate dehydrogenase 1-like protein [Bos taurus]	1.63619e+06	1.72971e+06	2398877	561435	1.15949e+06	458500	-1.40332	4.70677e-08	1.22683e-06
1461	NP_001093766.1	GPD2	glycerol-3-phosphate dehydrogenase, mitochondrial precursor [Bos taurus]	2.68727e+06	2.64369e+06	2669042	5002054	1.68943e+06	5.40041e+06	0.595967	0.00649801	0.0265661
1462	XP_005202471.1	GPD2	glycerol-3-phosphate dehydrogenase, mitochondrial precursor [Bos taurus]	2.68727e+06	2.64369e+06	2669042	5002054	1.68943e+06	5.40041e+06	0.595967	0.00649801	0.0265661
1463	XP_024855441.1	GPD2	glycerol-3-phosphate dehydrogenase, mitochondrial precursor [Bos taurus]	2.68727e+06	2.64369e+06	2669042	5002054	1.68943e+06	5.40041e+06	0.595967	0.00649801	0.0265661
1464	NP_001035561.1	GPI	glucose-6-phosphate isomerase [Bos taurus]	13591518	14151742	14258991	32370796	21183104	44126904	1.21761	0.000971945	0.00582368
1465	NP_001029802.1	GRB2	growth factor receptor-bound protein 2 isoform 1 [Homo sapiens]	1.96713e+06	1547580	1.60968e+06	5655711	2.39217e+06	6625728	1.51777	0.00139569	0.00783407
1466	XP_010814868.1	GRB2	growth factor receptor-bound protein 2 isoform 1 [Homo sapiens]	1.96713e+06	1547580	1.60968e+06	5655711	2.39217e+06	6625728	1.51777	0.00139569	0.00783407
1467	XP_024836054.1	GRB2	growth factor receptor-bound protein 2 [Cricetulus griseus]	1.96713e+06	1547580	1.60968e+06	5655711	2.39217e+06	6625728	1.51777	0.00139569	0.00783407
1468	NP_001180035.1	Gripap1	GRIP1-associated protein 1 [Bos taurus]	741364	931335	711853	1.42766e+06	1216218	1.65129e+06	0.848999	2.48369e-14	2.76992e-12
1469	XP_024843729.1	Gripap1	PREDICTED: GRIP1-associated protein 1 isoform X3 [Bubalus bubalis]	741364	931335	711853	1.42766e+06	1216218	1.65129e+06	0.848999	2.48369e-14	2.76992e-12
1470	XP_010814707.2	GRN	Granulin [Bos taurus]	4.02828e+06	4.05862e+06	2.63595e+06	9083032	5.90977e+06	14849443	1.47667	6.35508e-10	2.77138e-08
1471	NP_001029673.1	GRPEL1	grpE protein homolog 1, mitochondrial precursor [Bos taurus]	2.04806e+06	2256809	2.35627e+06	3.68023e+06	2.40661e+06	4294672	0.640175	0.00856594	0.0332046
1472	NP_001069707.1	GRWD1	glutamate-rich WD repeat-containing protein 1 [Bos taurus]	498051	483704	435848	716228	1.1964e+06	887059	0.981814	8.62748e-05	0.000775333
1473	NP_001039625.1	GSDMD	gasdermin-D [Bos taurus]	534114	339011	322390	2.41425e+06	1.69916e+06	4.20126e+06	2.79803	0.0074764	0.0298836
1474	NP_001346905.1	GSDMD	gasdermin-D [Bos taurus]	534114	339011	322390	2.41425e+06	1.69916e+06	4.20126e+06	2.79803	0.0074764	0.0298836
1475	XP_005215239.1	GSDMD	gasdermin-D [Bos taurus]	534114	339011	322390	2.41425e+06	1.69916e+06	4.20126e+06	2.79803	0.0074764	0.0298836
1476	XP_010810138.1	GSDMD	gasdermin-D [Bos taurus]	534114	339011	322390	2.41425e+06	1.69916e+06	4.20126e+06	2.79803	0.0074764	0.0298836
1477	NP_001180041.1	GSDME	non-syndromic hearing impairment protein 5 [Bos taurus]	211077	169354	171063	1.26237e+06	229732	2.67433e+06	2.91739	0.000533183	0.00352845
1478	XP_024846676.1	GSDME	non-syndromic hearing impairment protein 5 [Bos taurus]	211077	169354	171063	1.26237e+06	229732	2.67433e+06	2.91739	0.000533183	0.00352845
1479	XP_024846677.1	GSDME	non-syndromic hearing impairment protein 5 [Bos taurus]	211077	169354	171063	1.26237e+06	229732	2.67433e+06	2.91739	0.000533183	0.00352845
1480	NP_001106755.1	GSN	gelsolin isoform a precursor [Bos taurus]	27717516	32139496	22365554	39730480	84705600	42725788	1.02364	8.6775e-05	0.0007788
1481	NP_787019.1	GSTM1	glutathione S-transferase Mu 1 [Bos taurus]	15202508	14003119	13733884	4.47381e+06	9382948	2.39411e+06	-1.40179	0.000340232	0.00244672
1482	NP_001040025.1	Gstm5	glutathione S-transferase Mu 3 [Bos taurus]	5.3751e+06	11374539	7326261	1.10552e+06	4.01697e+06	510337	-2.09566	0.000206613	0.00161192
1483	NP_803482.1	GSTP1	glutathione S-transferase P [Bos taurus]	29705050	22093602	23033138	64512660	30741714	62578248	1.07667	2.16958e-09	8.19981e-08
1484	NP_001069154.1	Gstz1	maleylacetoacetate isomerase [Bos taurus]	1.03463e+06	1.25201e+06	1.37306e+06	592639	548682	524559	-1.13544	0.000123446	0.0010617
1485	XP_024853252.1	Gstz1	maleylacetoacetate isomerase [Bos taurus]	1.03463e+06	1.25201e+06	1.37306e+06	592639	548682	524559	-1.13544	0.000123446	0.0010617
1486	XP_024853253.1	Gstz1	PREDICTED: maleylacetoacetate isomerase isoform X2 [Bos indicus]	1.03463e+06	1.25201e+06	1.37306e+06	592639	548682	524559	-1.13544	0.000123446	0.0010617
1487	NP_001039607.1	GTF2B	transcription initiation factor IIB [Bos taurus]	411676	182522	264409	974389	387699	1.27908e+06	1.62111	2.28706e-06	3.54416e-05
1488	NP_001015527.1	GTF2F1	general transcription factor IIF subunit 1 [Bos taurus]	258538	333020	184351	481377	307669	669495	0.910566	0.00343204	0.0162479
1489	NP_001039615.1	GTF2H1	PREDICTED: general transcription factor IIH subunit 1 [Bos mutus]	87855.7	19783.7	76006	248627	193941	336896	2.08556	0.0103746	0.0383788
1490	XP_002690159.1	GTF3C6	PREDICTED: general transcription factor 3C polypeptide 6 [Bos taurus]	219843	161207	163764	567156	424050	493708	1.44655	0.00236487	0.0120491
1491	NP_001179530.1	GTPBP4	nucleolar GTP-binding protein 1 [Bos taurus]	409998	331558	383639	691869	504238	517610	0.606954	0.0129051	0.0457018
1492	NP_001094769.1	GYS1	glycogen [starch] synthase, muscle [Bos taurus]	7852530	4748931	5.265e+06	10794362	7975764	13026746	0.831631	0.011818	0.0425385
1493	NP_001071557.1	H2AFJ	histone H2A.J [Homo sapiens]	135279648	106621520	103098872	194204640	198770016	235537408	0.865344	1.97047e-05	0.000227218
1494	NP_001033286.1	h2afv	PREDICTED: histone H2A.V [Nothobranchius furzeri]	4734365	2.28087e+06	2325095	6874160	4265832	6.33466e+06	0.903719	0.00379869	0.0175322
1495	NP_777234.1	H2AFZ	histone H2A.Z [Homo sapiens]	4734365	2.28087e+06	2325095	6874160	4265832	6.33466e+06	0.903719	0.00379869	0.0175322
1496	NP_001096786.1	HACD3	very-long-chain (3R)-3-hydroxyacyl-CoA dehydratase 3 [Bos taurus]	343945	309465	291264	1.01043e+06	443090	1.4091e+06	1.59945	0.000230786	0.0017621
1497	NP_776760.1	HADHA	trifunctional enzyme subunit alpha, mitochondrial precursor [Bos taurus]	2.47577e+06	1.45842e+06	1.73034e+06	7323469	4.09011e+06	9322188	1.8721	9.1072e-15	1.16899e-12
1498	NP_776761.1	HADHB	PREDICTED: trifunctional enzyme subunit beta, mitochondrial isoform X3 [Bos taurus]	1.2586e+06	715474	874502	3.50418e+06	1.76229e+06	3215310	1.57413	1.34728e-09	5.29798e-08
1499	XP_005212988.1	HADHB	PREDICTED: trifunctional enzyme subunit beta, mitochondrial isoform X3 [Bos taurus]	1.2586e+06	715474	874502	3.50418e+06	1.76229e+06	3215310	1.57413	1.34728e-09	5.29798e-08
1500	XP_015329018.1	HADHB	PREDICTED: trifunctional enzyme subunit beta, mitochondrial isoform X3 [Bos taurus]	1.2586e+06	715474	874502	3.50418e+06	1.76229e+06	3215310	1.57413	1.34728e-09	5.29798e-08
1501	XP_024854051.1	HADHB	PREDICTED: trifunctional enzyme subunit beta, mitochondrial isoform X3 [Bos taurus]	1.2586e+06	715474	874502	3.50418e+06	1.76229e+06	3215310	1.57413	1.34728e-09	5.29798e-08
1502	XP_024854052.1	HADHB	PREDICTED: trifunctional enzyme subunit beta, mitochondrial isoform X3 [Bos taurus]	1.2586e+06	715474	874502	3.50418e+06	1.76229e+06	3215310	1.57413	1.34728e-09	5.29798e-08
1503	NP_001095401.1	HAUS5	HAUS augmin-like complex subunit 5 [Bos taurus]	99896.7	16154.8	76961.6	163693	41493.4	175629	0.980393	0.00720148	0.0289383
1504	XP_005218988.2	HAUS5	PREDICTED: HAUS augmin-like complex subunit 5 isoform X1 [Bos taurus]	99896.7	16154.8	76961.6	163693	41493.4	175629	0.980393	0.00720148	0.0289383
1505	XP_024833884.1	HAUS5	HAUS augmin-like complex subunit 5 [Bos taurus]	99896.7	16154.8	76961.6	163693	41493.4	175629	0.980393	0.00720148	0.0289383
1506	XP_024833885.1	HAUS5	HAUS augmin-like complex subunit 5 [Bos taurus]	99896.7	16154.8	76961.6	163693	41493.4	175629	0.980393	0.00720148	0.0289383
1507	NP_001103664.1	HCK	tyrosine-protein kinase HCK isoform 1 [Bos taurus]	276810	142151	129678	1.2876e+06	457161	2.0867e+06	2.80396	0.000672882	0.00425429
1508	NP_001030229.1	HCLS1	hematopoietic lineage cell-specific protein [Bos taurus]	1.42629e+06	822929	633346	6190041	2843164	6.48771e+06	2.42879	5.67888e-17	1.06694e-14
1509	NP_001032521.1	HDAC1	histone deacetylase 1 [Bos taurus]	1183842	814487	907687	2.12834e+06	1.37926e+06	2.64618e+06	1.08243	0.00391557	0.0179741
1510	XP_005202952.1	HDAC1	PREDICTED: histone deacetylase 1 isoform X1 [Bos taurus]	1183842	814487	907687	2.12834e+06	1.37926e+06	2.64618e+06	1.08243	0.00391557	0.0179741
1511	XP_024847449.1	HDHD5	CECR5 protein [Bos taurus]	898222	1355446	1.29604e+06	360031	652487	390581	-1.33908	6.03377e-09	2.05239e-07
1512	XP_024847450.1	HDHD5	cat eye syndrome critical region protein 5 [Bos taurus]	898222	1355446	1.29604e+06	360031	652487	390581	-1.33908	6.03377e-09	2.05239e-07
1513	XP_024847451.1	HDHD5	cat eye syndrome critical region protein 5 [Bos taurus]	898222	1355446	1.29604e+06	360031	652487	390581	-1.33908	6.03377e-09	2.05239e-07
1514	XP_024847452.1	HDHD5	cat eye syndrome critical region protein 5 [Bos taurus]	898222	1355446	1.29604e+06	360031	652487	390581	-1.33908	6.03377e-09	2.05239e-07
1515	XP_024847453.1	HDHD5	CECR5 protein [Bos taurus]	898222	1355446	1.29604e+06	360031	652487	390581	-1.33908	6.03377e-09	2.05239e-07
1516	XP_024846124.1	Hdlbp	PREDICTED: vigilin isoform X1 [Bubalus bubalis]	3.72138e+06	6717360	6.53493e+06	3.05359e+06	3.5034e+06	3.06579e+06	-0.818773	4.22591e-12	2.93356e-10
1517	XP_024846125.1	Hdlbp	PREDICTED: vigilin isoform X1 [Bubalus bubalis]	3.72138e+06	6717360	6.53493e+06	3.05359e+06	3.5034e+06	3.06579e+06	-0.818773	4.22591e-12	2.93356e-10
1518	NP_001069916.1	HEATR1	HEAT repeat-containing protein 1 [Bos taurus]	139952	159318	89562.7	197618	247295	310509	0.958134	0.0130074	0.0460163
1519	XP_005222124.1	HEATR5A	PREDICTED: HEAT repeat-containing protein 5A isoform X3 [Bos taurus]	188886	188246	165783	428202	186860	463117	0.989799	0.00164755	0.00891581
1520	XP_010815468.1	HEATR5A	PREDICTED: HEAT repeat-containing protein 5A isoform X1 [Bos taurus]	188886	188246	165783	428202	186860	463117	0.989799	0.00164755	0.00891581
1521	XP_010815469.1	HEATR5A	PREDICTED: HEAT repeat-containing protein 5A isoform X1 [Bos taurus]	188886	188246	165783	428202	186860	463117	0.989799	0.00164755	0.00891581
1522	XP_010815470.1	HEATR5A	PREDICTED: HEAT repeat-containing protein 5A isoform X1 [Bos taurus]	188886	188246	165783	428202	186860	463117	0.989799	0.00164755	0.00891581
1523	XP_010815471.1	HEATR5A	PREDICTED: HEAT repeat-containing protein 5A isoform X1 [Bos taurus]	188886	188246	165783	428202	186860	463117	0.989799	0.00164755	0.00891581
1524	XP_010815472.1	HEATR5A	PREDICTED: HEAT repeat-containing protein 5A isoform X1 [Bos taurus]	188886	188246	165783	428202	186860	463117	0.989799	0.00164755	0.00891581
1525	XP_010815473.1	HEATR5A	PREDICTED: HEAT repeat-containing protein 5A isoform X2 [Bos taurus]	188886	188246	165783	428202	186860	463117	0.989799	0.00164755	0.00891581
1526	XP_010815474.1	HEATR5A	PREDICTED: HEAT repeat-containing protein 5A isoform X4 [Bos taurus]	188886	188246	165783	428202	186860	463117	0.989799	0.00164755	0.00891581
1527	XP_010815476.1	HEATR5A	PREDICTED: HEAT repeat-containing protein 5A isoform X6 [Bos taurus]	188886	188246	165783	428202	186860	463117	0.989799	0.00164755	0.00891581
1528	XP_010815477.1	HEATR5A	PREDICTED: HEAT repeat-containing protein 5A isoform X7 [Bos taurus]	188886	188246	165783	428202	186860	463117	0.989799	0.00164755	0.00891581
1529	XP_015314780.1	HEATR5A	PREDICTED: HEAT repeat-containing protein 5A isoform X5 [Bos taurus]	188886	188246	165783	428202	186860	463117	0.989799	0.00164755	0.00891581
1530	XP_024837825.1	HEATR5A	PREDICTED: HEAT repeat-containing protein 5A isoform X7 [Bos taurus]	188886	188246	165783	428202	186860	463117	0.989799	0.00164755	0.00891581
1531	XP_024837826.1	HEATR5A	PREDICTED: HEAT repeat-containing protein 5A isoform X7 [Bos taurus]	188886	188246	165783	428202	186860	463117	0.989799	0.00164755	0.00891581
1532	XP_024837827.1	HEATR5A	PREDICTED: HEAT repeat-containing protein 5A isoform X7 [Bos taurus]	188886	188246	165783	428202	186860	463117	0.989799	0.00164755	0.00891581
1533	NP_001069453.1	HEBP1	heme-binding protein 1 [Bos taurus]	4.45901e+06	3.08835e+06	3624790	11954106	4843611	13851887	1.45596	0.00538377	0.0229917
1534	XP_010804331.2	HERC6	PREDICTED: probable E3 ubiquitin-protein ligase HERC6 isoform X1 [Bos taurus]	492942	1.40277e+06	1.2244e+06	835557	486346	669839	-0.647563	0.00499421	0.0216681
1535	NP_001095735.1	HERPUD1	homocysteine-responsive endoplasmic reticulum-resident ubiquitin-like domain member 1 protein [Bos taurus]	463642	798157	775307	180519	343798	424757	-1.10193	0.011337	0.0412217
1536	XP_024834239.1	HERPUD1	PREDICTED: homocysteine-responsive endoplasmic reticulum-resident ubiquitin-like domain member 1 protein isoform X1 [Bubalus bubalis]	463642	798157	775307	180519	343798	424757	-1.10193	0.011337	0.0412217
1537	XP_024834240.1	HERPUD1	PREDICTED: homocysteine-responsive endoplasmic reticulum-resident ubiquitin-like domain member 1 protein isoform X3 [Bubalus bubalis]	463642	798157	775307	180519	343798	424757	-1.10193	0.011337	0.0412217
1538	NP_001069978.2	HEXB	beta-hexosaminidase subunit beta preproprotein [Bos taurus]	2.21856e+06	1.66065e+06	1399060	6.22829e+06	2794381	6.93889e+06	1.59646	8.95757e-10	3.73855e-08
1539	XP_002694011.1	HHIPL2	PREDICTED: HHIP-like protein 2 [Bos taurus]	821347	1.15283e+06	603652	119266	394353	NA	-1.74242	0.00128861	0.00732977
1540	XP_024832445.1	HHIPL2	PREDICTED: HHIP-like protein 2 [Bos taurus]	821347	1.15283e+06	603652	119266	394353	NA	-1.74242	0.00128861	0.00732977
1541	NP_001039571.1	HIBADH	3-hydroxyisobutyrate dehydrogenase, mitochondrial precursor [Bos taurus]	8549223	14388581	13780729	3423294	5.41444e+06	3.4738e+06	-1.5765	5.7261e-12	3.81908e-10
1542	NP_001070392.1	HID1	protein HID1 [Bos taurus]	422039	1698935	1481272	173528	288284	200816	-2.44263	3.91166e-05	0.000400768
1543	XP_024836125.1	HID1	PREDICTED: protein HID1 isoform X1 [Bos indicus]	422039	1698935	1481272	173528	288284	200816	-2.44263	3.91166e-05	0.000400768
1544	XP_024836126.1	HID1	PREDICTED: protein HID1 isoform X1 [Bubalus bubalis]	422039	1698935	1481272	173528	288284	200816	-2.44263	3.91166e-05	0.000400768
1545	XP_010816821.1	HIST1H1A	PREDICTED: histone H1.1 [Bos taurus]	466196	126820	70108.4	510944	313893	453956	0.947431	0.00460106	0.0204582
1546	NP_001076894.1	HIST1H1C	histone H1.2 [Bos taurus]	33072850	17878440	12350934	17293726	12859035	11976653	-0.587428	0.000238517	0.00180825
1547	NP_001092190.1	HIST1H2AG	PREDICTED: histone H2A type 1-like [Cavia porcellus]	135279648	106621520	103098872	194204640	198770016	235537408	0.865344	1.97047e-05	0.000227218
1548	XP_002697551.1	HIST1H2AG	PREDICTED: histone H2A type 1-like [Cavia porcellus]	135279648	106621520	103098872	194204640	198770016	235537408	0.865344	1.97047e-05	0.000227218
1549	XP_005223785.1	HIST1H2AG	PREDICTED: histone H2A type 1-like [Cavia porcellus]	135279648	106621520	103098872	194204640	198770016	235537408	0.865344	1.97047e-05	0.000227218
1550	XP_010816763.1	HIST1H2AG	PREDICTED: histone H2A type 1-like [Cavia porcellus]	135279648	106621520	103098872	194204640	198770016	235537408	0.865344	1.97047e-05	0.000227218
1551	XP_010816815.1	HIST1H2AG	PREDICTED: histone H2A type 1-like [Cavia porcellus]	135279648	106621520	103098872	194204640	198770016	235537408	0.865344	1.97047e-05	0.000227218
1552	XP_024857009.1	HIST1H2AG	PREDICTED: histone H2A type 1-like [Cavia porcellus]	135279648	106621520	103098872	194204640	198770016	235537408	0.865344	1.97047e-05	0.000227218
1553	XP_010816805.1	HIST1H2AH	PREDICTED: histone H2A type 1-like [Cavia porcellus]	135279648	106621520	103098872	194204640	198770016	235537408	0.865344	1.97047e-05	0.000227218
1554	XP_010816748.1	HIST1H2AJ	PREDICTED: histone H2A type 1-J [Loxodonta africana]	135279648	106621520	103098872	194204640	198770016	235537408	0.865344	1.97047e-05	0.000227218
1555	XP_015318508.1	Hist1h3b	PREDICTED: histone H3-like [Canis lupus familiaris]	165663168	105919432	72187968	88989448	47456112	79618992	-0.669984	0.0118643	0.0426601
1556	XP_002686100.1	Hist2h2aa3	PREDICTED: histone H2A type 2-A-like [Sus scrofa]	135279648	106621520	103098872	194204640	198770016	235537408	0.865344	1.97047e-05	0.000227218
1557	XP_002686102.1	Hist2h2aa3	PREDICTED: histone H2A type 2-A-like [Sus scrofa]	135279648	106621520	103098872	194204640	198770016	235537408	0.865344	1.97047e-05	0.000227218
1558	NP_001075189.1	HIST2H2AC	PREDICTED: histone H2A type 2-C [Equus przewalskii]	135279648	106621520	103098872	194204640	198770016	235537408	0.865344	1.97047e-05	0.000227218
1559	NP_001099113.1	hist2h2l	PREDICTED: histone H2B 1/2/3/4/6-like [Acanthisitta chloris]	37452304	24697568	23579192	145201792	21126506	220817312	2.17502	0.000851665	0.00517773
1560	XP_015328869.1	HK2	PREDICTED: hexokinase-2 [Bos mutus]	453417	355787	465039	2.10695e+06	366530	2.94967e+06	2.08949	7.94141e-06	0.000104904
1561	XP_005209192.1	HK3	PREDICTED: hexokinase-3 isoform X1 [Bos taurus]	129783	149913	133066	5.95538e+06	1.04118e+06	11626588	5.49565	4.75943e-20	1.61892e-17
1562	XP_015315376.1	HLA-A	PREDICTED: major histocompatibility complex, class I, A isoform X2 [Bos taurus]	1.98603e+06	1.43064e+06	1.35912e+06	6.55816e+06	2.52225e+06	6062369	1.66482	0.00448358	0.0200538
1563	NP_001012692.2	HLA-DMA	HLA class II histocompatibility antigen, DM alpha chain precursor [Bos taurus]	99934	414232	350070	3.19781e+06	NA	4294501	3.70088	9.2043e-06	0.000119726
1564	NP_001035571.1	HLA-DMB	major histocompatibility complex, class II, DM beta precursor [Bos taurus]	156045	216401	237672	2.31422e+06	101728	3.23951e+06	3.21249	0.00127178	0.00725223
1565	NP_001012695.1	HLA-DRA	Mamu class II histocompatibility antigen, DR alpha chain, partial [Bos mutus]	1.62166e+06	2.82247e+06	3.33159e+06	16532572	1.12958e+06	20475916	2.29418	0.00406055	0.0185023
1566	NP_001032705.1	HMGB2	high mobility group protein B2 [Homo sapiens]	2.58754e+06	1.11607e+06	648865	4.10371e+06	2.04314e+06	5760476	1.45194	0.000190518	0.00151413
1567	NP_001068600.1	HMGCL	hydroxymethylglutaryl-CoA lyase, mitochondrial precursor [Bos taurus]	3421109	4711774	4864651	2.63702e+06	2365618	2813836	-0.733647	5.3382e-07	1.02298e-05
1568	NP_001040012.1	HMGN4	high mobility group nucleosome-binding domain-containing protein 4 [Bos taurus]	1.52096e+06	713687	2.8423e+06	1.01153e+06	356311	781482	-1.24008	0.000369102	0.00261835
1569	XP_005201899.1	HMGN4	PREDICTED: high mobility group nucleosome-binding domain-containing protein 4 [Bos taurus]	1.52096e+06	713687	2.8423e+06	1.01153e+06	356311	781482	-1.24008	0.000369102	0.00261835
1570	NP_001014912.1	HMOX1	heme oxygenase 1 [Bos taurus]	254541	84506.4	154492	1890813	834279	2.02944e+06	3.26807	4.77875e-09	1.66717e-07
1571	NP_001030259.2	HMOX2	heme oxygenase 2 [Bos taurus]	339277	216715	222123	764742	613226	881508	1.53793	9.56761e-08	2.29185e-06
1572	XP_024840534.1	HMOX2	heme oxygenase 2 [Bos taurus]	339277	216715	222123	764742	613226	881508	1.53793	9.56761e-08	2.29185e-06
1573	NP_001030511.1	HNMT	histamine N-methyltransferase [Bos taurus]	1.6467e+06	1.10999e+06	1.11563e+06	7.97698e+06	1.27857e+06	11855087	2.4467	0.00918364	0.0349811
1574	XP_024833176.1	HNMT	histamine N-methyltransferase [Bos taurus]	1.6467e+06	1.10999e+06	1.11563e+06	7.97698e+06	1.27857e+06	11855087	2.4467	0.00918364	0.0349811
1575	NP_001193174.1	Hnrnpul2	heterogeneous nuclear ribonucleoprotein U-like protein 2 [Bos taurus]	10493165	8433578	7950349	13706132	11148652	16109596	0.607993	0.00133012	0.00752814
1576	NP_001193799.1	HOOK1	protein Hook homolog 1 [Bos taurus]	2.4934e+06	4.21425e+06	3882411	855661	1.81302e+06	737954	-1.63629	0.000196058	0.00154373
1577	XP_024845569.1	HOOK1	PREDICTED: protein Hook homolog 1 [Bison bison bison]	2.4934e+06	4.21425e+06	3882411	855661	1.81302e+06	737954	-1.63629	0.000196058	0.00154373
1578	XP_024845570.1	HOOK1	protein Hook homolog 1 [Bos taurus]	2.4934e+06	4.21425e+06	3882411	855661	1.81302e+06	737954	-1.63629	0.000196058	0.00154373
1579	NP_001035560.1	HP	haptoglobin precursor [Bos taurus]	2.55509e+06	520945	513574	1.70821e+06	52920348	2.09596e+06	3.98207	8.7692e-09	2.82734e-07
1580	XP_002686486.1	HPRT1	PREDICTED: hypoxanthine-guanine phosphoribosyltransferase [Bos taurus]	392165	409838	462490	61330.5	313089	NA	-1.17087	0.0137247	0.047987
1581	XP_002686487.1	HPRT1	PREDICTED: hypoxanthine-guanine phosphoribosyltransferase [Bos taurus]	392165	409838	462490	61330.5	313089	NA	-1.17087	0.0137247	0.047987
1582	XP_005204963.1	HPRT1	PREDICTED: hypoxanthine-guanine phosphoribosyltransferase [Bos taurus]	392165	409838	462490	61330.5	313089	NA	-1.17087	0.0137247	0.047987
1583	NP_001069184.1	HPS1	Hermansky-Pudlak syndrome 1 protein [Bos taurus]	56430.7	62221.6	73835.4	290690	331134	285559	2.23695	0.00422853	0.0191141
1584	XP_005225595.2	HPS1	Hermansky-Pudlak syndrome 1 protein isoform a [Bos taurus]	56430.7	62221.6	73835.4	290690	331134	285559	2.23695	0.00422853	0.0191141
1585	XP_005225596.2	HPS1	Hermansky-Pudlak syndrome 1 protein isoform a [Bos taurus]	56430.7	62221.6	73835.4	290690	331134	285559	2.23695	0.00422853	0.0191141
1586	XP_010818195.2	HPS1	Hermansky-Pudlak syndrome 1 protein isoform a [Bos taurus]	56430.7	62221.6	73835.4	290690	331134	285559	2.23695	0.00422853	0.0191141
1587	XP_024841383.1	HPS1	PREDICTED: Hermansky-Pudlak syndrome 1 protein [Bison bison bison]	56430.7	62221.6	73835.4	290690	331134	285559	2.23695	0.00422853	0.0191141
1588	NP_001029784.1	HPX	hemopexin precursor [Bos taurus]	4605703	2.4155e+06	2.71339e+06	19856544	21473488	16954780	2.58193	0.00507082	0.0219725
1589	NP_776344.1	HRG	histidine-rich glycoprotein precursor [Bos taurus]	218773	2178343	836977	2.38781e+06	5.26008e+06	2.14042e+06	1.5977	0.000664929	0.00422364
1590	NP_776759.1	HSD17B10	3-hydroxyacyl-CoA dehydrogenase type-2 [Bos taurus]	28738084	35093288	32793050	15665985	26592876	16583116	-0.715542	4.49109e-12	3.08615e-10
1591	NP_001007810.1	HSD17B4	peroxisomal multifunctional enzyme type 2 [Bos taurus]	820631	649276	827186	3.15408e+06	1.22887e+06	3.67848e+06	1.81123	3.72046e-15	4.9628e-13
1592	NP_001039789.1	HSD17B8	estradiol 17-beta-dehydrogenase 8 [Bos taurus]	1.65133e+06	2.14107e+06	2.27225e+06	1.13164e+06	1.25656e+06	992610	-0.843058	1.19045e-06	2.00958e-05
1593	NP_001070277.1	HSF1	heat shock factor protein 1 [Bos taurus]	365186	177029	162096	458502	975410	526339	1.47675	0.00218284	0.0112841
1594	XP_005215207.1	HSF1	PREDICTED: heat shock factor protein 1 isoform X3 [Bos taurus]	365186	177029	162096	458502	975410	526339	1.47675	0.00218284	0.0112841
1595	XP_005215208.1	HSF1	PREDICTED: heat shock factor protein 1 isoform X4 [Bos taurus]	365186	177029	162096	458502	975410	526339	1.47675	0.00218284	0.0112841
1596	XP_010810127.1	HSF1	PREDICTED: heat shock factor protein 1 isoform X1 [Bos taurus]	365186	177029	162096	458502	975410	526339	1.47675	0.00218284	0.0112841
1597	XP_010810128.1	HSF1	PREDICTED: heat shock factor protein 1 isoform X2 [Bos taurus]	365186	177029	162096	458502	975410	526339	1.47675	0.00218284	0.0112841
1598	XP_010810129.1	HSF1	PREDICTED: heat shock factor protein 1 isoform X5 [Bos taurus]	365186	177029	162096	458502	975410	526339	1.47675	0.00218284	0.0112841
1599	XP_010810130.1	HSF1	PREDICTED: heat shock factor protein 1 isoform X6 [Bos taurus]	365186	177029	162096	458502	975410	526339	1.47675	0.00218284	0.0112841
1600	XP_024857224.1	HSF1	heat shock factor protein 1 [Bos taurus]	365186	177029	162096	458502	975410	526339	1.47675	0.00218284	0.0112841
1601	NP_001012688.1	HSP90AA1	PREDICTED: heat shock protein HSP 90-alpha [Camelus bactrianus]	39374064	34459776	34933264	83807888	45604708	106271976	1.11562	3.89581e-06	5.62816e-05
1602	NP_777125.1	HSP90B1	endoplasmin precursor [Bos taurus]	21221040	22756200	22806480	40127540	40049620	41985380	0.871234	3.74997e-07	7.57005e-06
1603	XP_002698580.3	HSPA12A	PREDICTED: heat shock 70 kDa protein 12A isoform X2 [Bos taurus]	812933	443701	529963	235336	473456	126832	-1.09629	0.00078278	0.00481923
1604	XP_005214758.1	HSPA12B	PREDICTED: heat shock 70 kDa protein 12B isoform X1 [Bos taurus]	1420124	1.41923e+06	1.29282e+06	578401	817688	641876	-1.01977	1.72648e-13	1.56604e-11
1605	XP_024856341.1	HSPA12B	PREDICTED: heat shock 70 kDa protein 12B isoform X1 [Bos taurus]	1420124	1.41923e+06	1.29282e+06	578401	817688	641876	-1.01977	1.72648e-13	1.56604e-11
1606	NP_976067.3	HSPA1A	PREDICTED: heat shock 70 kDa protein 1A isoform X1 [Bos indicus]	32733970	21134368	22393686	55447216	45674500	47942004	0.966892	0.002083	0.0108671
1607	NP_001107664.1	HSPA4	heat shock 70 kDa protein 4 [Bos taurus]	5335747	2.47522e+06	3.94716e+06	10121810	6.47507e+06	11278924	1.24535	0.000140966	0.00118981
1608	NP_001068616.1	HSPA5	78 kDa glucose-regulated protein precursor [Bos taurus]	40409084	59292212	49929836	69915416	101849552	76703120	0.73165	0.0113993	0.0413686
1609	XP_024854148.1	HSPA5	78 kDa glucose-regulated protein precursor [Bos taurus]	40409084	59292212	49929836	69915416	101849552	76703120	0.73165	0.0113993	0.0413686
1610	XP_005225172.1	HSPB1	PREDICTED: heat shock protein beta-1 isoform X1 [Bos taurus]	101520688	56888504	60947576	113003112	143862144	93949328	0.67743	0.00891628	0.0342504
1611	NP_001039596.1	Hspbp1	hsp70-binding protein 1 [Bos taurus]	588070	592325	691657	1.31932e+06	685738	1.60451e+06	0.947205	0.000216525	0.0016782
1612	XP_005219748.1	Hspbp1	hsp70-binding protein 1 [Bos taurus]	588070	592325	691657	1.31932e+06	685738	1.60451e+06	0.947205	0.000216525	0.0016782
1613	XP_024833923.1	Hspbp1	hsp70-binding protein 1 [Bos taurus]	588070	592325	691657	1.31932e+06	685738	1.60451e+06	0.947205	0.000216525	0.0016782
1614	NP_001068770.1	HSPH1	heat shock protein 105 kDa [Bos taurus]	997729	705526	3.66198e+06	7.8149e+06	1.32953e+06	5613521	1.45978	9.63362e-11	5.12012e-09
1615	NP_001269011.1	HTRA1	serine protease HTRA1 precursor [Bos taurus]	118430	161368	235210	295420	358214	371268	0.992818	0.00023869	0.00180825
1616	NP_001193839.1	HYOU1	hypoxia up-regulated protein 1 precursor [Bos taurus]	5721769	8211547	7890803	12684229	11680069	14255020	0.823399	0.00940308	0.0356193
1617	NP_001193840.1	HYOU1	hypoxia up-regulated protein 1 precursor [Bos taurus]	5721769	8211547	7890803	12684229	11680069	14255020	0.823399	0.00940308	0.0356193
1618	XP_024830791.1	HYOU1	hypoxia up-regulated protein 1 precursor [Bos taurus]	5721769	8211547	7890803	12684229	11680069	14255020	0.823399	0.00940308	0.0356193
1619	XP_024830792.1	HYOU1	hypoxia up-regulated protein 1 precursor [Bos taurus]	5721769	8211547	7890803	12684229	11680069	14255020	0.823399	0.00940308	0.0356193
1620	NP_001193315.1	HYPK	huntingtin-interacting protein K [Oryctolagus cuniculus]	1.91211e+06	2.29336e+06	2.09585e+06	3.49863e+06	3.73819e+06	4191520	0.858891	0.000767615	0.00474304
1621	NP_001094539.1	IARS	isoleucine--tRNA ligase, cytoplasmic [Bos taurus]	2473389	5367944	4759220	2660963	2.69161e+06	2.85018e+06	-0.619307	3.60603e-05	0.000373191
1622	XP_005210483.1	IARS	isoleucine--tRNA ligase, cytoplasmic [Bos taurus]	2473389	5367944	4759220	2660963	2.69161e+06	2.85018e+06	-0.619307	3.60603e-05	0.000373191
1623	XP_010814738.1	ICAM2	PREDICTED: intercellular adhesion molecule 2 isoform X1 [Bos taurus]	1.09551e+06	396355	489289	1.61928e+06	665171	2.24423e+06	1.19275	0.00467399	0.0206765
1624	NP_851355.2	IDH1	isocitrate dehydrogenase [NADP] cytoplasmic [Bos taurus]	182422464	286463648	280066496	34200508	79129200	26524774	-2.42095	2.98982e-23	1.45284e-20
1625	XP_005202754.1	IDH1	isocitrate dehydrogenase [NADP] cytoplasmic [Bos taurus]	182422464	286463648	280066496	34200508	79129200	26524774	-2.42095	2.98982e-23	1.45284e-20
1626	NP_786984.1	IDH2	isocitrate dehydrogenase [NADP], mitochondrial precursor [Bos taurus]	2269654	1.45842e+06	1.86105e+06	10573156	3.3952e+06	13855350	2.31562	1.64278e-12	1.24176e-10
1627	NP_001139344.1	IDH3B	isocitrate dehydrogenase [NAD] subunit beta, mitochondrial isoform 2 precursor [Bos taurus]	1.08808e+06	859576	849089	1.79662e+06	1.85017e+06	2019772	1.01872	6.288e-05	0.000594855
1628	NP_001069781.1	IDH3G	PREDICTED: isocitrate dehydrogenase [NAD] subunit gamma, mitochondrial isoform X1 [Bubalus bubalis]	897148	884529	905370	2.61489e+06	2.49126e+06	2852604	1.56652	0.00951019	0.0358463
1629	XP_005227754.1	IDH3G	PREDICTED: isocitrate dehydrogenase [NAD] subunit gamma, mitochondrial isoform X2 [Bos taurus]	897148	884529	905370	2.61489e+06	2.49126e+06	2852604	1.56652	0.00951019	0.0358463
1630	XP_015317007.1	IDH3G	PREDICTED: isocitrate dehydrogenase [NAD] subunit gamma, mitochondrial isoform X1 [Bos taurus]	897148	884529	905370	2.61489e+06	2.49126e+06	2852604	1.56652	0.00951019	0.0358463
1631	XP_024843986.1	IDH3G	PREDICTED: isocitrate dehydrogenase [NAD] subunit gamma, mitochondrial isoform X1 [Bos taurus]	897148	884529	905370	2.61489e+06	2.49126e+06	2852604	1.56652	0.00951019	0.0358463
1632	NP_001069127.1	IDI1	isopentenyl-diphosphate Delta-isomerase 1 [Bos taurus]	1.81519e+06	1.99797e+06	2125273	828795	1.21636e+06	1.04541e+06	-0.942212	2.54299e-07	5.44024e-06
1633	NP_001095336.1	IDO1	indoleamine 2,3-dioxygenase 1 [Bos taurus]	15655.3	358492	219086	11719216	NA	21093188	6.37446	0.00377954	0.0174557
1634	XP_002685923.1	IFI16	PREDICTED: gamma-interferon-inducible protein 16 [Bos taurus]	1.01555e+06	948381	935511	4117236	843621	4.17031e+06	1.65502	0.000657524	0.00419302
1635	NP_001094721.1	IFI30	gamma-interferon-inducible lysosomal thiol reductase precursor [Bos taurus]	1.71115e+06	1.29158e+06	943823	12254922	2.64003e+06	15947493	2.96625	0.000202814	0.00158591
1636	XP_005220767.1	IFI35	PREDICTED: interferon-induced 35 kDa protein isoform X1 [Bos taurus]	668100	398325	564266	2.02799e+06	9406128	3.28186e+06	3.17383	7.91205e-07	1.41275e-05
1637	XP_002686341.3	IFI44	PREDICTED: interferon-induced protein 44 isoform X1 [Bos taurus]	78343.7	96829.6	147676	491566	115831	856643	2.18102	0.00499965	0.0216779
1638	XP_003585939.1	IFI44L	PREDICTED: interferon-induced protein 44-like [Bos taurus]	104746	159430	152806	646597	179360	817084	1.97831	0.000110919	0.0009724
1639	XP_010800355.1	IFIH1	PREDICTED: interferon-induced helicase C domain-containing protein 1 [Bos taurus]	116769	46698.7	54676.8	707015	122470	986517	3.05741	9.8253e-07	1.68792e-05
1640	NP_001069166.1	IFIT5	interferon-induced protein with tetratricopeptide repeats 5 [Bos taurus]	263263	177666	219087	597979	398817	786943	1.43433	8.80389e-06	0.000115179
1641	NP_001071610.1	IFITM1	interferon-induced transmembrane protein 1 (9-27) [Bos taurus]	1152165	836490	472494	2.03931e+06	1.39596e+06	2.53569e+06	1.27863	0.000825282	0.00503533
1642	XP_024843170.1	IFITM1	interferon-induced transmembrane protein 1 (9-27) [Bos taurus]	1152165	836490	472494	2.03931e+06	1.39596e+06	2.53569e+06	1.27863	0.000825282	0.00503533
1643	XP_024843171.1	IFITM1	interferon-induced transmembrane protein 1 (9-27) [Bos taurus]	1152165	836490	472494	2.03931e+06	1.39596e+06	2.53569e+06	1.27863	0.000825282	0.00503533
1644	XP_024833613.1	IGLV3-25	PREDICTED: immunoglobulin lambda-like polypeptide 5 [Lipotes vexillifer]	797189	4.06316e+06	1.90337e+06	4948795	21285974	5357538	2.22368	5.86983e-06	8.11635e-05
1645	NP_001075908.1	IGSF8	immunoglobulin superfamily member 8 precursor [Bos taurus]	186043	187884	178843	505646	276624	476045	1.18674	0.00910354	0.0348163
1646	XP_015316882.1	IGSF8	PREDICTED: immunoglobulin superfamily member 8 [Bos mutus]	186043	187884	178843	505646	276624	476045	1.18674	0.00910354	0.0348163
1647	NP_776778.1	IKBKB	inhibitor of nuclear factor kappa-B kinase subunit beta [Bos taurus]	205522	205771	218045	567378	326841	867569	1.48513	1.90966e-06	3.0283e-05
1648	NP_001068721.1	IL16	pro-interleukin-16 [Bos taurus]	258216	190465	210190	867377	285747	698616	1.49081	2.63033e-05	0.000287225
1649	XP_024837427.1	IL16	PREDICTED: pro-interleukin-16 isoform X1 [Bison bison bison]	258216	190465	210190	867377	285747	698616	1.49081	2.63033e-05	0.000287225
1650	XP_024837428.1	IL16	PREDICTED: pro-interleukin-16 isoform X2 [Bison bison bison]	258216	190465	210190	867377	285747	698616	1.49081	2.63033e-05	0.000287225
1651	XP_005212797.1	IL1RN	PREDICTED: interleukin-1 receptor antagonist protein isoform X1 [Bos taurus]	490862	616523	334712	2328665	4.1024e+06	3532770	2.78853	1.25986e-08	3.79241e-07
1652	XP_005219195.1	IL4I1	PREDICTED: L-amino-acid oxidase isoform X2 [Bos taurus]	320816	NA	NA	1.65624e+06	NA	2.02865e+06	2.5218	0.00495962	0.0216
1653	XP_015313720.1	IL4I1	PREDICTED: L-amino-acid oxidase isoform X1 [Bos taurus]	320816	NA	NA	1.65624e+06	NA	2.02865e+06	2.5218	0.00495962	0.0216
1654	XP_015313721.1	IL4I1	PREDICTED: L-amino-acid oxidase isoform X2 [Bos taurus]	320816	NA	NA	1.65624e+06	NA	2.02865e+06	2.5218	0.00495962	0.0216
1655	XP_024835030.1	IL4I1	PREDICTED: L-amino-acid oxidase isoform X1 [Bos taurus]	320816	NA	NA	1.65624e+06	NA	2.02865e+06	2.5218	0.00495962	0.0216
1656	XP_024835031.1	IL4I1	PREDICTED: L-amino-acid oxidase isoform X2 [Bos taurus]	320816	NA	NA	1.65624e+06	NA	2.02865e+06	2.5218	0.00495962	0.0216
1657	NP_001073056.1	IMP3	U3 small nucleolar ribonucleoprotein protein IMP3 [Bos taurus]	196208	131601	150274	392715	237962	311610	0.978906	0.00371181	0.0172411
1658	NP_001071309.1	IMPDH1	inosine-5'-monophosphate dehydrogenase 1 [Bos taurus]	345630	246159	360829	514014	240380	821804	0.72648	0.00106483	0.00625095
1659	NP_001193777.1	INPP4A	type I inositol 3,4-bisphosphate 4-phosphatase [Bos taurus]	81723	80493	70611.1	466069	155149	793328	2.60301	0.00331902	0.015834
1660	XP_015328825.1	Inpp4a	PREDICTED: type I inositol 3,4-bisphosphate 4-phosphatase isoform X8 [Bos taurus]	81723	80493	70611.1	466069	155149	793328	2.60301	0.00331902	0.015834
1661	XP_015328826.1	INPP4A	PREDICTED: type I inositol 3,4-bisphosphate 4-phosphatase isoform X9 [Bos taurus]	81723	80493	70611.1	466069	155149	793328	2.60301	0.00331902	0.015834
1662	XP_024854639.1	INPP4A	PREDICTED: type I inositol 3,4-bisphosphate 4-phosphatase isoform X1 [Bos taurus]	81723	80493	70611.1	466069	155149	793328	2.60301	0.00331902	0.015834
1663	XP_024854640.1	INPP4A	PREDICTED: type I inositol 3,4-bisphosphate 4-phosphatase isoform X1 [Bos taurus]	81723	80493	70611.1	466069	155149	793328	2.60301	0.00331902	0.015834
1664	XP_024854641.1	INPP4A	PREDICTED: type I inositol 3,4-bisphosphate 4-phosphatase isoform X1 [Bos taurus]	81723	80493	70611.1	466069	155149	793328	2.60301	0.00331902	0.015834
1665	XP_024854642.1	INPP4A	PREDICTED: type I inositol 3,4-bisphosphate 4-phosphatase isoform X1 [Bos taurus]	81723	80493	70611.1	466069	155149	793328	2.60301	0.00331902	0.015834
1666	XP_024854643.1	INPP4A	PREDICTED: type I inositol 3,4-bisphosphate 4-phosphatase isoform X1 [Bos taurus]	81723	80493	70611.1	466069	155149	793328	2.60301	0.00331902	0.015834
1667	XP_024854644.1	INPP4A	PREDICTED: type I inositol 3,4-bisphosphate 4-phosphatase isoform X1 [Bos taurus]	81723	80493	70611.1	466069	155149	793328	2.60301	0.00331902	0.015834
1668	XP_024854645.1	INPP4A	PREDICTED: type I inositol 3,4-bisphosphate 4-phosphatase isoform X2 [Bos taurus]	81723	80493	70611.1	466069	155149	793328	2.60301	0.00331902	0.015834
1669	XP_024854646.1	INPP4A	PREDICTED: type I inositol 3,4-bisphosphate 4-phosphatase isoform X3 [Bos taurus]	81723	80493	70611.1	466069	155149	793328	2.60301	0.00331902	0.015834
1670	XP_024854647.1	INPP4A	PREDICTED: type I inositol 3,4-bisphosphate 4-phosphatase isoform X4 [Bos taurus]	81723	80493	70611.1	466069	155149	793328	2.60301	0.00331902	0.015834
1671	XP_024854648.1	INPP4A	PREDICTED: type I inositol 3,4-bisphosphate 4-phosphatase isoform X5 [Bos taurus]	81723	80493	70611.1	466069	155149	793328	2.60301	0.00331902	0.015834
1672	XP_024854649.1	INPP4A	PREDICTED: type I inositol 3,4-bisphosphate 4-phosphatase isoform X5 [Bos taurus]	81723	80493	70611.1	466069	155149	793328	2.60301	0.00331902	0.015834
1673	XP_024854650.1	INPP4A	type I inositol 3,4-bisphosphate 4-phosphatase [Bos taurus]	81723	80493	70611.1	466069	155149	793328	2.60301	0.00331902	0.015834
1674	XP_024854651.1	INPP4A	type I inositol 3,4-bisphosphate 4-phosphatase [Bos taurus]	81723	80493	70611.1	466069	155149	793328	2.60301	0.00331902	0.015834
1675	XP_024854652.1	Inpp4a	PREDICTED: type I inositol 3,4-bisphosphate 4-phosphatase isoform X6 [Bos taurus]	81723	80493	70611.1	466069	155149	793328	2.60301	0.00331902	0.015834
1676	XP_024854653.1	Inpp4a	PREDICTED: type I inositol 3,4-bisphosphate 4-phosphatase isoform X6 [Bos taurus]	81723	80493	70611.1	466069	155149	793328	2.60301	0.00331902	0.015834
1677	XP_024854654.1	INPP4A	PREDICTED: type I inositol 3,4-bisphosphate 4-phosphatase isoform X7 [Bos taurus]	81723	80493	70611.1	466069	155149	793328	2.60301	0.00331902	0.015834
1678	XP_024854655.1	INPP4A	PREDICTED: type I inositol 3,4-bisphosphate 4-phosphatase isoform X7 [Bos taurus]	81723	80493	70611.1	466069	155149	793328	2.60301	0.00331902	0.015834
1679	XP_024854656.1	INPP4A	PREDICTED: type I inositol 3,4-bisphosphate 4-phosphatase isoform X9 [Bos taurus]	81723	80493	70611.1	466069	155149	793328	2.60301	0.00331902	0.015834
1680	XP_024854657.1	INPP4A	PREDICTED: type I inositol 3,4-bisphosphate 4-phosphatase isoform X9 [Bos taurus]	81723	80493	70611.1	466069	155149	793328	2.60301	0.00331902	0.015834
1681	XP_024854658.1	INPP4A	PREDICTED: type I inositol 3,4-bisphosphate 4-phosphatase isoform X1 [Bos taurus]	81723	80493	70611.1	466069	155149	793328	2.60301	0.00331902	0.015834
1682	XP_024854659.1	INPP4A	PREDICTED: type I inositol 3,4-bisphosphate 4-phosphatase isoform X5 [Bos taurus]	81723	80493	70611.1	466069	155149	793328	2.60301	0.00331902	0.015834
1683	NP_001095352.1	INPP5D	phosphatidylinositol 3,4,5-trisphosphate 5-phosphatase 1 [Bos taurus]	391912	618562	631414	2.79598e+06	621346	4679820	2.30206	3.64499e-06	5.30983e-05
1684	XP_024841730.1	INPP5F	PREDICTED: phosphatidylinositide phosphatase SAC2 isoform X1 [Bison bison bison]	36830.7	NA	178207	315036	73095.2	470206	1.41199	0.00462381	0.0205325
1685	NP_001179861.1	IPO11	importin-11 [Bos taurus]	86857.6	142503	44732.2	288916	NA	344438	1.79331	0.00357164	0.0168268
1686	XP_005221545.2	IPO11	importin-11 [Bos taurus]	86857.6	142503	44732.2	288916	NA	344438	1.79331	0.00357164	0.0168268
1687	XP_010815044.2	IPO11	PREDICTED: importin-11 isoform X1 [Bos taurus]	86857.6	142503	44732.2	288916	NA	344438	1.79331	0.00357164	0.0168268
1688	XP_010815045.2	IPO11	PREDICTED: importin-11 isoform X3 [Bos taurus]	86857.6	142503	44732.2	288916	NA	344438	1.79331	0.00357164	0.0168268
1689	XP_010815046.2	IPO11	PREDICTED: importin-11 isoform X4 [Bos taurus]	86857.6	142503	44732.2	288916	NA	344438	1.79331	0.00357164	0.0168268
1690	XP_024832712.1	IPO9	PREDICTED: LOW QUALITY PROTEIN: importin-9 isoform X2 [Bos taurus]	294662	280769	305184	458135	396690	573203	0.697442	0.000558115	0.00365786
1691	XP_024838093.1	IQGAP1	PREDICTED: ras GTPase-activating-like protein IQGAP1 [Bubalus bubalis]	13750605	13339627	12770686	23770904	17621724	31861106	0.877927	1.48511e-05	0.000180414
1692	XP_002690482.3	IQGAP2	PREDICTED: ras GTPase-activating-like protein IQGAP2 isoform X1 [Bos indicus]	10325093	11697088	10261218	3906915	9747720	3.91811e+06	-0.877453	4.68633e-19	1.2262e-16
1693	XP_024853662.1	IQGAP2	PREDICTED: ras GTPase-activating-like protein IQGAP2 isoform X1 [Bos indicus]	10325093	11697088	10261218	3906915	9747720	3.91811e+06	-0.877453	4.68633e-19	1.2262e-16
1694	NP_001035645.1	IRAK1	interleukin-1 receptor-associated kinase 1 [Bos taurus]	79682.3	103984	89257	27683	31303.2	35393.7	-1.53195	0.00557688	0.023569
1695	XP_024843880.1	IRAK1	interleukin-1 receptor-associated kinase 1 [Bos taurus]	79682.3	103984	89257	27683	31303.2	35393.7	-1.53195	0.00557688	0.023569
1696	XP_024843881.1	IRAK1	interleukin-1 receptor-associated kinase 1 [Bos taurus]	79682.3	103984	89257	27683	31303.2	35393.7	-1.53195	0.00557688	0.023569
1697	XP_024843882.1	IRAK1	interleukin-1 receptor-associated kinase 1 [Bos taurus]	79682.3	103984	89257	27683	31303.2	35393.7	-1.53195	0.00557688	0.023569
1698	XP_024843883.1	IRAK1	interleukin-1 receptor-associated kinase 1 [Bos taurus]	79682.3	103984	89257	27683	31303.2	35393.7	-1.53195	0.00557688	0.023569
1699	XP_024847361.1	IRAK3	PREDICTED: interleukin-1 receptor-associated kinase 3 [Bison bison bison]	151963	81452.9	99172.7	605345	327644	544410	2.15125	0.000287891	0.00212883
1700	XP_024842698.1	IRF2BP2	PREDICTED: interferon regulatory factor 2-binding protein 2 isoform X1 [Capra hircus]	1152653	715268	675125	1.71841e+06	1.56784e+06	1738079	0.982373	1.0765e-07	2.53407e-06
1701	XP_024842699.1	IRF2BP2	PREDICTED: interferon regulatory factor 2-binding protein 2 isoform X2 [Capra hircus]	1152653	715268	675125	1.71841e+06	1.56784e+06	1738079	0.982373	1.0765e-07	2.53407e-06
1702	NP_001019677.1	IRF9	interferon regulatory factor 9 [Bos taurus]	216998	44228.8	86083.4	827564	213746	627189	2.26425	0.000998298	0.00593258
1703	XP_010807204.1	IRF9	PREDICTED: interferon regulatory factor 9 isoform X1 [Bos taurus]	216998	44228.8	86083.4	827564	213746	627189	2.26425	0.000998298	0.00593258
1704	XP_010807205.1	IRF9	interferon regulatory factor 9 [Bos taurus]	216998	44228.8	86083.4	827564	213746	627189	2.26425	0.000998298	0.00593258
1705	XP_003585821.1	IRS1	PREDICTED: insulin receptor substrate 1 [Bos taurus]	56929.7	136039	144422	19400.6	59966.9	21969.3	-1.73526	0.00951089	0.0358463
1706	NP_001033772.1	ISCA2	iron-sulfur cluster assembly 2 homolog, mitochondrial precursor [Bos taurus]	645514	818016	939778	229832	482907	200492	-1.39597	0.00132598	0.00751248
1707	XP_005212099.1	ISCA2	PREDICTED: iron-sulfur cluster assembly 2 homolog, mitochondrial isoform X1 [Bos taurus]	645514	818016	939778	229832	482907	200492	-1.39597	0.00132598	0.00751248
1708	NP_776791.1	ISG15	ubiquitin-like protein ISG15 [Bos taurus]	726181	406916	350732	1.98087e+06	1.07923e+06	2080139	1.79251	0.00600464	0.0249387
1709	NP_001039497.1	ISYNA1	inositol-3-phosphate synthase 1 [Bos taurus]	1.13354e+06	586577	786466	215051	794143	125888	-1.14292	0.00313318	0.0151202
1710	NP_001075897.1	ITCH	E3 ubiquitin-protein ligase Itchy homolog [Bos taurus]	279761	310074	290300	362569	408087	581987	0.619985	0.00111958	0.00653776
1711	XP_010809731.1	ITCH	PREDICTED: E3 ubiquitin-protein ligase Itchy homolog isoform X1 [Bos taurus]	279761	310074	290300	362569	408087	581987	0.619985	0.00111958	0.00653776
1712	XP_005221578.1	ITGA1	PREDICTED: integrin alpha-1 [Bos taurus]	1.94958e+06	833286	1491066	600681	1.66164e+06	490448	-0.634678	0.000657644	0.00419302
1713	XP_024837234.1	ITGA1	PREDICTED: integrin alpha-1 [Bos taurus]	1.94958e+06	833286	1491066	600681	1.66164e+06	490448	-0.634678	0.000657644	0.00419302
1714	NP_001103451.1	ITGA6	integrin alpha-6 precursor [Bos taurus]	3.172e+06	2709385	3.10838e+06	968872	1.57249e+06	812328	-1.42253	2.99989e-10	1.39782e-08
1715	XP_005202398.1	ITGA6	PREDICTED: integrin alpha-6 isoform X1 [Bos taurus]	3.172e+06	2709385	3.10838e+06	968872	1.57249e+06	812328	-1.42253	2.99989e-10	1.39782e-08
1716	NP_937864.2	ITGAL	integrin alpha-L precursor [Bos taurus]	72633.1	90228.7	85999.7	2.02561e+06	118238	3.54972e+06	4.51592	3.79937e-10	1.74643e-08
1717	NP_001035046.1	ITGAM	integrin alpha-M precursor [Bos taurus]	407100	150954	119892	1.84442e+06	1.55668e+06	3.02679e+06	3.24511	1.38572e-09	5.41785e-08
1718	XP_024841064.1	ITGAX	PREDICTED: integrin alpha-X [Bison bison bison]	82527.8	110603	39004.6	2.00778e+06	211608	3.59656e+06	4.64697	3.56631e-09	1.27693e-07
1719	NP_786975.1	ITGB2	integrin beta-2 precursor [Bos taurus]	517508	224308	278034	8026062	1.7884e+06	12118001	4.42664	9.74794e-15	1.22806e-12
1720	NP_001068821.1	ITIH1	inter-alpha-trypsin inhibitor heavy chain H1 precursor [Bos taurus]	8693374	20365438	9107289	5428245	51146040	6.14078e+06	0.71652	0.00780849	0.0309023
1721	XP_024838303.1	ITIH1	inter-alpha-trypsin inhibitor heavy chain H1 precursor [Bos taurus]	8693374	20365438	9107289	5428245	51146040	6.14078e+06	0.71652	0.00780849	0.0309023
1722	NP_001015590.2	ITIH4	inter-alpha-trypsin inhibitor heavy chain H4 precursor [Bos taurus]	2.65933e+06	20278358	8.28172e+06	11737410	74937544	13099171	1.67622	3.56551e-05	0.000369759
1723	XP_024838404.1	ITIH4	inter-alpha-trypsin inhibitor heavy chain H4 precursor [Bos taurus]	2.65933e+06	20278358	8.28172e+06	11737410	74937544	13099171	1.67622	3.56551e-05	0.000369759
1724	XP_024838405.1	ITIH4	inter-alpha-trypsin inhibitor heavy chain H4 precursor [Bos taurus]	2.65933e+06	20278358	8.28172e+06	11737410	74937544	13099171	1.67622	3.56551e-05	0.000369759
1725	XP_024838406.1	ITIH4	PREDICTED: inter-alpha-trypsin inhibitor heavy chain H4 isoform X2 [Bos taurus]	2.65933e+06	20278358	8.28172e+06	11737410	74937544	13099171	1.67622	3.56551e-05	0.000369759
1726	NP_001069479.1	Itpkc	inositol-trisphosphate 3-kinase C [Bos taurus]	175119	161658	113540	714783	368087	816439	2.07646	0.00302376	0.0147566
1727	NP_001029554.1	IVD	Isovaleryl-CoA dehydrogenase, mitochondrial, partial [Bos mutus]	18524544	25616032	24977816	5.79987e+06	14308919	5839130	-1.41345	3.45654e-09	1.24417e-07
1728	XP_010807467.1	IVD	PREDICTED: isovaleryl-CoA dehydrogenase, mitochondrial isoform X1 [Bos taurus]	18524544	25616032	24977816	5.79987e+06	14308919	5839130	-1.41345	3.45654e-09	1.24417e-07
1729	NP_001014405.1	KCNAB2	voltage-gated potassium channel subunit beta-2 isoform 1 [Bos taurus]	142970	175974	158452	1157405	463361	1.52821e+06	2.72162	4.69874e-05	0.000468016
1730	NP_001014406.1	KCNAB2	voltage-gated potassium channel subunit beta-2 isoform 2 [Bos taurus]	142970	175974	158452	1157405	463361	1.52821e+06	2.72162	4.69874e-05	0.000468016
1731	XP_005217169.1	KCNAB2	voltage-gated potassium channel subunit beta-2 isoform 1 [Bos taurus]	142970	175974	158452	1157405	463361	1.52821e+06	2.72162	4.69874e-05	0.000468016
1732	XP_024832212.1	KCNAB2	voltage-gated potassium channel subunit beta-2 isoform 1 [Bos taurus]	142970	175974	158452	1157405	463361	1.52821e+06	2.72162	4.69874e-05	0.000468016
1733	XP_024832213.1	KCNAB2	voltage-gated potassium channel subunit beta-2 isoform 1 [Bos taurus]	142970	175974	158452	1157405	463361	1.52821e+06	2.72162	4.69874e-05	0.000468016
1734	XP_024832214.1	KCNAB2	voltage-gated potassium channel subunit beta-2 isoform 2 [Bos taurus]	142970	175974	158452	1157405	463361	1.52821e+06	2.72162	4.69874e-05	0.000468016
1735	NP_001030376.1	KCT2	keratinocyte-associated transmembrane protein 2 [Bos taurus]	30518.3	NA	43072	114898	673273	153346	3.09244	0.0137074	0.047987
1736	XP_005213929.1	Kctd12	PREDICTED: BTB/POZ domain-containing protein KCTD12 [Bos taurus]	2.78147e+06	2420612	2.13533e+06	9158038	5.93431e+06	13157869	1.94492	1.22347e-17	2.5222e-15
1737	NP_001094612.1	KEAP1	Kelch-like ECH-associated protein 1, partial [Bos mutus]	171754	450692	403759	1.5055e+06	397016	1.71072e+06	1.81597	0.0119241	0.0428524
1738	XP_005208821.1	KEAP1	Kelch-like ECH-associated protein 1, partial [Bos mutus]	171754	450692	403759	1.5055e+06	397016	1.71072e+06	1.81597	0.0119241	0.0428524
1739	XP_015327496.1	KEAP1	Kelch-like ECH-associated protein 1, partial [Bos mutus]	171754	450692	403759	1.5055e+06	397016	1.71072e+06	1.81597	0.0119241	0.0428524
1740	XP_003586314.3	Khsrp	PREDICTED: far upstream element-binding protein 2 isoform X3 [Ovis aries musimon]	6704893	5438564	4975582	8.24749e+06	8201940	9427415	0.59606	0.00914576	0.0348759
1741	XP_024850714.1	KHSRP	PREDICTED: far upstream element-binding protein 2 isoform X4 [Capra hircus]	6704893	5438564	4975582	8.24749e+06	8201940	9427415	0.59606	0.00914576	0.0348759
1742	NP_001029497.1	KIAA1191	UPF0498 protein KIAA1191-like protein, partial [Bos mutus]	320691	232511	173406	422305	487145	408984	0.859576	0.00933516	0.035459
1743	XP_005211240.1	KIAA1191	UPF0498 protein KIAA1191-like protein, partial [Bos mutus]	320691	232511	173406	422305	487145	408984	0.859576	0.00933516	0.035459
1744	XP_005211241.1	KIAA1191	UPF0498 protein KIAA1191-like protein, partial [Bos mutus]	320691	232511	173406	422305	487145	408984	0.859576	0.00933516	0.035459
1745	XP_005211242.1	KIAA1191	UPF0498 protein KIAA1191-like protein, partial [Bos mutus]	320691	232511	173406	422305	487145	408984	0.859576	0.00933516	0.035459
1746	XP_005211243.1	KIAA1191	UPF0498 protein KIAA1191-like protein, partial [Bos mutus]	320691	232511	173406	422305	487145	408984	0.859576	0.00933516	0.035459
1747	XP_015328462.1	KIAA1191	UPF0498 protein KIAA1191-like protein, partial [Bos mutus]	320691	232511	173406	422305	487145	408984	0.859576	0.00933516	0.035459
1748	XP_024853146.1	KIAA1191	UPF0498 protein KIAA1191-like protein, partial [Bos mutus]	320691	232511	173406	422305	487145	408984	0.859576	0.00933516	0.035459
1749	XP_024856732.1	KIAA1217	PREDICTED: sickle tail protein homolog isoform X6 [Bos taurus]	2.05944e+06	2.00469e+06	2.08145e+06	950838	1.08543e+06	695346	-1.16979	2.34175e-09	8.75327e-08
1750	XP_024856734.1	KIAA1217	PREDICTED: sickle tail protein homolog isoform X6 [Bos taurus]	2.05944e+06	2.00469e+06	2.08145e+06	950838	1.08543e+06	695346	-1.16979	2.34175e-09	8.75327e-08
1751	XP_024856735.1	KIAA1217	PREDICTED: sickle tail protein homolog isoform X6 [Bos taurus]	2.05944e+06	2.00469e+06	2.08145e+06	950838	1.08543e+06	695346	-1.16979	2.34175e-09	8.75327e-08
1752	XP_024856736.1	KIAA1217	PREDICTED: sickle tail protein homolog isoform X8 [Bos taurus]	2.05944e+06	2.00469e+06	2.08145e+06	950838	1.08543e+06	695346	-1.16979	2.34175e-09	8.75327e-08
1753	XP_010801564.1	KIAA1324	PREDICTED: UPF0577 protein KIAA1324 homolog [Bos taurus]	2.40445e+06	3.61679e+06	3790599	2.55282e+06	669472	1.73377e+06	-0.985327	0.00539385	0.0230203
1754	XP_024845799.1	KIAA1324	PREDICTED: UPF0577 protein KIAA1324 homolog [Bos taurus]	2.40445e+06	3.61679e+06	3790599	2.55282e+06	669472	1.73377e+06	-0.985327	0.00539385	0.0230203
1755	XP_015331050.2	KIAA1671	PREDICTED: uncharacterized protein KIAA1671 homolog [Bos taurus]	294474	223065	225888	409912	525806	503559	0.953081	0.00831573	0.0324933
1756	XP_015331051.2	KIAA1671	PREDICTED: uncharacterized protein KIAA1671 homolog [Bos taurus]	294474	223065	225888	409912	525806	503559	0.953081	0.00831573	0.0324933
1757	XP_024833565.1	KIAA1671	PREDICTED: uncharacterized protein KIAA1671 homolog [Bos taurus]	294474	223065	225888	409912	525806	503559	0.953081	0.00831573	0.0324933
1758	NP_001104258.1	KIF3B	kinesin-like protein KIF3B [Bos taurus]	59944.3	17126.9	22293.3	72782.4	39822.8	66834.8	0.8527	0.0102651	0.0381396
1759	XP_024856222.1	KIF3B	kinesin-like protein KIF3B [Bos taurus]	59944.3	17126.9	22293.3	72782.4	39822.8	66834.8	0.8527	0.0102651	0.0381396
1760	XP_024856223.1	KIF3B	kinesin-like protein KIF3B [Bos taurus]	59944.3	17126.9	22293.3	72782.4	39822.8	66834.8	0.8527	0.0102651	0.0381396
1761	XP_024856224.1	KIF3B	kinesin-like protein KIF3B [Bos taurus]	59944.3	17126.9	22293.3	72782.4	39822.8	66834.8	0.8527	0.0102651	0.0381396
1762	XP_024856225.1	KIF3B	kinesin-like protein KIF3B [Bos taurus]	59944.3	17126.9	22293.3	72782.4	39822.8	66834.8	0.8527	0.0102651	0.0381396
1763	XP_024856226.1	KIF3B	kinesin-like protein KIF3B [Bos taurus]	59944.3	17126.9	22293.3	72782.4	39822.8	66834.8	0.8527	0.0102651	0.0381396
1764	XP_024856227.1	KIF3B	kinesin-like protein KIF3B [Bos taurus]	59944.3	17126.9	22293.3	72782.4	39822.8	66834.8	0.8527	0.0102651	0.0381396
1765	XP_024856228.1	KIF3B	kinesin-like protein KIF3B [Bos taurus]	59944.3	17126.9	22293.3	72782.4	39822.8	66834.8	0.8527	0.0102651	0.0381396
1766	XP_010815533.2	KLC1	PREDICTED: kinesin light chain 1 isoform X3 [Bos taurus]	1.11041e+06	929633	864573	2206796	1.60757e+06	2.68804e+06	1.16263	2.54358e-05	0.000279999
1767	XP_010815535.2	KLC1	PREDICTED: kinesin light chain 1 isoform X5 [Bos taurus]	1.11041e+06	929633	864573	2206796	1.60757e+06	2.68804e+06	1.16263	2.54358e-05	0.000279999
1768	XP_024837460.1	KLC1	PREDICTED: kinesin light chain 1 isoform X5 [Bos indicus]	1.11041e+06	929633	864573	2206796	1.60757e+06	2.68804e+06	1.16263	2.54358e-05	0.000279999
1769	XP_005203418.2	KLHDC7A	PREDICTED: kelch domain-containing protein 7A [Bos taurus]	516671	325989	441493	114673	99868.1	63568.5	-2.20709	3.38444e-07	6.97707e-06
1770	NP_001029621.1	KPNA2	importin subunit alpha-1 [Bos taurus]	144593	107029	202261	368729	313092	385456	1.23354	3.2759e-05	0.000345109
1771	NP_001179702.2	Kpna3	importin subunit alpha-4 [Mus musculus]	2.56179e+06	2163030	2.0021e+06	4626163	2.79424e+06	6.53075e+06	1.05237	1.36483e-05	0.000169379
1772	NP_001152788.1	KPNA4	importin subunit alpha-3 [Bos taurus]	2.70681e+06	2142809	2.2308e+06	5221087	3.19822e+06	7072213	1.12957	9.88925e-07	1.69462e-05
1773	NP_001180082.1	KPNB1	importin subunit beta-1 [Bos taurus]	4.00433e+06	4359373	4.05023e+06	7448561	3334622	10152880	0.75403	9.77597e-10	3.98239e-08
1774	NP_001103471.1	KRAS	GTPase KRas [Bos taurus]	478918	416480	431288	872750	NA	1.03143e+06	1.10631	0.0114822	0.0415719
1775	XP_024847870.1	KRAS	PREDICTED: GTPase KRas isoform X1 [Mesocricetus auratus]	478918	416480	431288	872750	NA	1.03143e+06	1.10631	0.0114822	0.0415719
1776	XP_024847871.1	KRAS	PREDICTED: GTPase KRas isoform X1 [Mesocricetus auratus]	478918	416480	431288	872750	NA	1.03143e+06	1.10631	0.0114822	0.0415719
1777	XP_024847872.1	KRAS	GTPase KRas [Bos taurus]	478918	416480	431288	872750	NA	1.03143e+06	1.10631	0.0114822	0.0415719
1778	XP_024847873.1	KRAS	PREDICTED: GTPase KRas isoform X3 [Ovis aries]	478918	416480	431288	872750	NA	1.03143e+06	1.10631	0.0114822	0.0415719
1779	NP_001160047.2	KRT14	TPA: keratin, type I cytoskeletal 14 [Bos taurus]	2.42663e+06	640659	667617	4.85636e+06	2661760	5547695	1.80666	1.04136e-08	3.22017e-07
1780	NP_001124219.1	KRT15	keratin 15 [Bos taurus]	9072242	5.24228e+06	3233354	22230522	10297798	14281460	1.41551	3.28775e-06	4.84125e-05
1781	NP_001076979.1	KRT6C	keratin, type II cytoskeletal 6A [Bos taurus]	26259.2	5510.16	80385.4	234620	24573.1	169435	1.93424	0.0122481	0.0438084
1782	NP_001068838.1	KYAT3	PREDICTED: kynurenine--oxoglutarate transaminase 3 isoform X1 [Bos taurus]	635006	876212	887261	363554	702393	392706	-0.717482	0.00574115	0.0240647
1783	XP_005204338.1	KYAT3	kynurenine--oxoglutarate transaminase 3 [Bos taurus]	635006	876212	887261	363554	702393	392706	-0.717482	0.00574115	0.0240647
1784	XP_005204339.1	KYAT3	kynurenine--oxoglutarate transaminase 3 [Bos taurus]	635006	876212	887261	363554	702393	392706	-0.717482	0.00574115	0.0240647
1785	XP_005204340.2	KYAT3	PREDICTED: kynurenine--oxoglutarate transaminase 3 isoform X2 [Bos taurus]	635006	876212	887261	363554	702393	392706	-0.717482	0.00574115	0.0240647
1786	XP_015319854.1	KYAT3	PREDICTED: kynurenine--oxoglutarate transaminase 3 isoform X1 [Bos taurus]	635006	876212	887261	363554	702393	392706	-0.717482	0.00574115	0.0240647
1787	XP_024842717.1	KYAT3	kynurenine--oxoglutarate transaminase 3 [Bos taurus]	635006	876212	887261	363554	702393	392706	-0.717482	0.00574115	0.0240647
1788	XP_024842719.1	KYAT3	PREDICTED: kynurenine--oxoglutarate transaminase 3 isoform X1 [Bos taurus]	635006	876212	887261	363554	702393	392706	-0.717482	0.00574115	0.0240647
1789	XP_024842733.1	KYAT3	PREDICTED: kynurenine--oxoglutarate transaminase 3 isoform X2 [Bos taurus]	635006	876212	887261	363554	702393	392706	-0.717482	0.00574115	0.0240647
1790	XP_024842735.1	KYAT3	kynurenine--oxoglutarate transaminase 3 [Bos taurus]	635006	876212	887261	363554	702393	392706	-0.717482	0.00574115	0.0240647
1791	NP_001178237.1	KYNU	PREDICTED: kynureninase isoform X1 [Bos taurus]	133535	87090.9	276841	1.23326e+06	1476170	2.31945e+06	3.33756	0.00474918	0.0209331
1792	NP_001092603.1	LACTB	serine beta-lactamase-like protein LACTB, mitochondrial precursor [Bos taurus]	417897	660698	610827	1.40315e+06	400794	2.22426e+06	1.25361	0.00340176	0.016127
1793	NP_001069513.1	LACTB2	endoribonuclease LACTB2 [Bos taurus]	1.57617e+06	1.50738e+06	1.71751e+06	952052	702398	967990	-0.872443	2.04358e-05	0.000233855
1794	NP_001068687.1	Lad1	ladinin-1 [Bos taurus]	2.34434e+06	2.52706e+06	2.59085e+06	1.51673e+06	2577400	854340	-0.592628	0.00730076	0.0292503
1795	XP_005217097.1	Lad1	PREDICTED: ladinin-1 isoform X1 [Bos taurus]	2.34434e+06	2.52706e+06	2.59085e+06	1.51673e+06	2577400	854340	-0.592628	0.00730076	0.0292503
1796	NP_776803.1	LALBA	alpha-lactalbumin precursor [Bos taurus]	53336220	163398320	110742168	4041565	9255781	233012	-4.59712	2.72547e-06	4.10207e-05
1797	XP_002690266.2	LAMA2	PREDICTED: laminin subunit alpha-2 isoform X1 [Bison bison bison]	1544448	1.52011e+06	1.16554e+06	351622	1.15018e+06	292155	-1.23755	2.12577e-15	2.95135e-13
1798	XP_024852752.1	LAMA2	PREDICTED: laminin subunit alpha-2 isoform X3 [Bison bison bison]	1544448	1.52011e+06	1.16554e+06	351622	1.15018e+06	292155	-1.23755	2.12577e-15	2.95135e-13
1799	NP_001193448.1	Lamb1	laminin subunit beta-1 precursor [Bos taurus]	3.82309e+06	2.21224e+06	2157338	1.12836e+06	2.86502e+06	922862	-0.736776	1.99567e-10	9.76731e-09
1800	NP_001029689.1	LAMTOR5	PREDICTED: LOW QUALITY PROTEIN: ragulator complex protein LAMTOR5 [Camelus bactrianus]	3.09383e+06	2.97995e+06	2.68882e+06	5544517	5.44481e+06	7.04026e+06	1.04094	9.35945e-07	1.62016e-05
1801	NP_776523.2	LAP3	cytosol aminopeptidase [Bos taurus]	4257032	5.35406e+06	3.4051e+06	24032530	6.19789e+06	16833448	1.85431	2.32602e-35	3.95597e-32
1802	XP_024854930.1	LBH	PREDICTED: protein LBH isoform X2 [Ovis aries musimon]	477273	388578	441553	701503	1.32799e+06	688410	1.05579	0.000853339	0.00518327
1803	NP_001093799.1	LBR	lamin-B receptor [Bos taurus]	639300	365593	430379	1.21387e+06	821808	1.45446e+06	1.28196	0.000160264	0.001312
1804	XP_024831935.1	LBR	lamin-B receptor [Bos taurus]	639300	365593	430379	1.21387e+06	821808	1.45446e+06	1.28196	0.000160264	0.001312
1805	XP_005213731.1	LCP1	PREDICTED: plastin-2 isoform X1 [Bos taurus]	10633330	13843446	13384732	69645112	20764152	95097280	2.29267	9.25661e-19	2.24903e-16
1806	NP_001070312.1	LCP2	lymphocyte cytosolic protein 2 [Bos taurus]	367420	528430	511801	1.98246e+06	530609	3.12844e+06	2.00279	0.000207099	0.00161386
1807	XP_010808534.1	LDAH	PREDICTED: lipid droplet-associated hydrolase isoform X1 [Bos taurus]	90991.4	68748.1	54422.2	360319	169057	537158	2.31616	0.00318784	0.0153181
1808	XP_010808537.1	LDAH	PREDICTED: lipid droplet-associated hydrolase isoform X2 [Bos taurus]	90991.4	68748.1	54422.2	360319	169057	537158	2.31616	0.00318784	0.0153181
1809	XP_015329025.1	LDAH	PREDICTED: lipid droplet-associated hydrolase isoform X1 [Bos taurus]	90991.4	68748.1	54422.2	360319	169057	537158	2.31616	0.00318784	0.0153181
1810	XP_024854623.1	LDAH	PREDICTED: lipid droplet-associated hydrolase isoform X1 [Bos taurus]	90991.4	68748.1	54422.2	360319	169057	537158	2.31616	0.00318784	0.0153181
1811	XP_024854624.1	LDAH	PREDICTED: lipid droplet-associated hydrolase isoform X2 [Bos taurus]	90991.4	68748.1	54422.2	360319	169057	537158	2.31616	0.00318784	0.0153181
1812	XP_024854625.1	LDAH	PREDICTED: lipid droplet-associated hydrolase isoform X2 [Bos taurus]	90991.4	68748.1	54422.2	360319	169057	537158	2.31616	0.00318784	0.0153181
1813	XP_024854626.1	LDAH	PREDICTED: lipid droplet-associated hydrolase isoform X2 [Bos taurus]	90991.4	68748.1	54422.2	360319	169057	537158	2.31616	0.00318784	0.0153181
1814	NP_776524.1	LDHA	L-lactate dehydrogenase A chain [Bos taurus]	5.59384e+06	4.9191e+06	6.84206e+06	17492786	8954723	26481580	1.60871	7.13339e-13	5.8468e-11
1815	XP_005226796.1	LDHA	L-lactate dehydrogenase A chain [Bos taurus]	5.59384e+06	4.9191e+06	6.84206e+06	17492786	8954723	26481580	1.60871	7.13339e-13	5.8468e-11
1816	XP_010819169.1	LDHA	PREDICTED: L-lactate dehydrogenase A chain isoform X1 [Bos taurus]	5.59384e+06	4.9191e+06	6.84206e+06	17492786	8954723	26481580	1.60871	7.13339e-13	5.8468e-11
1817	NP_786976.1	LGALS1	galectin-1 [Bos taurus]	135413168	94969472	105460376	257737568	198442208	296846976	1.16491	1.03951e-06	1.77683e-05
1818	NP_001095811.1	LGALS3	galectin-3 [Bos taurus]	10740808	7077180	6.88392e+06	22621102	15213017	22515004	1.28871	3.05977e-06	4.55483e-05
1819	NP_001039781.1	LGALS3BP	galectin-3-binding protein precursor [Bos taurus]	828637	567348	842629	1.49831e+06	2.07294e+06	1711041	1.23856	5.74517e-07	1.08568e-05
1820	XP_005221292.1	LGALS3BP	PREDICTED: galectin-3-binding protein isoform X1 [Bos taurus]	828637	567348	842629	1.49831e+06	2.07294e+06	1711041	1.23856	5.74517e-07	1.08568e-05
1821	XP_005221293.1	LGALS3BP	PREDICTED: galectin-3-binding protein isoform X2 [Bos taurus]	828637	567348	842629	1.49831e+06	2.07294e+06	1711041	1.23856	5.74517e-07	1.08568e-05
1822	XP_010814861.1	LGALS3BP	PREDICTED: galectin-3-binding protein isoform X1 [Bos taurus]	828637	567348	842629	1.49831e+06	2.07294e+06	1711041	1.23856	5.74517e-07	1.08568e-05
1823	NP_001034266.1	LGALS9	galectin-9 isoform 1 [Bos taurus]	3.97679e+06	2.8188e+06	3.021e+06	15269415	2.09783e+06	24000486	2.07521	4.17587e-09	1.48735e-07
1824	NP_776526.1	LGMN	legumain precursor [Bos taurus]	807383	565564	465465	1.17747e+06	835193	790096	0.60839	0.0115636	0.0417997
1825	XP_024837363.1	LGMN	Legumain [Bos taurus]	807383	565564	465465	1.17747e+06	835193	790096	0.60839	0.0115636	0.0417997
1826	XP_005220060.1	LIG3	PREDICTED: DNA ligase 3 isoform X2 [Bos taurus]	536518	440955	536666	1113957	232841	1.09082e+06	0.686975	0.00559489	0.0235971
1827	NP_001035602.2	LIMD2	LIM domain-containing protein 2 [Bos taurus]	45161.4	32440.9	28821.2	358528	NA	432511	3.47889	0.00313383	0.0151202
1828	XP_005220893.1	LIMD2	LIM domain-containing protein 2 [Bos taurus]	45161.4	32440.9	28821.2	358528	NA	432511	3.47889	0.00313383	0.0151202
1829	XP_005220894.1	LIMD2	LIM domain-containing protein 2 [Bos taurus]	45161.4	32440.9	28821.2	358528	NA	432511	3.47889	0.00313383	0.0151202
1830	NP_001073070.1	LIN7A	protein lin-7 homolog A isoform 1 [Homo sapiens]	1.9004e+06	1.71751e+06	1.53972e+06	743702	1.34858e+06	904010	-0.783529	0.00549102	0.0233034
1831	NP_001096793.1	LIPA	lysosomal acid lipase/cholesteryl ester hydrolase precursor [Bos taurus]	570121	474620	358564	800263	768755	902140	0.816357	0.00440848	0.0197829
1832	XP_015316049.2	LIPA	PREDICTED: lysosomal acid lipase/cholesteryl ester hydrolase isoform X1 [Bos taurus]	570121	474620	358564	800263	768755	902140	0.816357	0.00440848	0.0197829
1833	XP_003587904.2	LMTK2	PREDICTED: serine/threonine-protein kinase LMTK2 isoform X2 [Bos taurus]	422313	295226	355236	139695	71422.9	84267.8	-1.86068	0.00681645	0.0276519
1834	XP_005225332.1	LMTK2	PREDICTED: serine/threonine-protein kinase LMTK2 isoform X1 [Bos taurus]	422313	295226	355236	139695	71422.9	84267.8	-1.86068	0.00681645	0.0276519
1835	XP_024840993.1	LMTK2	PREDICTED: serine/threonine-protein kinase LMTK2 isoform X1 [Bos taurus]	422313	295226	355236	139695	71422.9	84267.8	-1.86068	0.00681645	0.0276519
1836	XP_024840994.1	LMTK2	PREDICTED: serine/threonine-protein kinase LMTK2 isoform X3 [Bos taurus]	422313	295226	355236	139695	71422.9	84267.8	-1.86068	0.00681645	0.0276519
1837	XP_010814086.2	LOC515676	PREDICTED: low-density lipoprotein receptor-related protein 2 isoform X2 [Bos taurus]	245252	224167	169522	4.58833e+06	1.05731e+06	4.94791e+06	4.05136	2.31477e-05	0.000259578
1838	NP_001192726.1	LPCAT2	lysophosphatidylcholine acyltransferase 2 [Bos taurus]	136468	131099	181279	1.01418e+06	452381	1.49035e+06	2.71979	1.80628e-11	1.03261e-09
1839	NP_001077225.1	LPGAT1	PREDICTED: acyl-CoA:lysophosphatidylglycerol acyltransferase 1 isoform X1 [Bubalus bubalis]	148963	62432.4	95785.2	3.77056e+06	368146	2.4143e+06	4.415	0.00484203	0.0212323
1840	XP_024832201.1	LPGAT1	PREDICTED: acyl-CoA:lysophosphatidylglycerol acyltransferase 1 isoform X1 [Bubalus bubalis]	148963	62432.4	95785.2	3.77056e+06	368146	2.4143e+06	4.415	0.00484203	0.0212323
1841	XP_024832202.1	LPGAT1	PREDICTED: acyl-CoA:lysophosphatidylglycerol acyltransferase 1 isoform X1 [Bubalus bubalis]	148963	62432.4	95785.2	3.77056e+06	368146	2.4143e+06	4.415	0.00484203	0.0212323
1842	XP_024832203.1	LPGAT1	PREDICTED: acyl-CoA:lysophosphatidylglycerol acyltransferase 1 isoform X1 [Bubalus bubalis]	148963	62432.4	95785.2	3.77056e+06	368146	2.4143e+06	4.415	0.00484203	0.0212323
1843	XP_024832204.1	LPGAT1	PREDICTED: acyl-CoA:lysophosphatidylglycerol acyltransferase 1 isoform X1 [Bubalus bubalis]	148963	62432.4	95785.2	3.77056e+06	368146	2.4143e+06	4.415	0.00484203	0.0212323
1844	XP_024832205.1	LPGAT1	PREDICTED: acyl-CoA:lysophosphatidylglycerol acyltransferase 1 isoform X1 [Bubalus bubalis]	148963	62432.4	95785.2	3.77056e+06	368146	2.4143e+06	4.415	0.00484203	0.0212323
1845	NP_001341308.1	LPIN3	PREDICTED: phosphatidate phosphatase LPIN3 isoform X2 [Bos taurus]	52735.6	239400	219142	89389	NA	82941.8	-0.983963	0.00574071	0.0240647
1846	XP_005214774.1	LPIN3	PREDICTED: phosphatidate phosphatase LPIN3 isoform X1 [Bos taurus]	52735.6	239400	219142	89389	NA	82941.8	-0.983963	0.00574071	0.0240647
1847	XP_015329638.1	LPIN3	PREDICTED: phosphatidate phosphatase LPIN3 isoform X1 [Bos taurus]	52735.6	239400	219142	89389	NA	82941.8	-0.983963	0.00574071	0.0240647
1848	XP_015329639.1	LPIN3	PREDICTED: phosphatidate phosphatase LPIN3 isoform X1 [Bos taurus]	52735.6	239400	219142	89389	NA	82941.8	-0.983963	0.00574071	0.0240647
1849	XP_024856380.1	LPIN3	PREDICTED: phosphatidate phosphatase LPIN3 isoform X1 [Bos taurus]	52735.6	239400	219142	89389	NA	82941.8	-0.983963	0.00574071	0.0240647
1850	XP_024856381.1	LPIN3	PREDICTED: phosphatidate phosphatase LPIN3 isoform X1 [Bos taurus]	52735.6	239400	219142	89389	NA	82941.8	-0.983963	0.00574071	0.0240647
1851	NP_001068588.1	LPL	lipoprotein lipase precursor [Bos taurus]	1.98911e+06	4.63754e+06	3678959	196961	2.21768e+06	134115	-2.01556	7.25776e-05	0.000670567
1852	NP_776358.1	LPO	PREDICTED: lactoperoxidase isoform X2 [Bos taurus]	6.4954e+06	12627150	10205950	1.49671e+06	2.46619e+06	73701.7	-2.86109	9.92258e-10	3.99428e-08
1853	XP_010813999.2	LPO	PREDICTED: lactoperoxidase isoform X1 [Bos taurus]	6.4954e+06	12627150	10205950	1.49671e+06	2.46619e+06	73701.7	-2.86109	9.92258e-10	3.99428e-08
1854	XP_010814001.1	LPO	PREDICTED: lactoperoxidase isoform X2 [Bos taurus]	6.4954e+06	12627150	10205950	1.49671e+06	2.46619e+06	73701.7	-2.86109	9.92258e-10	3.99428e-08
1855	XP_010814003.1	LPO	PREDICTED: lactoperoxidase isoform X2 [Bos taurus]	6.4954e+06	12627150	10205950	1.49671e+06	2.46619e+06	73701.7	-2.86109	9.92258e-10	3.99428e-08
1856	XP_015313999.1	LPO	PREDICTED: lactoperoxidase isoform X2 [Bos taurus]	6.4954e+06	12627150	10205950	1.49671e+06	2.46619e+06	73701.7	-2.86109	9.92258e-10	3.99428e-08
1857	XP_024835317.1	LPO	PREDICTED: lactoperoxidase isoform X2 [Bos taurus]	6.4954e+06	12627150	10205950	1.49671e+06	2.46619e+06	73701.7	-2.86109	9.92258e-10	3.99428e-08
1858	XP_024835318.1	LPO	PREDICTED: lactoperoxidase isoform X2 [Bos taurus]	6.4954e+06	12627150	10205950	1.49671e+06	2.46619e+06	73701.7	-2.86109	9.92258e-10	3.99428e-08
1859	XP_024835319.1	LPO	PREDICTED: lactoperoxidase isoform X2 [Bos taurus]	6.4954e+06	12627150	10205950	1.49671e+06	2.46619e+06	73701.7	-2.86109	9.92258e-10	3.99428e-08
1860	XP_024835321.1	LPO	PREDICTED: lactoperoxidase isoform X2 [Bos taurus]	6.4954e+06	12627150	10205950	1.49671e+06	2.46619e+06	73701.7	-2.86109	9.92258e-10	3.99428e-08
1861	XP_024835322.1	LPO	PREDICTED: lactoperoxidase isoform X2 [Bos taurus]	6.4954e+06	12627150	10205950	1.49671e+06	2.46619e+06	73701.7	-2.86109	9.92258e-10	3.99428e-08
1862	XP_024835323.1	LPO	PREDICTED: lactoperoxidase isoform X2 [Bos taurus]	6.4954e+06	12627150	10205950	1.49671e+06	2.46619e+06	73701.7	-2.86109	9.92258e-10	3.99428e-08
1863	XP_024835324.1	LPO	PREDICTED: lactoperoxidase isoform X2 [Bos taurus]	6.4954e+06	12627150	10205950	1.49671e+06	2.46619e+06	73701.7	-2.86109	9.92258e-10	3.99428e-08
1864	XP_024835325.1	LPO	PREDICTED: lactoperoxidase isoform X2 [Bos taurus]	6.4954e+06	12627150	10205950	1.49671e+06	2.46619e+06	73701.7	-2.86109	9.92258e-10	3.99428e-08
1865	XP_024835326.1	LPO	PREDICTED: lactoperoxidase isoform X2 [Bos taurus]	6.4954e+06	12627150	10205950	1.49671e+06	2.46619e+06	73701.7	-2.86109	9.92258e-10	3.99428e-08
1866	XP_024835327.1	LPO	PREDICTED: lactoperoxidase isoform X2 [Bos taurus]	6.4954e+06	12627150	10205950	1.49671e+06	2.46619e+06	73701.7	-2.86109	9.92258e-10	3.99428e-08
1867	XP_024835328.1	LPO	PREDICTED: lactoperoxidase isoform X2 [Bos taurus]	6.4954e+06	12627150	10205950	1.49671e+06	2.46619e+06	73701.7	-2.86109	9.92258e-10	3.99428e-08
1868	NP_001020253.1	LPXN	leupaxin [Bos taurus]	263355	84181.5	150493	1.76346e+06	178620	2.37301e+06	3.11509	0.0009762	0.00583576
1869	XP_010811237.1	LPXN	PREDICTED: leupaxin isoform X1 [Bos taurus]	263355	84181.5	150493	1.76346e+06	178620	2.37301e+06	3.11509	0.0009762	0.00583576
1870	XP_024830975.1	LPXN	PREDICTED: leupaxin isoform X1 [Bos taurus]	263355	84181.5	150493	1.76346e+06	178620	2.37301e+06	3.11509	0.0009762	0.00583576
1871	XP_024833310.1	LRBA	PREDICTED: LOW QUALITY PROTEIN: lipopolysaccharide-responsive and beige-like anchor protein [Bos indicus]	3508426	3564380	3.47761e+06	1171387	1.66294e+06	1.25296e+06	-1.36808	9.43157e-20	2.88034e-17
1872	XP_024855800.1	LRCH1	PREDICTED: leucine-rich repeat and calponin homology domain-containing protein 1 isoform X4 [Ovis aries musimon]	350123	404159	324632	553763	454139	736490	0.693144	0.0103402	0.0383342
1873	XP_024855801.1	LRCH1	PREDICTED: leucine-rich repeat and calponin homology domain-containing protein 1 isoform X5 [Ovis aries musimon]	350123	404159	324632	553763	454139	736490	0.693144	0.0103402	0.0383342
1874	XP_024855803.1	LRCH1	PREDICTED: leucine-rich repeat and calponin homology domain-containing protein 1 isoform X2 [Ovis aries musimon]	350123	404159	324632	553763	454139	736490	0.693144	0.0103402	0.0383342
1875	NP_001073694.1	LRPAP1	alpha-2-macroglobulin receptor-associated protein precursor [Bos taurus]	1.27827e+06	1.9837e+06	1.79254e+06	394511	1.60737e+06	651558	-0.929708	2.71826e-05	0.000294933
1876	XP_024848864.1	LRPAP1	alpha-2-macroglobulin receptor-associated protein precursor [Bos taurus]	1.27827e+06	1.9837e+06	1.79254e+06	394511	1.60737e+06	651558	-0.929708	2.71826e-05	0.000294933
1877	NP_777113.2	LRRC25	leucine-rich repeat-containing protein 25 precursor [Bos taurus]	402668	167995	149167	1.17919e+06	630453	1.30982e+06	2.11557	0.00816607	0.0320217
1878	XP_005205072.2	LRRFIP1	PREDICTED: leucine-rich repeat flightless-interacting protein 1 isoform X29 [Bos taurus]	1.14368e+06	842218	811295	4536557	2.85757e+06	6.18002e+06	2.27881	5.09338e-13	4.27781e-11
1879	XP_005205074.2	LRRFIP1	PREDICTED: leucine-rich repeat flightless-interacting protein 1 isoform X32 [Bos taurus]	1.14368e+06	842218	811295	4536557	2.85757e+06	6.18002e+06	2.27881	5.09338e-13	4.27781e-11
1880	XP_005205077.2	LRRFIP1	PREDICTED: leucine-rich repeat flightless-interacting protein 1 isoform X35 [Bos taurus]	1.14368e+06	842218	811295	4536557	2.85757e+06	6.18002e+06	2.27881	5.09338e-13	4.27781e-11
1881	XP_024845496.1	LRRFIP1	PREDICTED: leucine-rich repeat flightless-interacting protein 1 isoform X32 [Bos indicus]	1.14368e+06	842218	811295	4536557	2.85757e+06	6.18002e+06	2.27881	5.09338e-13	4.27781e-11
1882	XP_024845501.1	LRRFIP1	PREDICTED: leucine-rich repeat flightless-interacting protein 1 isoform X32 [Bos indicus]	1.14368e+06	842218	811295	4536557	2.85757e+06	6.18002e+06	2.27881	5.09338e-13	4.27781e-11
1883	XP_005222468.1	LRRFIP2	PREDICTED: leucine-rich repeat flightless-interacting protein 2 isoform X1 [Bos taurus]	270149	247406	369069	793304	1.71812e+06	2.29285e+06	2.43792	7.6807e-05	0.000707061
1884	XP_005222469.1	LRRFIP2	PREDICTED: leucine-rich repeat flightless-interacting protein 2 isoform X2 [Bos taurus]	270149	247406	369069	793304	1.71812e+06	2.29285e+06	2.43792	7.6807e-05	0.000707061
1885	XP_005222470.1	LRRFIP2	PREDICTED: leucine-rich repeat flightless-interacting protein 2 isoform X3 [Bos taurus]	270149	247406	369069	793304	1.71812e+06	2.29285e+06	2.43792	7.6807e-05	0.000707061
1886	XP_005222471.1	LRRFIP2	PREDICTED: leucine-rich repeat flightless-interacting protein 2 isoform X4 [Bos taurus]	270149	247406	369069	793304	1.71812e+06	2.29285e+06	2.43792	7.6807e-05	0.000707061
1887	XP_005222472.1	LRRFIP2	PREDICTED: leucine-rich repeat flightless-interacting protein 2 isoform X5 [Bos taurus]	270149	247406	369069	793304	1.71812e+06	2.29285e+06	2.43792	7.6807e-05	0.000707061
1888	XP_005222473.1	LRRFIP2	PREDICTED: leucine-rich repeat flightless-interacting protein 2 isoform X6 [Bos taurus]	270149	247406	369069	793304	1.71812e+06	2.29285e+06	2.43792	7.6807e-05	0.000707061
1889	XP_005222474.1	LRRFIP2	PREDICTED: leucine-rich repeat flightless-interacting protein 2 isoform X8 [Bos taurus]	270149	247406	369069	793304	1.71812e+06	2.29285e+06	2.43792	7.6807e-05	0.000707061
1890	XP_005222475.1	LRRFIP2	PREDICTED: leucine-rich repeat flightless-interacting protein 2 isoform X9 [Bos taurus]	270149	247406	369069	793304	1.71812e+06	2.29285e+06	2.43792	7.6807e-05	0.000707061
1891	XP_005222476.1	LRRFIP2	PREDICTED: leucine-rich repeat flightless-interacting protein 2 isoform X10 [Bos taurus]	270149	247406	369069	793304	1.71812e+06	2.29285e+06	2.43792	7.6807e-05	0.000707061
1892	XP_005222477.1	LRRFIP2	PREDICTED: leucine-rich repeat flightless-interacting protein 2 isoform X13 [Bos taurus]	270149	247406	369069	793304	1.71812e+06	2.29285e+06	2.43792	7.6807e-05	0.000707061
1893	XP_005222479.1	LRRFIP2	PREDICTED: leucine-rich repeat flightless-interacting protein 2 isoform X22 [Bos taurus]	270149	247406	369069	793304	1.71812e+06	2.29285e+06	2.43792	7.6807e-05	0.000707061
1894	XP_005222480.1	LRRFIP2	PREDICTED: leucine-rich repeat flightless-interacting protein 2 isoform X24 [Bos taurus]	270149	247406	369069	793304	1.71812e+06	2.29285e+06	2.43792	7.6807e-05	0.000707061
1895	XP_005222481.1	Lrrfip2	PREDICTED: leucine-rich repeat flightless-interacting protein 2 isoform X26 [Bos taurus]	270149	247406	369069	793304	1.71812e+06	2.29285e+06	2.43792	7.6807e-05	0.000707061
1896	XP_010815737.1	LRRFIP2	PREDICTED: leucine-rich repeat flightless-interacting protein 2 isoform X7 [Bos taurus]	270149	247406	369069	793304	1.71812e+06	2.29285e+06	2.43792	7.6807e-05	0.000707061
1897	XP_010815738.1	LRRFIP2	PREDICTED: leucine-rich repeat flightless-interacting protein 2 isoform X11 [Bos taurus]	270149	247406	369069	793304	1.71812e+06	2.29285e+06	2.43792	7.6807e-05	0.000707061
1898	XP_010815739.1	LRRFIP2	PREDICTED: leucine-rich repeat flightless-interacting protein 2 isoform X12 [Bos taurus]	270149	247406	369069	793304	1.71812e+06	2.29285e+06	2.43792	7.6807e-05	0.000707061
1899	XP_010815741.1	LRRFIP2	PREDICTED: leucine-rich repeat flightless-interacting protein 2 isoform X15 [Bos taurus]	270149	247406	369069	793304	1.71812e+06	2.29285e+06	2.43792	7.6807e-05	0.000707061
1900	XP_010815745.1	LRRFIP2	PREDICTED: leucine-rich repeat flightless-interacting protein 2 isoform X20 [Bos taurus]	270149	247406	369069	793304	1.71812e+06	2.29285e+06	2.43792	7.6807e-05	0.000707061
1901	XP_010815748.1	Lrrfip2	PREDICTED: leucine-rich repeat flightless-interacting protein 2 isoform X25 [Bos taurus]	270149	247406	369069	793304	1.71812e+06	2.29285e+06	2.43792	7.6807e-05	0.000707061
1902	XP_024838329.1	LRRFIP2	PREDICTED: leucine-rich repeat flightless-interacting protein 2 isoform X12 [Bos taurus]	270149	247406	369069	793304	1.71812e+06	2.29285e+06	2.43792	7.6807e-05	0.000707061
1903	XP_024838330.1	LRRFIP2	PREDICTED: leucine-rich repeat flightless-interacting protein 2 isoform X16 [Bos taurus]	270149	247406	369069	793304	1.71812e+06	2.29285e+06	2.43792	7.6807e-05	0.000707061
1904	XP_024838331.1	LRRFIP2	PREDICTED: leucine-rich repeat flightless-interacting protein 2 isoform X16 [Bos taurus]	270149	247406	369069	793304	1.71812e+06	2.29285e+06	2.43792	7.6807e-05	0.000707061
1905	XP_024838332.1	Lrrfip2	PREDICTED: leucine-rich repeat flightless-interacting protein 2 isoform X23 [Bos taurus]	270149	247406	369069	793304	1.71812e+06	2.29285e+06	2.43792	7.6807e-05	0.000707061
1906	XP_024838333.1	LRRFIP2	leucine-rich repeat flightless-interacting protein 2 isoform f [Homo sapiens]	270149	247406	369069	793304	1.71812e+06	2.29285e+06	2.43792	7.6807e-05	0.000707061
1907	XP_024838334.1	Lrrfip2	PREDICTED: leucine-rich repeat flightless-interacting protein 2 isoform X25 [Bos taurus]	270149	247406	369069	793304	1.71812e+06	2.29285e+06	2.43792	7.6807e-05	0.000707061
1908	XP_024838335.1	Lrrfip2	PREDICTED: leucine-rich repeat flightless-interacting protein 2 isoform X25 [Bos taurus]	270149	247406	369069	793304	1.71812e+06	2.29285e+06	2.43792	7.6807e-05	0.000707061
1909	XP_024838336.1	LRRFIP2	leucine-rich repeat flightless-interacting protein 2 isoform X20 [Microcebus murinus]	270149	247406	369069	793304	1.71812e+06	2.29285e+06	2.43792	7.6807e-05	0.000707061
1910	XP_024838337.1	Lrrfip2	PREDICTED: leucine-rich repeat flightless-interacting protein 2 isoform X25 [Bos taurus]	270149	247406	369069	793304	1.71812e+06	2.29285e+06	2.43792	7.6807e-05	0.000707061
1911	NP_001192703.1	LRRK1	leucine-rich repeat serine/threonine-protein kinase 1 [Bos taurus]	21062.6	49468.2	32893.7	123472	9333.62	174318	1.57024	2.49783e-05	0.000275857
1912	XP_005221781.1	LRRK1	leucine-rich repeat serine/threonine-protein kinase 1 [Bos taurus]	21062.6	49468.2	32893.7	123472	9333.62	174318	1.57024	2.49783e-05	0.000275857
1913	XP_005221782.1	LRRK1	leucine-rich repeat serine/threonine-protein kinase 1 [Bos taurus]	21062.6	49468.2	32893.7	123472	9333.62	174318	1.57024	2.49783e-05	0.000275857
1914	XP_005221783.1	LRRK1	leucine-rich repeat serine/threonine-protein kinase 1 [Bos taurus]	21062.6	49468.2	32893.7	123472	9333.62	174318	1.57024	2.49783e-05	0.000275857
1915	XP_010815189.1	LRRK1	PREDICTED: leucine-rich repeat serine/threonine-protein kinase 1 isoform X2 [Bos taurus]	21062.6	49468.2	32893.7	123472	9333.62	174318	1.57024	2.49783e-05	0.000275857
1916	XP_024837511.1	LRRK1	leucine-rich repeat serine/threonine-protein kinase 1 [Bos taurus]	21062.6	49468.2	32893.7	123472	9333.62	174318	1.57024	2.49783e-05	0.000275857
1917	XP_024837512.1	LRRK1	leucine-rich repeat serine/threonine-protein kinase 1 [Bos taurus]	21062.6	49468.2	32893.7	123472	9333.62	174318	1.57024	2.49783e-05	0.000275857
1918	NP_001068842.1	LSP1	lymphocyte-specific protein 1 [Bos taurus]	2.57406e+06	3.84071e+06	2268587	16659470	4665701	23915832	2.38131	0.000403676	0.00282051
1919	NP_001040029.1	LSS	lanosterol synthase [Bos taurus]	569458	524118	1.05233e+06	206345	441420	223685	-1.3001	4.36995e-05	0.000440426
1920	XP_024847923.1	LSS	TPA: lanosterol synthase [Bos taurus]	569458	524118	1.05233e+06	206345	441420	223685	-1.3001	4.36995e-05	0.000440426
1921	NP_001029452.1	LTA4H	leukotriene A-4 hydrolase [Bos taurus]	3.88049e+06	3.05089e+06	3.13707e+06	8.31355e+06	3.51067e+06	7.88534e+06	0.969055	0.000351817	0.00251878
1922	XP_024847275.1	LTA4H	leukotriene A-4 hydrolase [Bos taurus]	3.88049e+06	3.05089e+06	3.13707e+06	8.31355e+06	3.51067e+06	7.88534e+06	0.969055	0.000351817	0.00251878
1923	NP_776810.1	LTBP2	latent-transforming growth factor beta-binding protein 2 [Bos taurus]	1.28858e+06	888017	975541	2.57964e+06	3345765	1.50426e+06	1.23697	2.76671e-10	1.31622e-08
1924	XP_024834858.1	LTBP4	PREDICTED: latent-transforming growth factor beta-binding protein 4 [Bison bison bison]	1.7558e+06	1.06676e+06	1.02347e+06	1.60944e+06	5.85303e+06	1.22802e+06	1.17607	2.65655e-07	5.66537e-06
1925	XP_024834859.1	LTBP4	PREDICTED: latent-transforming growth factor beta-binding protein 4 isoform X3 [Ovis aries musimon]	1.7558e+06	1.06676e+06	1.02347e+06	1.60944e+06	5.85303e+06	1.22802e+06	1.17607	2.65655e-07	5.66537e-06
1926	NP_001192757.1	Luzp1	leucine zipper protein 1 [Bos taurus]	358330	256630	364756	623884	466913	643584	0.823986	1.93821e-05	0.000225011
1927	XP_005203213.1	Luzp1	leucine zipper protein 1 [Bos taurus]	358330	256630	364756	623884	466913	643584	0.823986	1.93821e-05	0.000225011
1928	XP_005203215.1	Luzp1	leucine zipper protein 1 [Bos taurus]	358330	256630	364756	623884	466913	643584	0.823986	1.93821e-05	0.000225011
1929	XP_005203216.1	Luzp1	leucine zipper protein 1 [Bos taurus]	358330	256630	364756	623884	466913	643584	0.823986	1.93821e-05	0.000225011
1930	XP_005203218.1	Luzp1	leucine zipper protein 1 [Bos taurus]	358330	256630	364756	623884	466913	643584	0.823986	1.93821e-05	0.000225011
1931	XP_024857272.1	Luzp1	leucine zipper protein 1 [Bos taurus]	358330	256630	364756	623884	466913	643584	0.823986	1.93821e-05	0.000225011
1932	XP_024857275.1	Luzp1	leucine zipper protein 1 [Bos taurus]	358330	256630	364756	623884	466913	643584	0.823986	1.93821e-05	0.000225011
1933	NP_001071627.1	LYS	lysozyme C, non-stomach isozyme precursor [Bos taurus]	291029	262213	177053	6.24426e+06	1.38901e+06	9036134	4.51258	0.00392123	0.0179879
1934	NP_001007806.1	LYZ1	lysozyme C, intestinal isozyme precursor [Bos taurus]	143402	202691	147162	1.74047e+06	1.37875e+06	2747857	3.57224	0.00373092	0.0173016
1935	NP_001039974.1	MACROD1	O-acetyl-ADP-ribose deacetylase MACROD1 [Bos taurus]	2.90679e+06	3.68647e+06	3.63853e+06	1.27267e+06	2.14566e+06	776331	-1.28643	0.000845677	0.00514592
1936	NP_001069133.1	MAGED2	melanoma-associated antigen D2 [Bos taurus]	326273	431765	475719	612018	520513	765119	0.621155	0.00023207	0.00176993
1937	XP_005228281.1	MAGED2	melanoma-associated antigen D2 [Bos taurus]	326273	431765	475719	612018	520513	765119	0.621155	0.00023207	0.00176993
1938	XP_005228282.1	MAGED2	melanoma-associated antigen D2 [Bos taurus]	326273	431765	475719	612018	520513	765119	0.621155	0.00023207	0.00176993
1939	XP_005228283.1	MAGED2	melanoma-associated antigen D2 [Bos taurus]	326273	431765	475719	612018	520513	765119	0.621155	0.00023207	0.00176993
1940	XP_024843710.1	MAGED2	melanoma-associated antigen D2 [Bos taurus]	326273	431765	475719	612018	520513	765119	0.621155	0.00023207	0.00176993
1941	XP_024843711.1	MAGED2	melanoma-associated antigen D2 [Bos taurus]	326273	431765	475719	612018	520513	765119	0.621155	0.00023207	0.00176993
1942	NP_001075188.1	MAL2	protein MAL2 [Bos taurus]	2.66364e+06	1.93534e+06	2.06316e+06	1301023	1.8823e+06	791032	-0.745268	0.010024	0.0374276
1943	XP_024857268.1	MAL2	PREDICTED: protein MAL2 isoform X2 [Ovis aries musimon]	2.66364e+06	1.93534e+06	2.06316e+06	1301023	1.8823e+06	791032	-0.745268	0.010024	0.0374276
1944	XP_005222036.1	MAN2C1	PREDICTED: alpha-mannosidase 2C1 isoform X3 [Bos taurus]	815007	719333	768623	414563	648911	369203	-0.684778	1.76268e-06	2.82819e-05
1945	XP_005222037.1	MAN2C1	PREDICTED: alpha-mannosidase 2C1 isoform X1 [Bos taurus]	815007	719333	768623	414563	648911	369203	-0.684778	1.76268e-06	2.82819e-05
1946	NP_808813.2	MAOB	amine oxidase [flavin-containing] B [Bos taurus]	76555.6	411563	304957	1.64551e+06	591059	2572876	2.60034	0.000115364	0.00100104
1947	XP_010815594.2	MAP1A	PREDICTED: microtubule-associated protein 1A isoform X1 [Bos indicus]	332267	239151	211634	645674	1.31073e+06	712717	1.76919	2.54819e-05	0.000280054
1948	XP_010815596.1	MAP1A	PREDICTED: microtubule-associated protein 1A isoform X2 [Bos taurus]	332267	239151	211634	645674	1.31073e+06	712717	1.76919	2.54819e-05	0.000280054
1949	XP_010815597.1	MAP1A	PREDICTED: microtubule-associated protein 1A isoform X3 [Bos taurus]	332267	239151	211634	645674	1.31073e+06	712717	1.76919	2.54819e-05	0.000280054
1950	XP_024838018.1	MAP1A	PREDICTED: microtubule-associated protein 1A isoform X1 [Bos taurus]	332267	239151	211634	645674	1.31073e+06	712717	1.76919	2.54819e-05	0.000280054
1951	NP_001033160.2	MAP2K2	dual specificity mitogen-activated protein kinase kinase 2 [Bos taurus]	2.50119e+06	2.16136e+06	2.39697e+06	3.6556e+06	2.3276e+06	4899274	0.624364	2.91918e-06	4.37428e-05
1952	NP_001029217.1	MAP2K6	dual specificity mitogen-activated protein kinase kinase 6 [Bos taurus]	264017	179784	272058	431695	327624	612584	0.93843	0.00437212	0.0196587
1953	XP_005221398.1	MAP2K6	PREDICTED: dual specificity mitogen-activated protein kinase kinase 6 isoform X2 [Bos taurus]	264017	179784	272058	431695	327624	612584	0.93843	0.00437212	0.0196587
1954	XP_005221399.1	MAP2K6	PREDICTED: dual specificity mitogen-activated protein kinase kinase 6 isoform X3 [Bos taurus]	264017	179784	272058	431695	327624	612584	0.93843	0.00437212	0.0196587
1955	XP_024835415.1	MAP2K6	dual specificity mitogen-activated protein kinase kinase 6 [Bos taurus]	264017	179784	272058	431695	327624	612584	0.93843	0.00437212	0.0196587
1956	XP_002690423.4	MAP3K4	PREDICTED: mitogen-activated protein kinase kinase kinase 4 isoform X2 [Bos taurus]	71344.2	191117	64517	86802.5	270972	143124	0.615323	0.0113492	0.0412219
1957	XP_005211162.3	MAP3K4	PREDICTED: mitogen-activated protein kinase kinase kinase 4 isoform X4 [Bos taurus]	71344.2	191117	64517	86802.5	270972	143124	0.615323	0.0113492	0.0412219
1958	XP_015328417.2	MAP3K4	PREDICTED: mitogen-activated protein kinase kinase kinase 4 isoform X1 [Bos taurus]	71344.2	191117	64517	86802.5	270972	143124	0.615323	0.0113492	0.0412219
1959	XP_015328418.2	MAP3K4	PREDICTED: mitogen-activated protein kinase kinase kinase 4 isoform X3 [Bos taurus]	71344.2	191117	64517	86802.5	270972	143124	0.615323	0.0113492	0.0412219
1960	XP_010815961.1	MAP4	PREDICTED: microtubule-associated protein 4 isoform X10 [Bos taurus]	7.89369e+06	6372351	8.21228e+06	15940736	10538482	18019264	0.985222	1.42623e-11	8.66305e-10
1961	XP_024838143.1	MAP4	PREDICTED: microtubule-associated protein 4 isoform X10 [Bos taurus]	7.89369e+06	6372351	8.21228e+06	15940736	10538482	18019264	0.985222	1.42623e-11	8.66305e-10
1962	XP_024852227.1	MAP7	PREDICTED: ensconsin isoform X9 [Bos taurus]	755085	919353	960788	265222	351249	186419	-1.71465	8.87127e-07	1.5635e-05
1963	XP_024852228.1	MAP7	PREDICTED: ensconsin isoform X9 [Bos taurus]	755085	919353	960788	265222	351249	186419	-1.71465	8.87127e-07	1.5635e-05
1964	XP_024852232.1	MAP7	PREDICTED: ensconsin isoform X9 [Bos taurus]	755085	919353	960788	265222	351249	186419	-1.71465	8.87127e-07	1.5635e-05
1965	NP_786987.1	MAPK1	mitogen-activated protein kinase 1 [Bos taurus]	2.29831e+06	2369012	2.34119e+06	5360582	2.81534e+06	7.29205e+06	1.1421	0.00205678	0.010755
1966	NP_001014947.1	MAPK13	mitogen-activated protein kinase 13 [Bos taurus]	482786	1.00524e+06	1.18282e+06	198092	426214	145931	-1.79392	0.000919867	0.00554775
1967	XP_024839422.1	MAPK13	PREDICTED: mitogen-activated protein kinase 13 isoform X2 [Bos mutus]	482786	1.00524e+06	1.18282e+06	198092	426214	145931	-1.79392	0.000919867	0.00554775
1968	XP_010816425.1	MAPK14	PREDICTED: mitogen-activated protein kinase 14 isoform X1 [Papio anubis]	821041	615902	674391	1.63912e+06	1.19722e+06	2.41746e+06	1.31521	7.94864e-10	3.35867e-08
1969	NP_001029951.1	MAPKAPK3	MAP kinase-activated protein kinase 3 [Bos taurus]	465590	351510	397186	1.00174e+06	288833	1.24016e+06	1.05944	0.00336924	0.0160062
1970	XP_005222977.1	MAPKAPK3	MAP kinase-activated protein kinase 3 [Bos taurus]	465590	351510	397186	1.00174e+06	288833	1.24016e+06	1.05944	0.00336924	0.0160062
1971	NP_001068802.1	MAPRE1	microtubule-associated protein RP/EB family member 1 [Bos taurus]	3.16504e+06	3391262	3.38755e+06	9761893	4.71581e+06	12758895	1.45367	1.56939e-05	0.000187968
1972	XP_024856211.1	MAPRE1	microtubule-associated protein RP/EB family member 1 [Bos taurus]	3.16504e+06	3391262	3.38755e+06	9761893	4.71581e+06	12758895	1.45367	1.56939e-05	0.000187968
1973	XP_002694007.2	MARC1	PREDICTED: mitochondrial amidoxime-reducing component 1 [Bos taurus]	2611371	2.65704e+06	2.15173e+06	953155	2.3559e+06	533299	-0.949455	0.00040411	0.00282051
1974	XP_024832272.1	MARC2	mitochondrial amidoxime reducing component 2 precursor [Bos taurus]	3.93025e+06	4.03909e+06	3.72649e+06	1.99605e+06	2.30246e+06	1.58339e+06	-0.991641	2.98222e-08	8.14781e-07
1975	NP_001069744.1	Marcks	myristoylated alanine-rich C-kinase substrate [Bos taurus]	1.99341e+06	2169816	1.36623e+06	3.25072e+06	4.52832e+06	3.06642e+06	0.97188	0.000690811	0.00435147
1976	NP_001069640.1	MARCKSL1	MARCKS-related protein [Bos taurus]	1576862	2.7199e+06	2.52934e+06	11086321	7710024	11867247	2.16739	4.4282e-07	8.70667e-06
1977	NP_001193603.1	MBP	PREDICTED: myelin basic protein isoform X3 [Bos taurus]	1.13222e+06	974372	634483	2.04261e+06	1.71114e+06	2.37836e+06	1.16164	1.78285e-05	0.000209477
1978	XP_005223991.2	MBP	PREDICTED: myelin basic protein isoform X1 [Bos indicus]	1.13222e+06	974372	634483	2.04261e+06	1.71114e+06	2.37836e+06	1.16164	1.78285e-05	0.000209477
1979	XP_005223992.2	MBP	PREDICTED: myelin basic protein isoform X2 [Bos indicus]	1.13222e+06	974372	634483	2.04261e+06	1.71114e+06	2.37836e+06	1.16164	1.78285e-05	0.000209477
1980	XP_005223993.1	MBP	PREDICTED: myelin basic protein isoform X3 [Bos taurus]	1.13222e+06	974372	634483	2.04261e+06	1.71114e+06	2.37836e+06	1.16164	1.78285e-05	0.000209477
1981	XP_005223994.2	MBP	PREDICTED: myelin basic protein isoform X4 [Bos indicus]	1.13222e+06	974372	634483	2.04261e+06	1.71114e+06	2.37836e+06	1.16164	1.78285e-05	0.000209477
1982	NP_001231106.1	MCAT	malonyl-CoA-acyl carrier protein transacylase, mitochondrial [Bos taurus]	631180	587174	602337	1.06033e+06	1.04623e+06	984081	0.76342	0.000129513	0.00110272
1983	NP_001192687.1	MCCC1	methylcrotonoyl-CoA carboxylase subunit alpha, mitochondrial [Bos taurus]	2.09209e+06	2.52088e+06	2398157	987059	1.6925e+06	1.09454e+06	-0.893512	8.34936e-09	2.71774e-07
1984	XP_010815008.1	Mccc2	PREDICTED: methylcrotonoyl-CoA carboxylase beta chain, mitochondrial [Bos taurus]	1.57076e+06	1.42848e+06	1.57364e+06	871986	1.11382e+06	671138	-0.783334	1.37311e-08	4.11508e-07
1985	NP_001039460.1	MCEE	methylmalonyl-CoA epimerase, mitochondrial precursor [Bos taurus]	965810	2.28353e+06	1.54925e+06	712218	1.54746e+06	645118	-0.724176	1.43119e-05	0.000174749
1986	NP_001035685.2	MCFD2	TPA: multiple coagulation factor deficiency 2 isoform 5 [Bos taurus]	4528819	10127137	6878358	3.00942e+06	4436650	2.79215e+06	-1.07267	1.39314e-05	0.000171694
1987	XP_005212736.2	MCFD2	PREDICTED: multiple coagulation factor deficiency protein 2 isoform X1 [Bos taurus]	4528819	10127137	6878358	3.00942e+06	4436650	2.79215e+06	-1.07267	1.39314e-05	0.000171694
1988	XP_005212737.2	MCFD2	PREDICTED: multiple coagulation factor deficiency protein 2 isoform X3 [Bos taurus]	4528819	10127137	6878358	3.00942e+06	4436650	2.79215e+06	-1.07267	1.39314e-05	0.000171694
1989	XP_024854958.1	MCFD2	TPA: multiple coagulation factor deficiency 2 isoform 5 [Bos taurus]	4528819	10127137	6878358	3.00942e+06	4436650	2.79215e+06	-1.07267	1.39314e-05	0.000171694
1990	XP_024838891.1	MCM2	PREDICTED: LOW QUALITY PROTEIN: DNA replication licensing factor MCM2 isoform X2 [Bos taurus]	461380	195274	278937	1.12654e+06	835345	1.44608e+06	1.86496	8.44845e-05	0.000761255
1991	NP_001013604.2	MCM3	DNA replication licensing factor MCM3 [Bos taurus]	509491	154477	319341	1.27105e+06	399781	1891576	1.85713	3.32064e-08	9.00013e-07
1992	NP_001068626.1	MCM4	DNA replication licensing factor MCM4 [Bos taurus]	296350	195035	332678	1.68527e+06	521437	2381029	2.47695	0.000560561	0.00367036
1993	XP_024857211.1	MCM4	DNA replication licensing factor MCM4 [Bos taurus]	296350	195035	332678	1.68527e+06	521437	2381029	2.47695	0.000560561	0.00367036
1994	NP_001068758.2	MCM5	PREDICTED: DNA replication licensing factor MCM5 [Bos mutus]	199560	93319.6	225994	1.76125e+06	428626	2.22032e+06	3.08739	2.36127e-05	0.00026248
1995	XP_024847274.1	MCM5	PREDICTED: DNA replication licensing factor MCM5 [Bos mutus]	199560	93319.6	225994	1.76125e+06	428626	2.22032e+06	3.08739	2.36127e-05	0.00026248
1996	NP_001039699.1	MCM6	DNA replication licensing factor MCM6 [Bos taurus]	135942	87587.2	133661	485342	394590	790464	2.22543	7.10036e-08	1.73132e-06
1997	NP_001020516.2	MCM7	DNA replication licensing factor MCM7 [Bos taurus]	242997	137972	280362	1282517	607670	1.8071e+06	2.48302	1.55959e-13	1.43377e-11
1998	NP_776627.2	MCT7	tryptase beta-2 precursor [Bos taurus]	3635936	10891114	7.4247e+06	1.43688e+06	4.55559e+06	1.60809e+06	-1.53016	4.98792e-06	6.96773e-05
[truncated: 1,741 more rows]
