# Supplementary material for: HMOX1 Promotes Ferroptosis in Mammary Epithelial Cells via FTH1 and Is Involved in the Development of Clinical Mastitis in Dairy Cows
Source: Antioxidants (Basel). 2022 Nov 11;11(11):2221. doi: 10.3390/antiox11112221 (PMC9686786; doi:10.3390/antiox11112221)
Supplement: Supplementary file 1 [file antioxidants-11-02221-s001.zip › Table S3.xlsx]

## Sheet: Sheet1
Table S3 qRT-PCR primer sequences.
Gene		Primer sequence(5'-3')			Gene entry number			Fragment lengths		Tm/℃
GAPDH		F: GGTCACCAGGGCTGCTTT R: CTGTGCCGTTGAACTTGC			NM_001034034.2			128 bp		58
HMOX1		F: ATGCCCCAGGATTTGTCAGA R: GTTCTCCTTGTTGCGTTCGA			NM_001014912.1			189 bp		59
FTH1		F: TTGCCAAATACTTTCTTCAC R: TCCCAGTCATCACGGTCT			NM_174062.4			130 bp		55
GAPDH: glyceraldehyde-3-phosphate dehydrogenase; HMOX1: heme oxygenase 1; FTH1: ferritin heavy chain 1
