# Supplementary material for: HMOX1 Promotes Ferroptosis in Mammary Epithelial Cells via FTH1 and Is Involved in the Development of Clinical Mastitis in Dairy Cows
Source: Antioxidants (Basel). 2022 Nov 11;11(11):2221. doi: 10.3390/antiox11112221 (PMC9686786; doi:10.3390/antiox11112221)
Supplement: Supplementary file 1 [file antioxidants-11-02221-s001.zip › Table S5.xlsx]

## Sheet: Sheet1
Table S5 The 302 candidate DEPs associated with ion homeostasis and cell development.
NO.	Protein ID	Symbol	Description	C1	C2	C3	CM1	CM2	CM3	log2(fc)	PValue	FDR
1	NP_001103265.1	A2M	alpha-2-macroglobulin precursor [Bos taurus]	5621331	33100196	18843568	16473629	99869728	24516564	1.29099	1.29321e-15	1.95505e-13
2	NP_001029823.1	AAA	septin-4 [Bos taurus]	5.84515e+06	4051014	6573155	2532585	1.3498e+06	2.06251e+06	-1.47006	0.0079453	0.031389
3	NP_776919.1	ACADVL	very long-chain specific acyl-CoA dehydrogenase, mitochondrial precursor [Bos taurus]	5359641	5.87866e+06	6.0015e+06	17776930	11237174	17805154	1.44136	0.00096934	0.00581519
4	NP_001033131.1	ACSL6	long-chain-fatty-acid--CoA ligase 6 [Bos taurus]	61444.5	56899.4	38008.2	1.36677e+06	394062	2.01211e+06	4.59282	6.28001e-05	0.000594855
5	XP_002691532.1	ADAM17	PREDICTED: disintegrin and metalloproteinase domain-containing protein 17 isoform X1 [Bos taurus]	518983	476593	444970	1.07239e+06	457946	1.29743e+06	0.973046	0.0021217	0.0110183
6	NP_001094531.1	ADAMTSL4	ADAMTS-like protein 4 precursor [Bos taurus]	1.20816e+06	825696	824292	1.23138e+06	2486865	946051	0.706579	0.000177571	0.00142791
7	XP_002686059.1	ADAR	PREDICTED: double-stranded RNA-specific adenosine deaminase isoform X8 [Bos taurus]	739927	687035	721813	1.38564e+06	773836	2.04089e+06	0.967001	4.64685e-10	2.12165e-08
8	NP_001192928.1	ADD1	alpha-adducin [Bos taurus]	4838984	4949807	3.88001e+06	1.88486e+06	2.59866e+06	1.61688e+06	-1.16391	0.000146456	0.001221
9	XP_015327629.1	ADIPOQ	PREDICTED: adiponectin isoform X2 [Bos taurus]	13983795	5433416	8602406	2703327	11803768	1.66617e+06	-0.792826	0.00784648	0.0310347
10	NP_001107554.1	AGT	angiotensinogen precursor [Bos taurus]	637095	1.96842e+06	856460	1.47688e+06	4583745	1.7172e+06	1.16777	3.16914e-07	6.57307e-06
11	NP_001192955.1	AHR	aryl hydrocarbon receptor [Bos taurus]	100426	143652	125260	233285	180398	421566	1.17727	0.0102985	0.0382219
12	NP_776410.1	AIF1	allograft inflammatory factor 1 [Bos taurus]	1.53834e+06	1.25246e+06	1.0453e+06	16867188	3.46769e+06	19056588	3.36017	0.00104538	0.006152
13	NP_001179913.1	AIFM1	apoptosis-inducing factor 1, mitochondrial [Bos taurus]	4.84457e+06	7.27343e+06	7.4168e+06	3649763	3.34636e+06	4.19024e+06	-0.804306	1.52179e-08	4.46238e-07
14	NP_776926.1	ALOX15	arachidonate 15-lipoxygenase [Bos taurus]	2.05207e+06	5899319	3.9102e+06	111488	630428	54520.5	-3.89659	2.62843e-05	0.000287225
15	NP_001192632.1	ALOX15B	arachidonate 15-lipoxygenase B [Bos taurus]	650441	132452	102770	1929421	1.55828e+06	1.37186e+06	2.456	4.62164e-08	1.20927e-06
16	NP_001071612.1	ANG1	angiogenin-1 precursor [Bos taurus]	1708005	5643990	2.47103e+06	589570	911837	575812	-2.24151	4.26777e-05	0.000430766
17	XP_024849253.1	ANK2	PREDICTED: ankyrin-2 isoform X3 [Ovis aries musimon]	579696	408798	354561	885816	1.67313e+06	923665	1.37465	8.00714e-05	0.000731319
18	NP_786978.2	ANXA1	annexin A1 [Bos taurus]	31090364	35426960	29541674	105347208	112333544	137989168	1.88855	2.90765e-08	7.97611e-07
19	NP_001137555.1	API5	apoptosis inhibitor 5 [Bos taurus]	1.56328e+06	1.40397e+06	1.40098e+06	3.08422e+06	1721248	4330594	1.06452	8.18432e-06	0.000107694
20	XP_015330260.2	ARAP1	PREDICTED: arf-GAP with Rho-GAP domain, ANK repeat and PH domain-containing protein 1 isoform X1 [Bos indicus]	188014	228347	198231	444643	322619	634737	1.18978	0.00656062	0.0267577
21	XP_003586610.1	Arf6	PREDICTED: ADP-ribosylation factor 6 [Chinchilla lanigera]	1.58934e+06	1.59068e+06	1.74853e+06	747052	1.21619e+06	728540	-0.872601	0.000778443	0.00480122
22	XP_005219451.1	ARHGEF1	PREDICTED: rho guanine nucleotide exchange factor 1 isoform X1 [Bos taurus]	590603	542251	600795	1174009	673662	1.6224e+06	1.00115	5.63613e-05	0.000543096
23	XP_024845691.1	ARHGEF11	PREDICTED: rho guanine nucleotide exchange factor 11 isoform X1 [Bos indicus]	260044	120692	90895.8	389489	203477	320787	0.954142	5.77981e-06	8.00816e-05
24	NP_001092351.2	ARHGEF2	rho guanine nucleotide exchange factor 2 [Bos taurus]	241222	152250	229551	798547	399220	1187770	1.93696	5.54745e-07	1.06009e-05
25	NP_001193171.1	ARIH2	E3 ubiquitin-protein ligase ARIH2 [Bos taurus]	117045	145932	134388	432817	876858	512989	2.19751	0.000140121	0.00118415
26	NP_001192206.1	ARRB2	beta-arrestin-2 [Bos taurus]	201222	255458	192912	839086	691926	839530	1.86761	1.62894e-06	2.63849e-05
27	NP_001069121.1	ASNS	PREDICTED: asparagine synthetase [glutamine-hydrolyzing] isoform X1 [Bos taurus]	2.18028e+06	4.73601e+06	5143420	1.48491e+06	2.09038e+06	1.69856e+06	-1.19327	9.16976e-09	2.9084e-07
28	NP_001192510.1	ATAD1	ATPase family AAA domain-containing protein 1, partial [Bos mutus]	382917	647552	509211	720821	934109	954284	0.760985	0.000247262	0.00186281
29	NP_001098932.1	ATAD3	ATPase family AAA domain-containing protein 3 [Bos taurus]	753167	1164151	1.32037e+06	459056	374375	488802	-1.29199	6.69476e-06	9.0366e-05
30	NP_787000.1	ATP6AP1	V-type proton ATPase subunit S1 precursor [Bos taurus]	411792	311114	205331	656122	570851	957486	1.23471	0.00115677	0.00670315
31	NP_788844.2	ATP6V1B2	V-type proton ATPase subunit B, brain isoform isoform 2 [Bos taurus]	6237099	4.91251e+06	5.32079e+06	18548386	12834340	26437592	1.8117	0.0141408	0.0491568
32	NP_776318.1	B2M	beta-2-microglobulin precursor [Bos taurus]	5511326	874751	1.29071e+06	10260176	3.91362e+06	5582630	1.36375	0.00801384	0.0315681
33	NP_803478.1	B4GALT1	beta-1,4-galactosyltransferase 1 [Bos taurus]	2.40405e+06	7227829	5.84155e+06	1205939	2.30062e+06	932353	-1.80151	0.00011197	0.000977833
34	XP_005227242.1	BAD	PREDICTED: bcl2-associated agonist of cell death isoform X1 [Bos taurus]	279921	352752	326527	466091	449215	558203	0.619352	0.00657712	0.026809
35	NP_001075940.1	BAG3	BAG family molecular chaperone regulator 3 [Bos taurus]	2415288	2.01452e+06	1.95294e+06	5417673	6304934	8068279	1.63259	9.06625e-21	3.6281e-18
36	NP_001071386.1	BAK1	bcl-2 homologous antagonist/killer [Bos taurus]	899150	1.06383e+06	1.04351e+06	2.20565e+06	730771	2.9529e+06	0.970021	0.00963304	0.0362465
37	NP_776319.1	BAX	apoptosis regulator BAX [Bos taurus]	313807	194544	297548	2.4701e+06	1.88776e+06	4292726	3.42412	0.00106495	0.00625095
38	NP_001028799.1	BECN1	beclin-1 [Bos taurus]	210216	137311	153835	447651	1.00851e+06	455885	1.93119	0.00595441	0.0247906
39	NP_001040006.1	BIN1	myc box-dependent-interacting protein 1 [Bos taurus]	898672	789627	827162	3.87079e+06	789742	4.05405e+06	1.79261	1.34112e-11	8.2942e-10
40	XP_024850604.1	BRD4	PREDICTED: LOW QUALITY PROTEIN: bromodomain-containing protein 4 [Bos taurus]	594730	337761	284292	1456244	3.01179e+06	1799941	2.36493	1.78128e-08	5.13476e-07
41	NP_001160088.1	C5	complement C5a anaphylatoxin precursor [Bos taurus]	165521	2.40211e+06	1.07862e+06	1.33281e+06	3.73098e+06	1.93454e+06	0.940596	6.52008e-06	8.81831e-05
42	XP_024856682.1	CAMK1D	PREDICTED: calcium/calmodulin-dependent protein kinase type 1D isoform X1 [Ovis aries]	148556	75702.6	274899	911731	64480.8	1.3186e+06	2.20081	0.00175326	0.00940647
43	NP_848669.1	CAPG	macrophage-capping protein [Bos taurus]	6819267	9298231	9599368	15746858	9173788	21046984	0.837903	1.43395e-06	2.36775e-05
44	NP_001076949.1	CAPZA1	F-actin-capping protein subunit alpha-1 [Bos taurus]	22791000	23670092	21798404	47070832	36125784	61613752	1.08506	2.50866e-09	9.27523e-08
45	NP_001070579.1	CARD9	caspase recruitment domain-containing protein 9 [Bos taurus]	48270.2	66155.1	42966.3	628866	156476	955022	3.46696	0.00211204	0.0109765
46	XP_005223830.1	CARMIL1	PREDICTED: leucine-rich repeat-containing protein 16A isoform X1 [Bos taurus]	952585	1.69476e+06	1.57137e+06	624966	783293	539863	-1.11472	9.39547e-11	5.0658e-09
47	XP_024843553.1	CASK	PREDICTED: peripheral plasma membrane protein CASK isoform X4 [Pantholops hodgsonii]	1.02586e+06	1.09742e+06	873964	528161	643952	438140	-0.896349	1.20229e-07	2.8107e-06
48	XP_002692967.2	CASP1	PREDICTED: caspase-1 isoform X1 [Bos taurus]	288718	74901	66793.5	297047	270019	406848	1.17807	0.0144308	0.0498271
49	NP_788811.1	CASP13	caspase-4 [Bos taurus]	474232	189969	195068	1.25422e+06	767113	1.6341e+06	2.08886	3.26368e-06	4.81622e-05
50	XP_002698555.1	CASP7	PREDICTED: caspase-7 [Bos taurus]	332124	243535	287476	1426244	794832	1.83624e+06	2.23287	3.32217e-05	0.000349315
51	NP_001039435.1	CASP8	caspase-8 [Bos taurus]	1.6591e+06	987463	859775	2.53927e+06	1.75458e+06	3413053	1.13619	2.87339e-05	0.000309789
52	NP_001025489.2	CAST	calpastatin isoform I [Bos taurus]	6872915	6411316	5447945	13981953	12675884	16916830	1.21797	4.85861e-39	1.10177e-35
53	NP_776429.1	CAV1	caveolin-1 [Bos taurus]	12542245	7881187	10410002	1.49057e+06	695245	762856	-3.38636	1.82722e-06	2.91798e-05
54	NP_001007809.1	CAV2	caveolin-2 [Bos taurus]	1.68794e+06	1.27435e+06	1.5301e+06	702664	918331	997948	-0.778501	4.49464e-05	0.000450324
55	XP_002693128.3	CBL	PREDICTED: E3 ubiquitin-protein ligase CBL isoform X3 [Ovis aries musimon]	180231	149340	15890600	662830	346793	1.02846e+06	-2.9925	0.0055213	0.0234027
56	NP_001068766.2	CCAR2	cell cycle and apoptosis regulator protein 2 [Bos taurus]	2233627	1.68855e+06	1.66186e+06	3.51228e+06	4.92725e+06	3.68116e+06	1.11809	0.00694447	0.0281042
57	NP_001030505.1	CCDC47	coiled-coil domain-containing protein 47 precursor [Bos taurus]	847534	1.71554e+06	1647780	890195	379336	965650	-0.91372	0.00372729	0.0172966
58	NP_001192910.1	CCNK	cyclin-K [Bos taurus]	226745	167228	186312	621984	343826	832995	1.6322	8.191e-05	0.00074397
59	XP_024852687.1	CD109	PREDICTED: CD109 antigen isoform X2 [Bos taurus]	995663	1.23239e+06	1.22352e+06	522308	994774	495801	-0.777993	0.0141717	0.049214
60	NP_001029907.1	CD74	HLA class II histocompatibility antigen gamma chain [Bos taurus]	205849	550727	568592	4.59628e+06	NA	5.22089e+06	3.47409	0.00021659	0.0016782
61	NP_001002763.1	CDH1	cadherin-1 precursor [Bos taurus]	8800184	11932997	9226005	5.47823e+06	6461588	3.46642e+06	-0.959483	5.32063e-10	2.36577e-08
62	NP_001179230.1	CDK6	cyclin-dependent kinase 6 [Bos taurus]	439569	298762	368102	977230	630583	1.3646e+06	1.42572	0.000617018	0.00397497
63	NP_001093816.1	CDKN1B	cyclin-dependent kinase inhibitor 1B [Bos taurus]	1.4896e+06	856808	731857	1961407	2.44589e+06	1.94936e+06	1.04615	0.000485742	0.00327606
64	NP_789745.1	CEBPB	CCAAT/enhancer-binding protein beta [Bos taurus]	415231	178658	164326	939337	392757	1.10929e+06	1.68702	0.0101599	0.037852
65	NP_001103268.1	Cherp	calcium homeostasis endoplasmic reticulum protein [Bos taurus]	850127	581516	510736	1.43966e+06	1.01461e+06	2.0205e+06	1.20399	0.00137065	0.00772538
66	NP_001121976.1	CHMP4A	charged multivesicular body protein 4a [Bos taurus]	627351	601079	521724	1.36835e+06	976162	1.34276e+06	1.07507	0.00204454	0.0107066
67	NP_001121978.1	Chmp4b	charged multivesicular body protein 4b [Bos taurus]	2169451	1.81721e+06	1.5228e+06	4.18402e+06	2.47072e+06	4690501	1.0421	6.76026e-05	0.0006326
68	NP_001039377.1	CHORDC1	cysteine and histidine-rich domain-containing protein 1 [Bos taurus]	1.1131e+06	1.39869e+06	1.34096e+06	3.39087e+06	2.26459e+06	4.65238e+06	1.41978	2.55762e-09	9.40512e-08
69	NP_001069044.1	CHP1	calcineurin B homologous protein 1 [Bos taurus]	1.46376e+06	4.17334e+06	3.57941e+06	1.01335e+06	2.14154e+06	1.12393e+06	-1.10701	1.83256e-05	0.000214946
70	NP_001015613.1	CKB	Creatine kinase B-type, partial [Bos mutus]	7901064	7616360	6395180	25049780	26627534	36656136	2.0112	8.93156e-12	5.73221e-10
71	NP_001075196.1	CLIC2	chloride intracellular channel protein 2 [Bos taurus]	4967650	4551607	5556645	8746293	5.71139e+06	8417721	0.601553	1.54869e-05	0.000186144
72	XP_024837897.1	CLMN	PREDICTED: calmin isoform X1 [Capra hircus]	1.13403e+06	1.2474e+06	1.24513e+06	322834	489252	327124	-1.67057	9.46507e-13	7.5754e-11
73	NP_001030497.1	CNN2	calponin-2 [Bos taurus]	14617006	7838060	9276647	25670496	22127294	31748866	1.32588	0.00325308	0.015596
74	NP_001192968.1	CNOT1	CCR4-NOT transcription complex subunit 1 [Bos taurus]	452345	479309	434202	796989	515160	1.22434e+06	0.893027	0.00454454	0.0202556
75	NP_001265500.1	CNTFR	ciliary neurotrophic factor receptor subunit alpha precursor [Bos taurus]	518709	903265	778114	387623	216717	298631	-1.28481	0.000972469	0.00582368
76	XP_002697097.2	COL7A1	PREDICTED: collagen alpha-1(VII) chain [Bos taurus]	553400	612070	396523	236934	358850	214454	-0.946971	9.95007e-08	2.36679e-06
77	NP_776946.1	CORO1A	coronin-1A [Bos taurus]	6.10526e+06	5398640	4393697	33983880	22073380	46650512	2.69166	6.19693e-09	2.0974e-07
78	NP_001243485.1	CP	ceruloplasmin precursor [Bos taurus]	1.33727e+06	11018378	4411496	7457263	23001764	7533260	1.18007	0.000284087	0.00210298
79	NP_001179579.1	CRLF3	cytokine receptor-like factor 3 [Bos taurus]	485005	323188	341780	4.31257e+06	877998	6.4221e+06	3.33603	6.13477e-08	1.53437e-06
80	NP_001068871.2	CSF1R	macrophage colony-stimulating factor 1 receptor precursor [Bos taurus]	311303	247655	217065	1.80159e+06	676602	2275167	2.61478	1.97058e-05	0.000227218
81	NP_001032538.1	CSTB	cystatin-B [Bos taurus]	23317164	17456674	14097816	60953892	25731424	60331596	1.42185	1.78851e-10	8.91624e-09
82	NP_001019738.1	CTH	cystathionine gamma-lyase [Bos taurus]	3.38433e+06	4721241	3787504	1.62542e+06	3.12365e+06	1326734	-0.968974	4.62101e-06	6.53571e-05
83	XP_024850067.1	CTNNA1	PREDICTED: catenin alpha-1 isoform X3 [Bos mutus]	5.47751e+06	6311458	5611866	3.68048e+06	3.76591e+06	3114111	-0.72048	9.046e-16	1.39863e-13
84	NP_001029557.1	CTSH	pro-cathepsin H precursor [Bos taurus]	6.13784e+06	1845768	1.96763e+06	36944924	6089903	43789808	3.12516	1.89576e-09	7.24541e-08
85	NP_776457.1	CTSL	cathepsin L2 precursor [Bos taurus]	982358	591917	430492	2.1366e+06	1.61106e+06	1.00962e+06	1.2467	0.00342949	0.0162471
86	NP_776459.1	CYBA	cytochrome b-245 light chain [Bos taurus]	400946	654172	803574	7799199	1.50824e+06	12643212	3.5619	0.000798773	0.00490881
87	NP_001039882.1	CYLD	ubiquitin carboxyl-terminal hydrolase CYLD [Bos taurus]	108207	63158.5	92165.5	285902	255167	223198	1.5361	1.08253e-05	0.000137653
88	XP_005222762.2	DAG1	PREDICTED: dystroglycan isoform X2 [Bos taurus]	1.89817e+06	2004840	1.67844e+06	585670	1.17821e+06	256355	-1.46612	0.00120567	0.00694508
89	NP_777120.2	DCPS	m7GpppX diphosphatase [Bos taurus]	2341699	1.39808e+06	1.41247e+06	5908797	2.67152e+06	6855315	1.58299	5.68054e-05	0.000546602
90	NP_001069480.2	DDR1	epithelial discoidin domain-containing receptor 1 precursor [Bos taurus]	205746	5066941	603072	1.23692e+06	1.25868e+06	50797.4	-1.20632	0.000960603	0.00577295
91	NP_001068810.1	DFFA	DNA fragmentation factor subunit alpha [Bos taurus]	1041963	869335	840554	1851338	1.3399e+06	2.00633e+06	0.917432	0.000458547	0.00314148
92	NP_001039347.1	Diablo	diablo homolog, mitochondrial [Bos taurus]	243651	323157	249006	716541	296940	1049611	1.3385	0.00370156	0.0172193
93	XP_005209572.2	DIAPH1	PREDICTED: protein diaphanous homolog 1 isoform X2 [Capra hircus]	1.56459e+06	1.17601e+06	1.28302e+06	2297708	1.33452e+06	2.79783e+06	0.676335	2.41031e-05	0.000267058
94	XP_024850712.1	DLG1	PREDICTED: disks large homolog 1 isoform X1 [Bos mutus]	2.03682e+06	2.21956e+06	2.1572e+06	1.03243e+06	1.61641e+06	1.09524e+06	-0.776521	7.86678e-08	1.90455e-06
95	XP_005228373.1	Dmd	PREDICTED: dystrophin isoform X1 [Bos mutus]	674768	934716	774888	488882	409405	194023	-1.12623	0.00136149	0.00768747
96	NP_001028935.1	DNAJB1	DnaJ-like protein subfamily B member 1, partial [Bos mutus]	1.55444e+06	1.28942e+06	1.31658e+06	3.09098e+06	3127624	2627320	1.08828	0.00150566	0.0082872
97	NP_872592.2	DNMT1	PREDICTED: DNA (cytosine-5)-methyltransferase 1 [Bos indicus]	67918	54421.2	69542.9	364835	128939	443515	2.28827	0.00359069	0.0168698
98	XP_024837188.1	DOCK2	PREDICTED: dedicator of cytokinesis protein 2 [Bubalus bubalis]	213999	199745	166356	1.56146e+06	334525	2.49297e+06	2.9195	6.87786e-05	0.000641839
99	NP_001178461.2	DOCK8	TPA: dedicator of cytokinesis 8 [Bos taurus]	328649	281142	205742	930865	934386	1.65133e+06	2.10836	8.61915e-05	0.000775333
100	NP_001039368.1	DPT	dermatopontin precursor [Bos taurus]	23566312	13753415	23793610	13676654	9041511	4.51391e+06	-1.16618	0.0144504	0.0498511
101	XP_005203947.1	ECM1	PREDICTED: extracellular matrix protein 1 isoform X2 [Bos taurus]	1.40258e+06	3.38636e+06	1.51771e+06	1.95672e+06	9226292	2.27054e+06	1.09304	2.00908e-15	2.84745e-13
102	NP_835210.2	EIF2AK2	interferon-induced, double-stranded RNA-activated protein kinase [Bos taurus]	632526	1.18532e+06	1.2371e+06	3.40486e+06	1.0138e+06	4.00074e+06	1.46257	0.00100594	0.00596381
103	NP_001099123.1	Elane	neutrophil elastase precursor [Bos taurus]	353047	211740	82324.6	2610617	22710788	3855708	5.49468	8.77013e-05	0.000786076
104	NP_001030367.1	EPCAM	epithelial cell adhesion molecule precursor [Bos taurus]	4.99665e+06	5.42294e+06	4974939	1.87655e+06	2355383	796565	-1.61422	7.7685e-07	1.39813e-05
105	NP_001096818.1	ERO1A	ERO1-like protein alpha precursor [Bos taurus]	779124	853826	642089	7858516	1.8432e+06	6178626	2.80328	4.58494e-05	0.000458022
106	NP_001179013.1	EVL	ena/VASP-like protein [Bos taurus]	499912	346472	360860	2621735	459550	3353616	2.4142	1.19561e-08	3.63112e-07
107	XP_005216458.2	F2	PREDICTED: prothrombin isoform X1 [Bos taurus]	709726	5.61579e+06	2748641	3.73621e+06	15787589	5373410	1.45615	7.23012e-12	4.77539e-10
108	NP_776739.1	FABP4	fatty acid-binding protein, adipocyte [Bos taurus]	80331920	81508600	81586704	11834131	38317000	12608726	-1.95558	0.000154949	0.00127463
109	NP_001007817.1	FADD	FAS-associated death domain protein [Bos taurus]	1.22617e+06	1.1186e+06	1.19047e+06	1.9519e+06	1823202	2251303	0.769491	5.11325e-05	0.000501954
110	XP_002707814.2	FAM20A	PREDICTED: LOW QUALITY PROTEIN: pseudokinase FAM20A [Bos taurus]	823796	3.11651e+06	2.43096e+06	330300	628260	186371	-2.47632	2.11563e-07	4.62786e-06
111	NP_001136389.1	FGB	fibrinogen beta chain precursor [Bos taurus]	5.41167e+06	75997320	37139680	29893682	197656960	43078392	1.19084	0.00797815	0.0314822
112	NP_776762.1	FGFBP1	fibroblast growth factor-binding protein 1 precursor [Bos taurus]	9395744	12142272	7.36618e+06	1.92743e+06	2604251	521798	-2.51593	7.69276e-05	0.000707214
113	XP_024852214.1	FGFR1OP	PREDICTED: FGFR1 oncogene partner isoform X2 [Bison bison bison]	95677.4	72199.5	90837.6	202305	352690	274592	1.68103	0.00239946	0.0121536
114	NP_776487.1	FTH1	ferritin heavy chain [Bos taurus]	1.86983e+06	335384	490335	6575705	3.92125e+06	5.7906e+06	2.59512	0.00768716	0.0305109
115	NP_777217.1	FTL	ferritin light chain [Bos taurus]	740441	106192	59508.6	1.12291e+06	683983	541059	1.37359	0.000632616	0.00406391
116	NP_001074196.1	FXN	frataxin, mitochondrial precursor [Bos taurus]	485741	649278	659960	95277.9	806410	63466.4	-0.895135	0.00717569	0.0288683
117	NP_001068905.1	GABPA	PREDICTED: LOW QUALITY PROTEIN: GA-binding protein alpha chain [Bubalus bubalis]	1.02382e+06	720449	664242	1.43827e+06	836754	1398778	0.609133	1.2647e-05	0.000158263
118	NP_001032699.1	GGCT	gamma-glutamylcyclotransferase [Bos taurus]	736744	614497	589132	2166121	791814	2281429	1.43306	0.000564634	0.00368992
119	NP_776493.1	GJA1	gap junction alpha-1 protein [Bos taurus]	72530.3	42527.6	40991.5	98500.6	115623	107540	1.04355	0.00596966	0.0248237
120	NP_001094707.1	GMFB	PREDICTED: glia maturation factor beta [Dasypus novemcinctus]	3052577	3.27584e+06	2.95396e+06	5.37485e+06	5513665	5.47518e+06	0.817933	0.000404233	0.00282051
121	NP_803468.1	GOT1	aspartate aminotransferase, cytoplasmic [Bos taurus]	2733069	2.23302e+06	2.58821e+06	4317915	3.73687e+06	5.48453e+06	0.841785	1.59595e-10	8.13807e-09
122	XP_005225779.1	GPAM	PREDICTED: glycerol-3-phosphate acyltransferase 1, mitochondrial isoform X1 [Bos taurus]	1.42114e+06	3.29778e+06	2.69677e+06	368827	307931	139055	-3.18427	0.00906545	0.0347197
123	NP_001093833.1	GPD1L	glycerol-3-phosphate dehydrogenase 1-like protein [Bos taurus]	1.63619e+06	1.72971e+06	2398877	561435	1.15949e+06	458500	-1.40332	4.70677e-08	1.22683e-06
124	XP_010814707.2	GRN	Granulin [Bos taurus]	4.02828e+06	4.05862e+06	2.63595e+06	9083032	5.90977e+06	14849443	1.47667	6.35508e-10	2.77138e-08
125	NP_001180041.1	GSDME	non-syndromic hearing impairment protein 5 [Bos taurus]	211077	169354	171063	1.26237e+06	229732	2.67433e+06	2.91739	0.000533183	0.00352845
126	NP_001106755.1	GSN	gelsolin isoform a precursor [Bos taurus]	27717516	32139496	22365554	39730480	84705600	42725788	1.02364	8.6775e-05	0.0007788
127	NP_803482.1	GSTP1	glutathione S-transferase P [Bos taurus]	29705050	22093602	23033138	64512660	30741714	62578248	1.07667	2.16958e-09	8.19981e-08
128	NP_001179530.1	GTPBP4	nucleolar GTP-binding protein 1 [Bos taurus]	409998	331558	383639	691869	504238	517610	0.606954	0.0129051	0.0457018
129	NP_001030229.1	HCLS1	hematopoietic lineage cell-specific protein [Bos taurus]	1.42629e+06	822929	633346	6190041	2843164	6.48771e+06	2.42879	5.67888e-17	1.06694e-14
130	NP_001032521.1	HDAC1	histone deacetylase 1 [Bos taurus]	1183842	814487	907687	2.12834e+06	1.37926e+06	2.64618e+06	1.08243	0.00391557	0.0179741
131	XP_015328869.1	HK2	PREDICTED: hexokinase-2 [Bos mutus]	453417	355787	465039	2.10695e+06	366530	2.94967e+06	2.08949	7.94141e-06	0.000104904
132	NP_001014912.1	HMOX1	heme oxygenase 1 [Bos taurus]	254541	84506.4	154492	1890813	834279	2.02944e+06	3.26807	4.77875e-09	1.66717e-07
133	NP_001035560.1	HP	haptoglobin precursor [Bos taurus]	2.55509e+06	520945	513574	1.70821e+06	52920348	2.09596e+06	3.98207	8.7692e-09	2.82734e-07
134	XP_002686486.1	HPRT1	PREDICTED: hypoxanthine-guanine phosphoribosyltransferase [Bos taurus]	392165	409838	462490	61330.5	313089	NA	-1.17087	0.0137247	0.047987
135	NP_776344.1	HRG	histidine-rich glycoprotein precursor [Bos taurus]	218773	2178343	836977	2.38781e+06	5.26008e+06	2.14042e+06	1.5977	0.000664929	0.00422364
136	NP_001070277.1	HSF1	heat shock factor protein 1 [Bos taurus]	365186	177029	162096	458502	975410	526339	1.47675	0.00218284	0.0112841
137	NP_777125.1	HSP90B1	endoplasmin precursor [Bos taurus]	21221040	22756200	22806480	40127540	40049620	41985380	0.871234	3.74997e-07	7.57005e-06
138	NP_001068616.1	HSPA5	78 kDa glucose-regulated protein precursor [Bos taurus]	40409084	59292212	49929836	69915416	101849552	76703120	0.73165	0.0113993	0.0413686
139	XP_005225172.1	HSPB1	PREDICTED: heat shock protein beta-1 isoform X1 [Bos taurus]	101520688	56888504	60947576	113003112	143862144	93949328	0.67743	0.00891628	0.0342504
140	NP_001269011.1	HTRA1	serine protease HTRA1 precursor [Bos taurus]	118430	161368	235210	295420	358214	371268	0.992818	0.00023869	0.00180825
141	NP_001095336.1	IDO1	indoleamine 2,3-dioxygenase 1 [Bos taurus]	15655.3	358492	219086	11719216	NA	21093188	6.37446	0.00377954	0.0174557
142	NP_001094721.1	IFI30	gamma-interferon-inducible lysosomal thiol reductase precursor [Bos taurus]	1.71115e+06	1.29158e+06	943823	12254922	2.64003e+06	15947493	2.96625	0.000202814	0.00158591
143	XP_010800355.1	IFIH1	PREDICTED: interferon-induced helicase C domain-containing protein 1 [Bos taurus]	116769	46698.7	54676.8	707015	122470	986517	3.05741	9.8253e-07	1.68792e-05
144	NP_001071309.1	IMPDH1	inosine-5'-monophosphate dehydrogenase 1 [Bos taurus]	345630	246159	360829	514014	240380	821804	0.72648	0.00106483	0.00625095
145	NP_001095352.1	INPP5D	phosphatidylinositol 3,4,5-trisphosphate 5-phosphatase 1 [Bos taurus]	391912	618562	631414	2.79598e+06	621346	4679820	2.30206	3.64499e-06	5.30983e-05
146	NP_001075897.1	ITCH	E3 ubiquitin-protein ligase Itchy homolog [Bos taurus]	279761	310074	290300	362569	408087	581987	0.619985	0.00111958	0.00653776
147	XP_005221578.1	ITGA1	PREDICTED: integrin alpha-1 [Bos taurus]	1.94958e+06	833286	1491066	600681	1.66164e+06	490448	-0.634678	0.000657644	0.00419302
148	NP_001103451.1	ITGA6	integrin alpha-6 precursor [Bos taurus]	3.172e+06	2709385	3.10838e+06	968872	1.57249e+06	812328	-1.42253	2.99989e-10	1.39782e-08
149	NP_937864.2	ITGAL	integrin alpha-L precursor [Bos taurus]	72633.1	90228.7	85999.7	2.02561e+06	118238	3.54972e+06	4.51592	3.79937e-10	1.74643e-08
150	NP_001035046.1	ITGAM	integrin alpha-M precursor [Bos taurus]	407100	150954	119892	1.84442e+06	1.55668e+06	3.02679e+06	3.24511	1.38572e-09	5.41785e-08
151	XP_024841064.1	ITGAX	PREDICTED: integrin alpha-X [Bison bison bison]	82527.8	110603	39004.6	2.00778e+06	211608	3.59656e+06	4.64697	3.56631e-09	1.27693e-07
152	NP_786975.1	ITGB2	integrin beta-2 precursor [Bos taurus]	517508	224308	278034	8026062	1.7884e+06	12118001	4.42664	9.74794e-15	1.22806e-12
153	NP_001068821.1	ITIH1	inter-alpha-trypsin inhibitor heavy chain H1 precursor [Bos taurus]	8693374	20365438	9107289	5428245	51146040	6.14078e+06	0.71652	0.00780849	0.0309023
154	NP_001015590.2	ITIH4	inter-alpha-trypsin inhibitor heavy chain H4 precursor [Bos taurus]	2.65933e+06	20278358	8.28172e+06	11737410	74937544	13099171	1.67622	3.56551e-05	0.000369759
155	XP_010801564.1	KIAA1324	PREDICTED: UPF0577 protein KIAA1324 homolog [Bos taurus]	2.40445e+06	3.61679e+06	3790599	2.55282e+06	669472	1.73377e+06	-0.985327	0.00539385	0.0230203
156	NP_001103471.1	KRAS	GTPase KRas [Bos taurus]	478918	416480	431288	872750	NA	1.03143e+06	1.10631	0.0114822	0.0415719
157	NP_001029689.1	LAMTOR5	PREDICTED: LOW QUALITY PROTEIN: ragulator complex protein LAMTOR5 [Camelus bactrianus]	3.09383e+06	2.97995e+06	2.68882e+06	5544517	5.44481e+06	7.04026e+06	1.04094	9.35945e-07	1.62016e-05
158	NP_001095811.1	LGALS3	galectin-3 [Bos taurus]	10740808	7077180	6.88392e+06	22621102	15213017	22515004	1.28871	3.05977e-06	4.55483e-05
159	NP_776526.1	LGMN	legumain precursor [Bos taurus]	807383	565564	465465	1.17747e+06	835193	790096	0.60839	0.0115636	0.0417997
160	NP_001073694.1	LRPAP1	alpha-2-macroglobulin receptor-associated protein precursor [Bos taurus]	1.27827e+06	1.9837e+06	1.79254e+06	394511	1.60737e+06	651558	-0.929708	2.71826e-05	0.000294933
161	NP_001192703.1	LRRK1	leucine-rich repeat serine/threonine-protein kinase 1 [Bos taurus]	21062.6	49468.2	32893.7	123472	9333.62	174318	1.57024	2.49783e-05	0.000275857
162	NP_786987.1	MAPK1	mitogen-activated protein kinase 1 [Bos taurus]	2.29831e+06	2369012	2.34119e+06	5360582	2.81534e+06	7.29205e+06	1.1421	0.00205678	0.010755
163	XP_010816425.1	MAPK14	PREDICTED: mitogen-activated protein kinase 14 isoform X1 [Papio anubis]	821041	615902	674391	1.63912e+06	1.19722e+06	2.41746e+06	1.31521	7.94864e-10	3.35867e-08
164	NP_001068802.1	MAPRE1	microtubule-associated protein RP/EB family member 1 [Bos taurus]	3.16504e+06	3391262	3.38755e+06	9761893	4.71581e+06	12758895	1.45367	1.56939e-05	0.000187968
165	NP_001069640.1	MARCKSL1	MARCKS-related protein [Bos taurus]	1576862	2.7199e+06	2.52934e+06	11086321	7710024	11867247	2.16739	4.4282e-07	8.70667e-06
166	NP_001076885.1	MICU2	calcium uptake protein 2, mitochondrial [Bos taurus]	189938	168173	129030	478478	218821	565873	1.37464	0.012637	0.044916
167	NP_001179751.1	MID1	E3 ubiquitin-protein ligase Midline-1 [Bos taurus]	422939	543576	597643	111118	374575	188880	-1.21334	0.0033508	0.0159409
168	XP_005207502.1	Mkl1	PREDICTED: MKL/myocardin-like protein 1 isoform X1 [Bos taurus]	53762.6	48377.3	44034.7	80583	74752.2	97021	0.787768	0.00204041	0.0107023
169	NP_001304265.1	MTCH2	mitochondrial carrier homolog 2 isoform 1x [Bos taurus]	3.30209e+06	4.05583e+06	4235637	2316516	1.76558e+06	2406718	-0.837297	1.16593e-06	1.97309e-05
170	NP_001179510.1	MTSS1	metastasis suppressor protein 1 [Bos taurus]	55547.5	14902	66052.6	283842	48817.4	605367	2.7807	2.53341e-07	5.43685e-06
171	XP_010814254.1	MYBBP1A	PREDICTED: myb-binding protein 1A [Bos taurus]	489828	385501	515776	1.74249e+06	413156	1.81616e+06	1.51356	0.012501	0.0445492
172	NP_001179691.2	MYH9	TPA: myosin, heavy chain 9, non-muscle [Bos taurus]	36091112	15751047	23642844	38572988	29876520	47974480	0.625126	7.61912e-12	4.98393e-10
173	NP_001231070.1	NAMPT	nicotinamide phosphoribosyltransferase [Bos taurus]	441318	416042	308119	2.08682e+06	1.05882e+06	3.26869e+06	2.46038	1.58421e-07	3.62875e-06
174	NP_001069540.1	NCK1	Cytoplasmic protein NCK1, partial [Bos mutus]	583071	452913	467222	786031	772710	875412	0.695376	0.00237516	0.0120854
175	NP_001137348.1	NCKAP1L	nck-associated protein 1-like [Bos taurus]	141895	123814	110698	1.35359e+06	277392	2.29592e+06	3.38302	0.000171279	0.00138881
176	XP_024833450.1	NCOR2	PREDICTED: nuclear receptor corepressor 2 isoform X1 [Bubalus bubalis]	227055	142646	121314	264172	209856	333819	0.718312	1.73833e-06	2.79571e-05
177	NP_777244.1	NDUFS3	NADH dehydrogenase [ubiquinone] iron-sulfur protein 3, mitochondrial precursor [Bos taurus]	4.21857e+06	4818563	4.60437e+06	3.05769e+06	2.51581e+06	2996376	-0.670656	0.00702812	0.0283584
178	XP_003586620.1	NEDD4	PREDICTED: E3 ubiquitin-protein ligase NEDD4 isoform X2 [Bos taurus]	221900	202907	216456	439151	482431	487001	1.13526	0.012531	0.0446093
179	NP_001193520.1	NES	nestin [Bos taurus]	2555276	1.31154e+06	2.25805e+06	832014	2.0657e+06	727723	-0.756522	2.34129e-06	3.60357e-05
180	XP_002692403.3	NFATC2	PREDICTED: nuclear factor of activated T-cells, cytoplasmic 2 isoform X2 [Bos taurus]	115342	104296	95128.8	591349	303319	651741	2.29657	7.80086e-06	0.000103449
181	NP_001014956.1	NFYA	nuclear transcription factor Y subunit alpha [Bos taurus]	437796	598048	401226	570919	1.73191e+06	724952	1.07513	0.0127186	0.0451588
182	NP_001073718.1	NIF3L1	NIF3-like protein 1 [Bos taurus]	3.18453e+06	4804306	3882432	10163485	2.06191e+06	9933077	0.900384	0.00564817	0.0237775
183	NP_001095705.1	NLRX1	NLR family member X1 [Bos taurus]	380007	320527	307147	1.26704e+06	306760	1.66327e+06	1.68365	3.28263e-10	1.51916e-08
184	NP_001077157.1	NOL3	nucleolar protein 3 [Bos taurus]	397246	445173	398081	837080	1.05197e+06	662917	1.04069	1.01749e-05	0.000130112
185	NP_001030518.1	NPM1	nucleophosmin [Bos taurus]	9934357	5426797	5.80294e+06	12379549	13065241	12236256	0.83222	0.000178071	0.00143025
186	NP_001093798.1	OTULIN	ubiquitin thioesterase otulin [Bos taurus]	373980	370855	342591	997617	1240978	1.13618e+06	1.63388	0.000165136	0.00134541
187	NP_001096761.1	P3H1	prolyl 3-hydroxylase 1 precursor [Bos taurus]	208127	171909	215261	328938	359959	292816	0.72169	5.54569e-05	0.000535139
188	XP_024853897.1	PAPLN	PREDICTED: LOW QUALITY PROTEIN: papilin isoform X2 [Bos taurus]	1.26078e+06	996980	703864	375294	890932	237258	-0.978079	0.00310929	0.0150503
189	NP_001069157.3	PAXBP1	PAX3- and PAX7-binding protein 1 [Bos taurus]	237937	112641	172037	579398	310137	638037	1.54742	0.00101264	0.00599042
190	NP_001291941.1	PBRM1	PREDICTED: protein polybromo-1 isoform X3 [Bos taurus]	198072	224300	213082	315695	535543	409372	0.98826	0.0016452	0.00891104
191	NP_776842.1	PDE5A	cGMP-specific 3',5'-cyclic phosphodiesterase [Bos taurus]	153693	151284	129080	270248	429846	285232	1.18272	0.0076866	0.0305109
192	XP_005217008.1	PEX14	PREDICTED: peroxisomal membrane protein PEX14 isoform X2 [Bos taurus]	326072	289087	214708	459778	314446	592935	0.720229	0.00375792	0.0173676
193	NP_777157.1	PFDN5	prefoldin subunit 5 [Bos taurus]	1.53515e+06	1.25958e+06	1.36676e+06	2.36537e+06	1.82392e+06	2.67405e+06	0.72181	0.00014372	0.0012041
194	NP_001015592.1	PFN1	profilin-1 [Bos taurus]	77660664	57378820	71313336	205277920	126324112	244441264	1.48106	0.000775903	0.0047899
195	NP_001019658.1	PI16	peptidase inhibitor 16 precursor [Bos taurus]	785818	2.95738e+06	1.9714e+06	263179	820471	421576	-1.92467	0.000225061	0.00172809
196	NP_001095447.1	Picalm	phosphatidylinositol-binding clathrin assembly protein [Bos taurus]	2.41706e+06	1885069	1.92763e+06	2862767	2.31336e+06	4360817	0.614351	6.09823e-06	8.36312e-05
197	NP_001077198.1	PKP2	plakophilin-2 [Bos taurus]	410300	730073	621324	496767	264740	309061	-0.718589	0.00488489	0.0213985
198	XP_024834660.1	PLCG2	PREDICTED: 1-phosphatidylinositol 4,5-bisphosphate phosphodiesterase gamma-2 [Bos taurus]	169271	199184	273218	699158	512825	1.15835e+06	1.88518	8.42178e-14	8.18476e-12
199	NP_001179425.1	PLEK	pleckstrin [Bos taurus]	317212	139425	101377	2.99264e+06	837689	4.59337e+06	3.91608	0.000101452	0.000897497
200	XP_010815349.1	PML	PREDICTED: protein PML isoform X1 [Bos taurus]	2.73102e+06	1.65602e+06	1.63628e+06	7.80715e+06	1.70165e+06	7.51662e+06	1.49906	4.24926e-05	0.000430694
201	XP_024833633.1	PPM1F	PREDICTED: protein phosphatase 1F [Bos taurus]	1.45867e+06	1.01085e+06	1.33971e+06	1880448	2.25938e+06	2200036	0.734954	1.32765e-05	0.000165725
202	NP_001103272.1	PRKAA1	PREDICTED: 5'-AMP-activated protein kinase catalytic subunit alpha-1 isoform X1 [Bos taurus]	395094	778496	586229	1.07355e+06	547045	1.20706e+06	0.684176	9.42201e-05	0.000837881
203	NP_777012.1	PRKCB	protein kinase C beta type [Bos taurus]	725904	723361	924037	2.60902e+06	527615	3.31649e+06	1.4431	4.28255e-07	8.44469e-06
204	XP_024838248.1	PRKCD	TPA: protein kinase C delta type [Bos taurus]	253569	277065	191908	967252	446778	1.3716e+06	1.94685	5.32936e-05	0.000519421
205	XP_002689189.2	PRTN3	PREDICTED: myeloblastin [Bos taurus]	324174	205566	23935.1	791686	18064898	953990	5.16109	0.0100821	0.0376239
206	XP_024852319.1	PSMB1	PREDICTED: proteasome subunit beta type-1 isoform X2 [Mandrillus leucophaeus]	1.0072e+06	444283	617438	1.86237e+06	1.09443e+06	2.5024e+06	1.39981	0.000184634	0.00147772
207	NP_001029560.1	PSMB9	proteasome subunit beta type-9 precursor [Bos taurus]	1.79678e+06	891350	1.25539e+06	3.82017e+06	2.39495e+06	4.09215e+06	1.38611	0.00430271	0.0193928
208	NP_001014855.1	Psmc1	PREDICTED: 26S protease regulatory subunit 4 [Ficedula albicollis]	3.38271e+06	3.31808e+06	3.38689e+06	5.85579e+06	4213794	6585369	0.723357	0.000480194	0.00326349
209	NP_001019680.2	PSME1	proteasome activator complex subunit 1 [Bos taurus]	6988045	5.61864e+06	6.84201e+06	27151584	7485981	40258104	1.94521	0.000145501	0.00121602
210	NP_001093796.1	PTPN1	tyrosine-protein phosphatase non-receptor type 1 [Bos taurus]	274304	174274	227250	2.47653e+06	2058590	4240554	3.69878	1.88169e-05	0.000219951
211	XP_010812357.1	PTPN11	PREDICTED: tyrosine-protein phosphatase non-receptor type 11 isoform X1 [Bos taurus]	1.03778e+06	807456	870859	1.23387e+06	1703095	1.56022e+06	0.72749	0.00235021	0.0119946
212	XP_005207187.1	PTPN6	PREDICTED: tyrosine-protein phosphatase non-receptor type 6 isoform X1 [Bos taurus]	3741598	3.76532e+06	3.14092e+06	10086658	2.95349e+06	13678382	1.32728	1.22133e-07	2.84544e-06
213	NP_001193452.1	PTPRC	receptor-type tyrosine-protein phosphatase C precursor [Bos taurus]	440022	474977	314841	1.47263e+06	768573	1.50201e+06	1.60581	7.06593e-05	0.000655967
214	XP_024831686.1	PTPRJ	PREDICTED: LOW QUALITY PROTEIN: receptor-type tyrosine-protein phosphatase eta [Bos mutus]	326272	31167.2	91226	199260	119443	363038	0.603587	0.00122351	0.00701817
215	NP_001069727.1	PTX3	pentraxin-related protein PTX3 precursor [Bos taurus]	2.90758e+06	686889	443924	1.20696e+06	33171028	873618	3.12584	0.000678867	0.00428815
216	NP_777155.1	PYCARD	apoptosis-associated speck-like protein containing a CARD [Bos taurus]	1113164	1.24146e+06	1.31411e+06	20200430	2.70072e+06	28216762	3.80047	2.70684e-11	1.52187e-09
217	XP_024848428.1	Pzp	PREDICTED: alpha-2-macroglobulin-like [Bison bison bison]	237363	2.35093e+06	1.29234e+06	717979	5488722	1.30678e+06	0.953191	0.00543677	0.0231309
218	NP_001007818.1	QKI	QUAKING isoform 6 [Homo sapiens]	1.09436e+06	537031	563853	2521411	2.4561e+06	2591796	1.78578	1.29699e-09	5.12991e-08
219	NP_786986.1	RAC2	ras-related C3 botulinum toxin substrate 2 precursor [Bos taurus]	982287	1465153	1.23248e+06	7.14817e+06	3.84229e+06	9599232	2.48417	6.71644e-09	2.2398e-07
220	NP_786996.1	RACK1	PREDICTED: guanine nucleotide-binding protein subunit beta-2-like 1 [Ursus maritimus]	19799682	25321000	28216178	18214244	7588610	18441362	-0.72905	4.68201e-07	9.10049e-06
221	XP_024839801.1	RANBP9	PREDICTED: ran-binding protein 9 [Capra hircus]	156968	194621	146967	402200	617516	485313	1.59397	0.00065462	0.00418158
222	XP_024848790.1	RAP1GDS1	PREDICTED: rap1 GTPase-GDP dissociation stimulator 1 isoform X1 [Bos indicus]	871417	1.11888e+06	904288	2174283	2.24368e+06	2.74718e+06	1.30764	0.000629834	0.00404987
223	NP_001070481.1	Rbbp4	PREDICTED: histone-binding protein RBBP4 [Oryctolagus cuniculus]	3.47495e+06	2335938	2750535	6.66698e+06	3.76781e+06	7569304	1.0724	0.00368741	0.0171936
224	NP_001070469.1	RBPJ	recombining binding protein suppressor of hairless [Bos taurus]	214129	213456	163949	571819	483868	574567	1.46256	5.26156e-05	0.000515027
225	NP_001039706.1	RBX1	PREDICTED: E3 ubiquitin-protein ligase RBX1 [Zonotrichia albicollis]	932343	967014	826669	1420344	1913003	2.44539e+06	1.08395	0.00177074	0.00948401
226	NP_001095381.2	RCC2	protein RCC2 [Bos taurus]	1.56691e+06	1.15901e+06	933489	3589026	3.95609e+06	5.29002e+06	1.81041	1.88045e-07	4.18061e-06
227	NP_001095746.1	RGCC	regulator of cell cycle RGCC [Bos taurus]	53965.4	44985.7	89896.1	333728	NA	385732	2.51466	0.013881	0.0484767
228	NP_001073774.1	RHOG	PREDICTED: rho-related GTP-binding protein RhoG [Leptonychotes weddellii]	1.61861e+06	1.34059e+06	1.36122e+06	7024772	2.68722e+06	9006627	2.11523	6.97032e-10	2.98233e-08
229	NP_001068694.1	RILPL1	RILP-like protein 1 [Bos taurus]	267996	204257	216611	572834	316981	704632	1.21077	0.000725031	0.00452098
230	XP_005211338.1	RIPK3	PREDICTED: receptor-interacting serine/threonine-protein kinase 3 isoform X3 [Bos taurus]	314154	118060	149333	422578	415417	562054	1.26751	0.00241827	0.0122225
231	NP_001095388.1	RNF31	E3 ubiquitin-protein ligase RNF31 [Bos taurus]	242553	162321	171432	563804	224300	635758	1.3049	7.40673e-06	9.91889e-05
232	NP_001069188.1	Rnf7	PREDICTED: RING-box protein 2 [Tupaia chinensis]	184620	121017	142973	312218	279891	293255	0.980808	0.000532287	0.00352595
233	XP_002697835.5	ROCK1	PREDICTED: rho-associated protein kinase 1 [Bos mutus]	614669	285775	376024	1121316	2.25785e+06	1.58294e+06	1.9588	0.000598926	0.00388417
234	NP_001068644.1	RPA1	replication protein A 70 kDa DNA-binding subunit [Bos taurus]	937810	866532	816587	1.62478e+06	1.07429e+06	1.93772e+06	0.82305	0.00230841	0.0118521
235	NP_001029599.1	RPA3	replication protein A 14 kDa subunit [Bos taurus]	608913	348475	656562	977171	1.279e+06	1.25383e+06	1.12087	0.000217089	0.00168015
236	NP_001070466.1	RPL13A	60S ribosomal protein L13a [Bos taurus]	2.87805e+06	5469774	4547835	2037369	2711118	2.05803e+06	-0.921897	0.00305435	0.0148746
237	NP_777203.1	RPS27A	ubiquitin-40S ribosomal protein S27a precursor [Homo sapiens]	2.3093e+06	3.01248e+06	3193945	854982	NA	1.32386e+06	-1.3816	3.83131e-05	0.000393722
238	NP_001077191.1	RPS6KA1	ribosomal protein S6 kinase alpha-1 [Bos taurus]	139841	182764	189010	430566	128488	640819	1.22975	5.44812e-05	0.000528724
239	NP_001243507.1	RUNX1	runt-related transcription factor 1 [Bos taurus]	413340	131793	518259	744794	466200	986537	1.04721	1.17173e-05	0.000147891
240	NP_001107197.1	S100A8	protein S100-A8 [Bos taurus]	719058	1.42427e+06	492150	7.08097e+06	63386924	6.28483e+06	4.86408	4.62744e-12	3.14596e-10
241	NP_001039793.1	S100A9	protein S100-A9 [Bos taurus]	2.15733e+06	1.48003e+06	879543	18512716	57313428	26097852	4.49602	1.56707e-11	9.19035e-10
242	NP_001029727.1	S100B	protein S100-B [Bos taurus]	78135280	65725096	62611784	11767650	32548606	8441930	-1.96848	1.66479e-05	0.000197654
243	NP_001095988.1	SARM1	sterile alpha and TIR motif-containing protein 1 precursor [Bos taurus]	1.46281e+06	2.41531e+06	1.79978e+06	7.35627e+06	189311	8654591	1.51258	3.51164e-05	0.000365845
244	XP_010819700.1	SASH3	PREDICTED: SAM and SH3 domain-containing protein 3 isoform X1 [Bos taurus]	116754	384156	135498	484386	509598	693020	1.40644	0.0136814	0.0479518
245	NP_001095510.1	Satb1	DNA-binding protein SATB1 [Bos taurus]	1.13423	NA	NA	114948	NA	220725	17.175	0.0052575	0.0225582
246	NP_776602.1	SCIN	adseverin [Bos taurus]	4.80185e+06	3.04426e+06	2305222	48381656	3.37931e+06	60128296	3.46233	1.41108e-20	5.3331e-18
247	NP_001077273.1	SCLY	selenocysteine lyase [Bos taurus]	11453306	8185996	9215333	3.00993e+06	8.00712e+06	2.64015e+06	-1.07914	2.45682e-12	1.79718e-10
248	XP_024857692.1	Scrib	PREDICTED: protein scribble homolog isoform X1 [Bos taurus]	1.5133e+06	1.8411e+06	1.85533e+06	857916	1.12697e+06	877884	-0.863797	2.74129e-10	1.31331e-08
249	NP_001075181.1	SERPINA3-8	serpin A3-8 precursor [Bos taurus]	510735	3.23452e+06	1.21432e+06	1.82154e+06	14072904	2.47844e+06	1.88929	5.61073e-06	7.78976e-05
250	NP_001030364.1	SERPINB8	serpin B8 [Bos taurus]	428057	257497	315494	791401	725004	595497	1.07703	0.00122036	0.00701193
251	XP_005227223.1	SF1	splicing factor 1 isoform 2 [Homo sapiens]	4.13816e+06	3.76398e+06	2202334	6898401	23694478	6.5284e+06	1.87725	2.33504e-05	0.00026044
252	NP_001015574.1	SFXN1	sideroflexin-1 [Bos taurus]	935231	1.69946e+06	1.31009e+06	1.75798e+06	5.02681e+06	2.86011e+06	1.28982	0.000288525	0.0021312
253	NP_001137560.1	SH3BP4	SH3 domain-binding protein 4 [Bos taurus]	354461	432124	465864	142432	481097	182588	-0.635692	0.00573766	0.0240647
254	NP_001103236.1	SHARPIN	sharpin [Bos taurus]	170381	168183	153427	404897	274906	373608	1.09836	0.000146997	0.00122401
255	NP_001033303.1	SKAP2	src kinase-associated phosphoprotein 2 [Bos taurus]	230118	91782.5	45588.5	1.24391e+06	948732	1.78421e+06	3.43585	0.000545834	0.00359121
256	NP_777083.1	SLC25A4	ADP/ATP translocase 1 [Bos taurus]	5329674	8285865	10165025	1.04754e+06	2.37567e+06	1066422	-2.40512	1.96984e-06	3.10205e-05
257	NP_001192822.1	SLC30A1	zinc transporter 1 [Bos taurus]	91666.5	123755	128849	386719	230635	579798	1.79799	0.00845041	0.0329256
258	NP_777086.1	SLC34A2	sodium-dependent phosphate transport protein 2B [Bos taurus]	2803069	4.56834e+06	4.5946e+06	677389	310522	122997	-3.42913	0.00112652	0.00655577
259	NP_777258.1	SLC9A1	sodium/hydrogen exchanger 1 [Bos taurus]	474291	552493	670742	363757	235354	255369	-0.990316	0.00192836	0.0101691
260	NP_001099084.1	SMARCA4	PREDICTED: transcription activator BRG1 isoform X5 [Bubalus bubalis]	143907	220889	132961	530325	361518	679810	1.65877	0.00312246	0.0150867
261	NP_001039402.1	SMDT1	essential MCU regulator, mitochondrial precursor [Bos taurus]	3.54658e+06	2.79465e+06	3.81344e+06	6.7674e+06	5.32041e+06	8.16284e+06	0.995824	0.00318837	0.0153181
262	NP_001069366.1	SNTA1	alpha-1-syntrophin [Bos taurus]	3.81915e+06	4.02424e+06	3430591	1.76845e+06	1.74934e+06	1.22312e+06	-1.24976	0.00138186	0.00777566
263	NP_963285.2	SOD2	superoxide dismutase [Mn], mitochondrial precursor [Bos taurus]	166828896	33656528	25823464	130791568	359165632	94666464	1.36921	0.00533552	0.0228143
264	NP_001077163.1	Son	protein SON [Bos taurus]	1.28666e+06	928660	1.24127e+06	2.07554e+06	1662321	2804654	0.920495	2.43616e-08	6.82026e-07
265	XP_002691287.2	SOS1	TPA: son of sevenless homolog 1 [Bos taurus]	192923	124006	164432	334471	NA	412291	1.21849	0.00137951	0.0077689
266	NP_001029490.1	SRSF2	serine/arginine-rich splicing factor 2 [Mus musculus]	5.56919e+06	4092696	3.49669e+06	11229332	10504814	12183246	1.36602	4.92724e-08	1.27939e-06
267	XP_005202627.2	STAT1	PREDICTED: signal transducer and activator of transcription 1-alpha/beta isoform X1 [Bos taurus]	1.57107e+06	1.43413e+06	1.49359e+06	19975310	3.22491e+06	30389082	3.57434	1.38196e-13	1.28787e-11
268	NP_001012689.2	STAT3	signal transducer and activator of transcription 3 [Bos taurus]	5.73362e+06	3.92939e+06	3.17774e+06	8055625	8199700	9707886	1.01574	0.00179329	0.00956843
269	NP_001192430.1	STAT6	signal transducer and activator of transcription 6 [Bos taurus]	1.22015e+06	758199	996152	1.65214e+06	1.55351e+06	1.96974e+06	0.79902	0.00173214	0.00932256
270	NP_001073075.1	STK3	serine/threonine-protein kinase 3 [Bos taurus]	1.32111e+06	1143224	1.01015e+06	2.1033e+06	1.92703e+06	2.71193e+06	0.956431	0.00992275	0.0371516
271	NP_001015602.1	STK4	serine/threonine-protein kinase 4 [Bos taurus]	494638	323671	475261	2361367	577710	3.29714e+06	2.26931	0.000506973	0.00339129
272	NP_777044.1	Stxbp1	syntaxin-binding protein 1 [Cricetulus griseus]	341524	443976	430979	929917	497004	1.22231e+06	1.12286	0.000485895	0.00327606
273	NP_001180055.1	SUPT6H	transcription elongation factor SPT6 [Bos taurus]	476750	492886	408896	1.3901e+06	458900	925344	1.00901	0.000109852	0.000964287
274	XP_002699120.1	SVIP	PREDICTED: small VCP/p97-interacting protein [Bos taurus]	200587	147453	174476	89925.1	61888.8	60626.9	-1.29842	0.00622063	0.0256946
275	NP_001095369.1	SYVN1	E3 ubiquitin-protein ligase synoviolin [Bos taurus]	354211	1121189	730596	88511.9	235220	81789.8	-2.44358	0.00108092	0.00633378
276	NP_001192987.1	TAOK3	serine/threonine-protein kinase TAO3 [Bos taurus]	246332	307127	300258	658850	569454	914401	1.3276	1.50888e-06	2.47945e-05
277	NP_001179684.1	TBK1	serine/threonine-protein kinase TBK1 [Bos taurus]	188080	147314	173863	458223	266901	499302	1.26564	0.0122434	0.0438084
278	NP_001033175.1	TCP1	T-complex protein 1 subunit alpha [Bos taurus]	2.98901e+06	2.22348e+06	3.10505e+06	5677860	4.40442e+06	6.26032e+06	0.97441	2.05585e-05	0.000234664
279	NP_803473.1	TGM2	protein-glutamine gamma-glutamyltransferase 2 [Bos taurus]	2365763	1.88179e+06	2.16413e+06	8534652	6.62649e+06	12737540	2.12142	4.67061e-12	3.14596e-10
280	NP_001192409.1	THOC1	THO complex subunit 1 [Bos taurus]	3.02839e+06	294272	2.16719e+06	6.04021e+06	349417	2.35486e+06	0.671606	0.00809805	0.0318261
281	NP_777048.1	TMSB10	thymosin beta-10 [Bos taurus]	73405520	68369016	30080060	456588800	312697664	292777696	2.62761	0.000223648	0.00172113
282	NP_001002885.1	TMSB4	thymosin beta-4 [Bos taurus]	10180515	5.746e+06	13850842	73400480	12472542	73102440	2.41652	1.45194e-05	0.000176701
283	XP_005210607.1	TNC	PREDICTED: tenascin isoform X6 [Bos taurus]	138311	113779	116446	4392955	1.61768e+06	8487218	5.29789	1.71945e-15	2.48881e-13
284	XP_002687289.1	TNS2	PREDICTED: tensin-2 isoform X6 [Bos taurus]	1537611	1.69209e+06	1.42893e+06	376835	646889	332926	-1.77986	5.83079e-05	0.000557902
285	XP_005205668.4	TNS3	PREDICTED: tensin-3 isoform X4 [Bos taurus]	2197782	1.24842e+06	1.91309e+06	2.05679e+06	3637649	3931416	0.844871	1.56604e-12	1.19705e-10
286	NP_001069501.1	TPD52L1	tumor protein D53 [Bos taurus]	1.84168e+06	3755022	2.47182e+06	213903	780669	116607	-2.86021	1.23956e-12	9.80364e-11
287	XP_002691752.2	TRAF2	PREDICTED: TNF receptor-associated factor 2 [Bos taurus]	319485	264533	288706	550362	221514	675843	0.730184	0.00337787	0.0160248
288	NP_001033764.1	TRAP1	heat shock protein 75 kDa, mitochondrial precursor [Bos taurus]	1478386	1284553	1404964	2.07607e+06	2482232	2.12542e+06	0.681329	2.6872e-06	4.05344e-05
289	NP_001077204.1	TRIM2	tripartite motif-containing protein 2 [Bos taurus]	1.23583e+06	1.4734e+06	1.2748e+06	857095	1.0091e+06	567385	-0.711145	0.000712259	0.0044592
290	NP_872596.1	TRIM21	E3 ubiquitin-protein ligase TRIM21 [Bos taurus]	329321	396834	280868	1.71934e+06	356130	2311674	2.12319	2.13858e-05	0.000242885
291	XP_010800711.1	Trip12	PREDICTED: E3 ubiquitin-protein ligase TRIP12 isoform X1 [Bubalus bubalis]	170670	126305	143522	354780	181826	436643	1.14368	0.00463609	0.0205736
292	NP_001179842.1	TRPS1	zinc finger transcription factor Trps1 [Bos taurus]	165344	175937	108727	343228	285008	247091	0.959873	0.00836543	0.0326506
293	NP_001020491.1	TWF1	twinfilin-1 [Bos taurus]	8.35897e+06	6.01615e+06	5.75174e+06	4.46707e+06	3085148	3.48032e+06	-0.867358	4.03752e-05	0.000411187
294	NP_001098794.1	TWF2	twinfilin-2 [Bos taurus]	1.99723e+06	1.80963e+06	1.51232e+06	7.25822e+06	4.12519e+06	9682859	1.98566	9.19161e-09	2.9084e-07
295	NP_001095974.1	UBE4B	ubiquitin conjugation factor E4 B [Bos taurus]	430853	442574	449771	890097	474878	1.11437e+06	0.905928	0.00103272	0.00608804
296	NP_001032677.1	UBXN1	UBX domain-containing protein 1 [Bos taurus]	1.06704e+06	784485	685257	1.6654e+06	1.60884e+06	2.08962e+06	1.08027	5.89813e-08	1.50281e-06
297	XP_002686208.2	VAV3	PREDICTED: guanine nucleotide exchange factor VAV3 [Bos taurus]	101978	72974.3	79146.1	345109	89317.4	459938	1.81548	0.00626348	0.0257725
298	XP_015329526.2	WAC	PREDICTED: WW domain-containing adapter protein with coiled-coil isoform X5 [Capra hircus]	271587	213569	214266	382113	341490	500570	0.807573	0.0108448	0.0397719
299	NP_001074980.1	WASF2	Wiskott-Aldrich syndrome protein family member 2, partial [Bos mutus]	1551998	907295	918079	2.7186e+06	1.40187e+06	3.49219e+06	1.1725	1.26554e-05	0.000158263
300	NP_777240.1	YBX1	DNA-binding protein B, partial [Homo sapiens]	7468444	12871606	10944004	17007146	14684826	19912000	0.722055	2.58675e-06	3.92806e-05
301	NP_776917.2	Ywhah	14-3-3 protein eta [Bos taurus]	27271540	23707416	27172230	36544256	43535792	43303164	0.658806	6.48736e-05	0.000609579
302	NP_001039405.2	ZMYND11	zinc finger MYND domain-containing protein 11 [Bos taurus]	112098	54122.1	70152.4	193258	176946	268844	1.43486	0.0132195	0.0465488
