# Supplementary material for: HMOX1 Promotes Ferroptosis in Mammary Epithelial Cells via FTH1 and Is Involved in the Development of Clinical Mastitis in Dairy Cows
Source: Antioxidants (Basel). 2022 Nov 11;11(11):2221. doi: 10.3390/antiox11112221 (PMC9686786; doi:10.3390/antiox11112221)
Supplement: Supplementary file 1 [file antioxidants-11-02221-s001.zip › Table S6.xlsx]

## Sheet: Sheet1
Table S6 The pathways in which HMOX1 is involved and candidate DEPs.
NO.	Protein ID	Symbol	Description	C1	C2	C3	CM1	CM2	CM3	log2(fc)	PValue	FDR
1	NP_001012687.1	FASN	fatty acid synthase [Bos taurus]	82657000	133780240	139146448	2.80902e+06	19883188	2.55634e+06	-3.81592	1.99e-116	1.35e-112
2	NP_001157250.1	FN1	fibronectin precursor [Bos taurus]	3.29602e+06	6684608	5085930	18846242	34859488	23755390	2.36212	1.19e-41	4.04e-38
3	NP_776523.2	LAP3	cytosol aminopeptidase [Bos taurus]	4257032	5.35406e+06	3.4051e+06	24032530	6.19789e+06	16833448	1.85431	2.33e-35	3.96e-32
4	XP_005220032.1	ACACA	PREDICTED: acetyl-CoA carboxylase 1 isoform X2 [Bos taurus]	2.2207e+06	4.45618e+06	4.91537e+06	1300845	1429534	2.77713e+06	-1.07369	4.75e-25	3.23e-22
5	NP_851355.2	IDH1	isocitrate dehydrogenase [NADP] cytoplasmic [Bos taurus]	182422464	286463648	280066496	34200508	79129200	26524774	-2.42095	2.99e-23	1.45e-20
6	NP_001039434.2	ALDH7A1	alpha-aminoadipic semialdehyde dehydrogenase [Bos taurus]	11898390	15850091	17661602	7.03906e+06	9753047	8199055	-0.861594	1.33e-21	6.05e-19
7	NP_776929.1	ATP6V1A	V-type proton ATPase catalytic subunit A [Bos taurus]	3772096	3.22533e+06	3.31355e+06	10826834	4327820	15833393	1.58753	3.4e-20	1.22e-17
8	XP_005209192.1	HK3	PREDICTED: hexokinase-3 isoform X1 [Bos taurus]	129783	149913	133066	5.95538e+06	1.04118e+06	11626588	5.49565	4.76e-20	1.62e-17
9	NP_001029471.1	PGK1	phosphoglycerate kinase 1 [Bos taurus]	24230314	19787734	25140860	70384560	48905728	95550728	1.63528	2.28e-17	4.57e-15
10	NP_776474.2	ENO1	alpha-enolase [Bos taurus]	55308196	40601396	46228280	121367816	95270408	143787984	1.34241	2.02e-16	3.27e-14
11	XP_024850067.1	CTNNA1	PREDICTED: catenin alpha-1 isoform X3 [Bos mutus]	5.47751e+06	6311458	5611866	3.68048e+06	3.76591e+06	3114111	-0.72048	9.05e-16	1.4e-13
12	XP_005210607.1	TNC	PREDICTED: tenascin isoform X6 [Bos taurus]	138311	113779	116446	4392955	1.61768e+06	8487218	5.29789	1.72e-15	2.49e-13
13	XP_002690266.2	LAMA2	PREDICTED: laminin subunit alpha-2 isoform X1 [Bison bison bison]	1544448	1.52011e+06	1.16554e+06	351622	1.15018e+06	292155	-1.23755	2.13e-15	2.95e-13
14	NP_001029491.1	ACAA1	3-ketoacyl-CoA thiolase, peroxisomal [Bos taurus]	3.10733e+06	1.87439e+06	2.12431e+06	4.83974e+06	4.1217e+06	5370926	1.01216	2.48e-15	3.38e-13
15	NP_001007810.1	HSD17B4	peroxisomal multifunctional enzyme type 2 [Bos taurus]	820631	649276	827186	3.15408e+06	1.22887e+06	3.67848e+06	1.81123	3.72e-15	4.96e-13
16	NP_776637.1	UGP2	UTP--glucose-1-phosphate uridylyltransferase [Bos taurus]	21743648	24240460	24982874	6825466	18403454	6.52465e+06	-1.16023	4.35e-15	5.69e-13
17	NP_776760.1	HADHA	trifunctional enzyme subunit alpha, mitochondrial precursor [Bos taurus]	2.47577e+06	1.45842e+06	1.73034e+06	7323469	4.09011e+06	9322188	1.8721	9.11e-15	1.17e-12
18	NP_001032397.1	SORD	sorbitol dehydrogenase [Bos taurus]	3.45655e+06	4699597	4.26216e+06	1.9592e+06	2318343	2.12545e+06	-0.955652	1e-14	1.24e-12
19	NP_001192656.1	PKM	pyruvate kinase PKM [Bos taurus]	26110636	29489576	30810288	83671216	80623224	127367560	1.75502	1.04e-14	1.27e-12
20	NP_001069609.1	CTNNB1	catenin beta-1 [Sus scrofa]	7.81987e+06	5675070	6888236	4.19e+06	3.59251e+06	5.44194e+06	-0.624173	2.34e-14	2.69e-12
21	XP_005227044.1	PC	PREDICTED: pyruvate carboxylase, mitochondrial isoform X1 [Bos taurus]	5311390	6612858	7.43969e+06	1.83314e+06	3.15457e+06	944419	-1.70675	2.38e-14	2.7e-12
22	NP_001179983.1	EML4	echinoderm microtubule-associated protein-like 4 [Bos taurus]	965778	726027	679427	2009742	953451	2.99969e+06	1.33037	4.07e-14	4.2e-12
23	NP_787005.1	ALDH6A1	methylmalonate-semialdehyde dehydrogenase [acylating], mitochondrial precursor [Bos taurus]	7348933	9725737	7771949	1.67193e+06	4337783	1.15598e+06	-1.79387	5.47e-14	5.47e-12
24	XP_024834660.1	PLCG2	PREDICTED: 1-phosphatidylinositol 4,5-bisphosphate phosphodiesterase gamma-2 [Bos taurus]	169271	199184	273218	699158	512825	1.15835e+06	1.88518	8.42e-14	8.18e-12
25	NP_001180149.2	PFKP	TPA: phosphofructokinase, platelet isoform 2 [Bos taurus]	1.28066e+06	945601	1.00704e+06	3097889	3063578	4.12875e+06	1.67019	1.09e-13	1.04e-11
26	XP_005202627.2	STAT1	PREDICTED: signal transducer and activator of transcription 1-alpha/beta isoform X1 [Bos taurus]	1.57107e+06	1.43413e+06	1.49359e+06	19975310	3.22491e+06	30389082	3.57434	1.38e-13	1.29e-11
27	NP_001193137.1	GALE	PREDICTED: UDP-glucose 4-epimerase isoform X1 [Bubalus bubalis]	4960974	5920034	6072493	2.54267e+06	3.32386e+06	2.31972e+06	-1.05031	2.57e-13	2.24e-11
28	NP_001029967.1	GALM	aldose 1-epimerase [Bos taurus]	18841464	17611438	18534748	3.48836e+06	9957832	3.0746e+06	-1.73482	4.48e-13	3.81e-11
29	NP_776524.1	LDHA	L-lactate dehydrogenase A chain [Bos taurus]	5.59384e+06	4.9191e+06	6.84206e+06	17492786	8954723	26481580	1.60871	7.13e-13	5.85e-11
30	NP_786984.1	IDH2	isocitrate dehydrogenase [NADP], mitochondrial precursor [Bos taurus]	2269654	1.45842e+06	1.86105e+06	10573156	3.3952e+06	13855350	2.31562	1.64e-12	1.24e-10
31	NP_001098809.1	ACSS2	acetyl-coenzyme A synthetase, cytoplasmic [Bos taurus]	19590526	17740370	32707566	1.35766e+06	5.27491e+06	1.70572e+06	-3.07032	1.77e-12	1.33e-10
32	NP_001077273.1	SCLY	selenocysteine lyase [Bos taurus]	11453306	8185996	9215333	3.00993e+06	8.00712e+06	2.64015e+06	-1.07914	2.46e-12	1.8e-10
33	NP_001013607.1	TPI1	PREDICTED: triosephosphate isomerase [Capra hircus]	39729704	24594826	26210356	72892160	55318412	78195096	1.18894	3.02e-12	2.19e-10
34	NP_001069553.1	ACSL1	long-chain-fatty-acid--CoA ligase 1 [Bos taurus]	13152734	15631050	16584333	5.90792e+06	6065746	9493930	-1.07952	3.2e-12	2.29e-10
35	NP_776759.1	HSD17B10	3-hydroxyacyl-CoA dehydrogenase type-2 [Bos taurus]	28738084	35093288	32793050	15665985	26592876	16583116	-0.715542	4.49e-12	3.09e-10
36	NP_001039571.1	HIBADH	3-hydroxyisobutyrate dehydrogenase, mitochondrial precursor [Bos taurus]	8549223	14388581	13780729	3423294	5.41444e+06	3.4738e+06	-1.5765	5.73e-12	3.82e-10
37	NP_001015613.1	CKB	Creatine kinase B-type, partial [Bos mutus]	7901064	7616360	6395180	25049780	26627534	36656136	2.0112	8.93e-12	5.73e-10
38	NP_001069238.1	P4HA1	prolyl 4-hydroxylase subunit alpha-1 precursor [Bos taurus]	766902	751943	854484	1.75997e+06	1.81289e+06	2153949	1.27082	1.05e-11	6.65e-10
39	NP_001192726.1	LPCAT2	lysophosphatidylcholine acyltransferase 2 [Bos taurus]	136468	131099	181279	1.01418e+06	452381	1.49035e+06	2.71979	1.81e-11	1.03e-09
40	NP_776636.1	UGDH	UDP-glucose 6-dehydrogenase [Bos taurus]	3461884	1.75739e+06	1.66618e+06	9936576	9135318	9846889	2.07038	4.19e-11	2.32e-09
41	NP_001106767.1	Rrm1	ribonucleoside-diphosphate reductase large subunit [Bos taurus]	1.43933e+06	1478685	1.33091e+06	3309215	1.59232e+06	4.69436e+06	1.17532	4.71e-11	2.59e-09
42	NP_001069877.1	NFKB1	nuclear factor NF-kappa-B p105 subunit [Bos taurus]	1.65728e+06	2.26741e+06	1.46434e+06	3.67834e+06	5.23203e+06	4.18908e+06	1.28141	1.53e-10	7.93e-09
43	NP_803468.1	GOT1	aspartate aminotransferase, cytoplasmic [Bos taurus]	2733069	2.23302e+06	2.58821e+06	4317915	3.73687e+06	5.48453e+06	0.841785	1.6e-10	8.14e-09
44	NP_001069248.2	EHHADH	peroxisomal bifunctional enzyme [Bos taurus]	858620	1.83381e+06	1.9702e+06	662631	1.2171e+06	485194	-0.979353	1.8e-10	8.92e-09
45	NP_001193448.1	Lamb1	laminin subunit beta-1 precursor [Bos taurus]	3.82309e+06	2.21224e+06	2157338	1.12836e+06	2.86502e+06	922862	-0.736776	2e-10	9.77e-09
46	NP_001103451.1	ITGA6	integrin alpha-6 precursor [Bos taurus]	3.172e+06	2709385	3.10838e+06	968872	1.57249e+06	812328	-1.42253	3e-10	1.4e-08
47	NP_001002763.1	CDH1	cadherin-1 precursor [Bos taurus]	8800184	11932997	9226005	5.47823e+06	6461588	3.46642e+06	-0.959483	5.32e-10	2.37e-08
48	XP_010816425.1	MAPK14	PREDICTED: mitogen-activated protein kinase 14 isoform X1 [Papio anubis]	821041	615902	674391	1.63912e+06	1.19722e+06	2.41746e+06	1.31521	7.95e-10	3.36e-08
49	NP_001029162.2	SCP2	non-specific lipid-transfer protein [Bos taurus]	2.65507e+06	3.24767e+06	2.77429e+06	4908090	3.99053e+06	4.95741e+06	0.675243	8.45e-10	3.55e-08
50	NP_001069978.2	HEXB	beta-hexosaminidase subunit beta preproprotein [Bos taurus]	2.21856e+06	1.66065e+06	1399060	6.22829e+06	2794381	6.93889e+06	1.59646	8.96e-10	3.74e-08
51	NP_776931.1	BCKDHA	2-oxoisovalerate dehydrogenase subunit alpha, mitochondrial precursor [Bos taurus]	4034614	6.24095e+06	6003640	1.28331e+06	1.36813e+06	1.10807e+06	-2.11441	1.05e-09	4.2e-08
52	NP_776761.1	HADHB	PREDICTED: trifunctional enzyme subunit beta, mitochondrial isoform X3 [Bos taurus]	1.2586e+06	715474	874502	3.50418e+06	1.76229e+06	3215310	1.57413	1.35e-09	5.3e-08
53	XP_005203692.1	Tpm3	PREDICTED: tropomyosin alpha-3 chain isoform X11 [Nannospalax galili]	94927136	48135632	50362036	110136840	174967232	93559976	0.969146	1.44e-09	5.6e-08
54	NP_803482.1	GSTP1	glutathione S-transferase P [Bos taurus]	29705050	22093602	23033138	64512660	30741714	62578248	1.07667	2.17e-09	8.2e-08
55	NP_001029554.1	IVD	Isovaleryl-CoA dehydrogenase, mitochondrial, partial [Bos mutus]	18524544	25616032	24977816	5.79987e+06	14308919	5839130	-1.41345	3.46e-09	1.24e-07
56	NP_001014912.1	HMOX1	heme oxygenase 1 [Bos taurus]	254541	84506.4	154492	1890813	834279	2.02944e+06	3.26807	4.78e-09	1.67e-07
57	NP_001193242.1	Polr2a	DNA-directed RNA polymerase II subunit RPB1 [Bos taurus]	427877	282205	314441	795887	469320	1.01274e+06	1.15278	5.14e-09	1.79e-07
58	NP_786986.1	RAC2	ras-related C3 botulinum toxin substrate 2 precursor [Bos taurus]	982287	1465153	1.23248e+06	7.14817e+06	3.84229e+06	9599232	2.48417	6.72e-09	2.24e-07
59	NP_001192687.1	MCCC1	methylcrotonoyl-CoA carboxylase subunit alpha, mitochondrial [Bos taurus]	2.09209e+06	2.52088e+06	2398157	987059	1.6925e+06	1.09454e+06	-0.893512	8.35e-09	2.72e-07
60	NP_001020377.2	ECHS1	enoyl-CoA hydratase, mitochondrial precursor [Bos taurus]	14782535	20208428	21392508	9699075	15064992	9664236	-0.711677	8.45e-09	2.74e-07
61	NP_001069121.1	ASNS	PREDICTED: asparagine synthetase [glutamine-hydrolyzing] isoform X1 [Bos taurus]	2.18028e+06	4.73601e+06	5143420	1.48491e+06	2.09038e+06	1.69856e+06	-1.19327	9.17e-09	2.91e-07
62	NP_001030475.1	CMAS	N-acylneuraminate cytidylyltransferase [Bos taurus]	4923054	6.94449e+06	8691546	4.00803e+06	3709235	4.51065e+06	-0.749599	1.1e-08	3.38e-07
63	XP_010815008.1	Mccc2	PREDICTED: methylcrotonoyl-CoA carboxylase beta chain, mitochondrial [Bos taurus]	1.57076e+06	1.42848e+06	1.57364e+06	871986	1.11382e+06	671138	-0.783334	1.37e-08	4.12e-07
64	NP_001030254.1	SUCLG1	succinate--CoA ligase [ADP/GDP-forming] subunit alpha, mitochondrial precursor [Bos taurus]	22008604	30575672	29094596	14715414	17180400	16526873	-0.75428	1.57e-08	4.59e-07
65	NP_001076882.1	CYP27A1	sterol 26-hydroxylase, mitochondrial [Bos taurus]	988108	1296364	1.21373e+06	3.18911e+06	2.62502e+06	2828250	1.30482	1.74e-08	5.05e-07
66	NP_001069130.1	SDS	L-serine dehydratase/L-threonine deaminase [Bos taurus]	3.31678e+06	503080	362345	16585242	26891230	31221242	4.15873	1.96e-08	5.61e-07
67	NP_001092382.1	FAH	fumarylacetoacetase [Bos taurus]	1.93281e+06	4340456	4743621	617059	1560458	279731	-2.1646	2.22e-08	6.28e-07
68	NP_001071432.1	GLS	glutaminase kidney isoform, mitochondrial [Bos taurus]	419796	268016	292134	1.73932e+06	722099	2.57522e+06	2.36169	2.48e-08	6.88e-07
69	NP_001069223.1	MTHFD2	bifunctional methylenetetrahydrofolate dehydrogenase/cyclohydrolase, mitochondrial [Bos taurus]	259273	192672	336161	1.47879e+06	320330	2.77389e+06	2.53668	2.76e-08	7.64e-07
70	NP_001193648.1	AGPS	alkyldihydroxyacetonephosphate synthase, peroxisomal [Bos taurus]	230150	86232.8	132807	542709	435451	646853	1.85505	3.96e-08	1.06e-06
71	NP_001039604.1	TSTA3	GDP-L-fucose synthase [Bos taurus]	19114082	21757896	17021716	8866043	9513740	14732723	-0.80603	4e-08	1.06e-06
72	NP_001094628.1	VCAM1	vascular cell adhesion molecule 1-like precursor [Bos taurus]	203157	143175	177809	1.00897e+06	681908	1436033	2.57671	4.05e-08	1.07e-06
73	NP_001030189.1	PHGDH	D-3-phosphoglycerate dehydrogenase [Bos taurus]	2.94252e+06	4.37899e+06	6.05984e+06	11829014	4453224	18412420	1.37449	4.13e-08	1.09e-06
74	NP_001192632.1	ALOX15B	arachidonate 15-lipoxygenase B [Bos taurus]	650441	132452	102770	1929421	1.55828e+06	1.37186e+06	2.456	4.62e-08	1.21e-06
75	NP_001033637.1	PCCB	propionyl-CoA carboxylase beta chain, mitochondrial precursor [Bos taurus]	2.2841e+06	2114410	1.99006e+06	1.1958e+06	1.17367e+06	1282169	-0.80695	5.02e-08	1.3e-06
76	NP_001092851.1	GALK1	galactokinase [Bos taurus]	2.0614e+06	2.24493e+06	1.76242e+06	4.33236e+06	2.1658e+06	4692229	0.882791	5.95e-08	1.51e-06
77	NP_776330.1	DBT	PREDICTED: lipoamide acyltransferase component of branched-chain alpha-keto acid dehydrogenase complex, mitochondrial [Bos indicus]	5262885	6.15969e+06	6.47632e+06	1771848	3808796	1.57869e+06	-1.32197	6.34e-08	1.57e-06
78	NP_776317.1	ASS1	argininosuccinate synthase [Bos taurus]	1.67905e+06	3.3571e+06	3.78956e+06	1.13414e+06	1.75414e+06	1.22048e+06	-1.10301	8.28e-08	2e-06
79	NP_001030259.2	HMOX2	heme oxygenase 2 [Bos taurus]	339277	216715	222123	764742	613226	881508	1.53793	9.57e-08	2.29e-06
80	NP_001231070.1	NAMPT	nicotinamide phosphoribosyltransferase [Bos taurus]	441318	416042	308119	2.08682e+06	1.05882e+06	3.26869e+06	2.46038	1.58e-07	3.63e-06
81	NP_001192618.1	STAT2	signal transducer and activator of transcription 2 [Bos taurus]	245368	223571	206552	729380	336098	963336	1.58663	1.65e-07	3.76e-06
82	NP_001193624.1	B4galnt3	beta-1,4-N-acetylgalactosaminyltransferase 3 [Bos taurus]	618836	1.53569e+06	1.27271e+06	281492	513781	199587	-1.78448	2.04e-07	4.5e-06
83	NP_001069127.1	IDI1	isopentenyl-diphosphate Delta-isomerase 1 [Bos taurus]	1.81519e+06	1.99797e+06	2125273	828795	1.21636e+06	1.04541e+06	-0.942212	2.54e-07	5.44e-06
84	XP_005220772.1	ACLY	PREDICTED: ATP-citrate synthase isoform X2 [Bos taurus]	4384927	2430214	2451205	6914915	3.68264e+06	9199561	1.09522	2.95e-07	6.2e-06
85	NP_851345.1	AOC3	primary amine oxidase, lung isozyme [Bos taurus]	6295836	5379500	4.43481e+06	1.96203e+06	7.76509e+06	31696076	1.36247	3.12e-07	6.49e-06
86	NP_776364.2	MUT	methylmalonyl-CoA mutase, mitochondrial precursor [Bos taurus]	9372849	5070192	9982028	2.38443e+06	2.85686e+06	2.15575e+06	-1.72334	3.57e-07	7.3e-06
87	NP_777125.1	HSP90B1	endoplasmin precursor [Bos taurus]	21221040	22756200	22806480	40127540	40049620	41985380	0.871234	3.75e-07	7.57e-06
88	NP_001019659.2	SLC3A2	4F2 cell-surface antigen heavy chain [Bos taurus]	3151776	6.06282e+06	5.17288e+06	1.57071e+06	4.16816e+06	1.99202e+06	-0.896106	4.18e-07	8.27e-06
89	NP_777012.1	PRKCB	protein kinase C beta type [Bos taurus]	725904	723361	924037	2.60902e+06	527615	3.31649e+06	1.4431	4.28e-07	8.44e-06
90	NP_777171.1	Acss1	acetyl-coenzyme A synthetase 2-like, mitochondrial [Bos taurus]	9662442	13893310	12492265	2.11665e+06	6181814	2.03308e+06	-1.80286	4.59e-07	8.94e-06
91	NP_001243482.1	NADK2	NAD kinase 2, mitochondrial [Bos taurus]	1.351e+06	1.57375e+06	1.61833e+06	503577	1.25749e+06	476435	-1.02178	4.78e-07	9.27e-06
92	NP_788817.1	CYP11A1	cholesterol side-chain cleavage enzyme, mitochondrial precursor [Bos taurus]	330659	241068	291742	1.71215e+06	799605	1354381	2.16268	4.82e-07	9.32e-06
93	NP_001068600.1	HMGCL	hydroxymethylglutaryl-CoA lyase, mitochondrial precursor [Bos taurus]	3421109	4711774	4864651	2.63702e+06	2365618	2813836	-0.733647	5.34e-07	1.02e-05
94	NP_001092351.2	ARHGEF2	rho guanine nucleotide exchange factor 2 [Bos taurus]	241222	152250	229551	798547	399220	1187770	1.93696	5.55e-07	1.06e-05
95	XP_024838412.1	GMPPB	TPA: mannose-1-phosphate guanyltransferase beta [Bos taurus]	4311953	4790212	5715426	2723956	3.66873e+06	3.13961e+06	-0.636415	5.95e-07	1.12e-05
96	NP_001069359.1	DCXR	L-xylulose reductase [Bos taurus]	2.15058e+06	2.69174e+06	2649365	1007827	1.4572e+06	915427	-1.14807	7.45e-07	1.35e-05
97	XP_005206297.1	CSAD	PREDICTED: cysteine sulfinic acid decarboxylase [Bos taurus]	691786	1.14266e+06	923439	459899	313570	250221	-1.42979	1.16e-06	1.97e-05
98	NP_001039789.1	HSD17B8	estradiol 17-beta-dehydrogenase 8 [Bos taurus]	1.65133e+06	2.14107e+06	2.27225e+06	1.13164e+06	1.25656e+06	992610	-0.843058	1.19e-06	2.01e-05
99	NP_777235.1	ATP6V1E1	V-type proton ATPase subunit E 1, partial [Bos mutus]	2.08784e+06	1.89054e+06	1.86439e+06	5.33941e+06	2909841	7541996	1.4344	1.26e-06	2.12e-05
100	NP_001039869.1	UAP1	UDP-N-acetylhexosamine pyrophosphorylase [Bos taurus]	2.23539e+06	3.98351e+06	3.4023e+06	1839744	2.31317e+06	1.96221e+06	-0.653835	1.39e-06	2.3e-05
101	NP_001094645.1	ARSB	arylsulfatase B precursor [Bos taurus]	694075	674509	449445	1.98174e+06	1.61473e+06	2.35124e+06	1.70996	1.48e-06	2.45e-05
102	NP_858055.1	MECR	trans-2-enoyl-CoA reductase, mitochondrial precursor [Bos taurus]	2.14208e+06	2.13376e+06	2073814	587071	1.68875e+06	537437	-1.17444	1.53e-06	2.5e-05
103	NP_001179549.2	GDA	PREDICTED: guanine deaminase [Bos indicus]	2.51698e+06	2.93563e+06	2.1514e+06	14460761	3.5974e+06	14989426	2.11971	1.58e-06	2.57e-05
104	NP_776429.1	CAV1	caveolin-1 [Bos taurus]	12542245	7881187	10410002	1.49057e+06	695245	762856	-3.38636	1.83e-06	2.92e-05
105	NP_776778.1	IKBKB	inhibitor of nuclear factor kappa-B kinase subunit beta [Bos taurus]	205522	205771	218045	567378	326841	867569	1.48513	1.91e-06	3.03e-05
106	NP_001095385.1	Aldoa	PREDICTED: fructose-bisphosphate aldolase A isoform X1 [Bos taurus]	47701380	37297032	37020428	74637648	75770456	102358624	1.0507	1.94e-06	3.06e-05
107	NP_776803.1	LALBA	alpha-lactalbumin precursor [Bos taurus]	53336220	163398320	110742168	4041565	9255781	233012	-4.59712	2.73e-06	4.1e-05
108	NP_001069030.1	GNS	N-acetylglucosamine-6-sulfatase precursor [Bos taurus]	1.43389e+06	863082	802072	4.13825e+06	1.66899e+06	5415528	1.85653	2.75e-06	4.13e-05
109	NP_001033160.2	MAP2K2	dual specificity mitogen-activated protein kinase kinase 2 [Bos taurus]	2.50119e+06	2.16136e+06	2.39697e+06	3.6556e+06	2.3276e+06	4899274	0.624364	2.92e-06	4.37e-05
110	NP_001094516.1	PDHA1	pyruvate dehydrogenase E1 component subunit alpha, somatic form, mitochondrial precursor [Bos taurus]	13168535	17800722	18009952	7.44689e+06	8.31153e+06	6.9867e+06	-1.10661	3.3e-06	4.85e-05
111	NP_001095352.1	INPP5D	phosphatidylinositol 3,4,5-trisphosphate 5-phosphatase 1 [Bos taurus]	391912	618562	631414	2.79598e+06	621346	4679820	2.30206	3.64e-06	5.31e-05
112	NP_001012688.1	HSP90AA1	PREDICTED: heat shock protein HSP 90-alpha [Camelus bactrianus]	39374064	34459776	34933264	83807888	45604708	106271976	1.11562	3.9e-06	5.63e-05
113	NP_001068604.1	ATP5F1C	ATP synthase subunit gamma, mitochondrial precursor [Bos taurus]	12913020	18728486	18615126	12370311	7.31102e+06	13331446	-0.60629	4.14e-06	5.93e-05
114	NP_001019738.1	CTH	cystathionine gamma-lyase [Bos taurus]	3.38433e+06	4721241	3787504	1.62542e+06	3.12365e+06	1326734	-0.968974	4.62e-06	6.54e-05
115	NP_001039616.1	PMVK	phosphomevalonate kinase [Bos taurus]	907198	1.48062e+06	1071775	264922	386224	284551	-1.88649	4.78e-06	6.75e-05
116	NP_001091522.1	SGPL1	sphingosine-1-phosphate lyase 1 [Bos taurus]	158473	144903	132271	503510	120054	1.05652e+06	1.9473	4.89e-06	6.88e-05
117	XP_024845691.1	ARHGEF11	PREDICTED: rho guanine nucleotide exchange factor 11 isoform X1 [Bos indicus]	260044	120692	90895.8	389489	203477	320787	0.954142	5.78e-06	8.01e-05
118	NP_001095571.1	Nfkb2	nuclear factor NF-kappa-B p100 subunit [Bos taurus]	1.0183e+06	476667	534270	3.0281e+06	1.97561e+06	5091153	2.31461	5.92e-06	8.16e-05
119	NP_776932.1	BCKDHB	2-oxoisovalerate dehydrogenase subunit beta, mitochondrial precursor [Bos taurus]	2.02343e+06	3.54092e+06	3.34033e+06	607863	1.00981e+06	468161	-2.09394	6.12e-06	8.36e-05
120	XP_005201148.2	SYNJ1	PREDICTED: synaptojanin-1 isoform X8 [Bos taurus]	307635	141030	388143	898435	371112	1.14776e+06	1.53043	6.26e-06	8.52e-05
121	XP_005206101.1	ATP2B1	PREDICTED: plasma membrane calcium-transporting ATPase 1 isoform X1 [Bos taurus]	872162	984381	854903	1.42788e+06	1.27697e+06	2.47555e+06	0.934	7.68e-06	0.000101996
122	XP_015328869.1	HK2	PREDICTED: hexokinase-2 [Bos mutus]	453417	355787	465039	2.10695e+06	366530	2.94967e+06	2.08949	7.94e-06	0.000104904
123	NP_001013611.2	BCAT2	branched-chain-amino-acid aminotransferase, mitochondrial precursor [Bos taurus]	1.59973e+06	4415830	5.02386e+06	1.15113e+06	1.66511e+06	1.4732e+06	-1.36381	8.16e-06	0.000107552
124	NP_776830.1	NT5C2	PREDICTED: cytosolic purine 5'-nucleotidase [Sorex araneus]	159207	115385	98230.8	417681	371670	610828	1.90905	9.04e-06	0.000117857
125	NP_001070006.1	ST14	suppressor of tumorigenicity 14 protein homolog [Bos taurus]	885937	1002473	690425	345977	551004	167695	-1.2763	1.01e-05	0.00012907
126	NP_001243507.1	RUNX1	runt-related transcription factor 1 [Bos taurus]	413340	131793	518259	744794	466200	986537	1.04721	1.17e-05	0.000147891
127	NP_776545.1	NCF2	neutrophil cytosol factor 2 [Bos taurus]	103130	69304.8	33229.2	1.58784e+06	612943	3.33379e+06	4.75011	1.26e-05	0.000158263
128	NP_001103431.1	Gfpt1	glutamine--fructose-6-phosphate aminotransferase [isomerizing] 1 [Bos taurus]	2054719	3.96364e+06	3.92574e+06	1868381	2010344	1.94613e+06	-0.771619	1.36e-05	0.000169379
129	NP_001039460.1	MCEE	methylmalonyl-CoA epimerase, mitochondrial precursor [Bos taurus]	965810	2.28353e+06	1.54925e+06	712218	1.54746e+06	645118	-0.724176	1.43e-05	0.000174749
130	NP_001015528.1	MVK	mevalonate kinase [Bos taurus]	1.62713e+06	2.21102e+06	2816823	383280	999325	433653	-1.87347	1.51e-05	0.00018279
131	NP_001028790.1	ACTG1	PREDICTED: actin, cytoplasmic 2 isoform X1 [Colobus angolensis palliatus]	602758720	393034208	454600736	1335091072	852091136	1708007552	1.42525	1.64e-05	0.000195719
132	NP_001039492.1	TBXAS1	thromboxane-A synthase [Bos taurus]	295344	159790	254145	1.19158e+06	162957	2.03445e+06	2.25643	1.7e-05	0.000200941
133	NP_001068871.2	CSF1R	macrophage colony-stimulating factor 1 receptor precursor [Bos taurus]	311303	247655	217065	1.80159e+06	676602	2275167	2.61478	1.97e-05	0.000227218
134	NP_001129264.1	SLC7A1	high affinity cationic amino acid transporter 1 [Bos taurus]	412044	711793	638542	144249	410271	212042	-1.20105	2.05e-05	0.000233855
135	NP_001099116.1	ALDH4A1	delta-1-pyrroline-5-carboxylate dehydrogenase, mitochondrial precursor [Bos taurus]	341769	224477	318866	1.22797e+06	546467	1.74532e+06	1.99155	2.1e-05	0.000238564
136	NP_001030218.1	MGST3	Microsomal glutathione S-transferase 3, partial [Bos mutus]	1.8062e+06	3.14309e+06	2775926	858374	920632	732495	-1.62102	2.39e-05	0.000265278
137	NP_776926.1	ALOX15	arachidonate 15-lipoxygenase [Bos taurus]	2.05207e+06	5899319	3.9102e+06	111488	630428	54520.5	-3.89659	2.63e-05	0.000287225
138	NP_001039435.1	CASP8	caspase-8 [Bos taurus]	1.6591e+06	987463	859775	2.53927e+06	1.75458e+06	3413053	1.13619	2.87e-05	0.000309789
139	NP_001098505.1	ACTL6A	actin-like protein 6A [Bos taurus]	2887248	1920074	1.23781e+06	2979488	19567694	3149792	2.08775	2.93e-05	0.000314331
140	NP_001040073.1	NUDT12	peroxisomal NADH pyrophosphatase NUDT12 [Bos taurus]	1.42938e+06	1.42011e+06	1.56922e+06	459542	619307	323642	-1.65563	3.13e-05	0.000332269
141	XP_002698555.1	CASP7	PREDICTED: caspase-7 [Bos taurus]	332124	243535	287476	1426244	794832	1.83624e+06	2.23287	3.32e-05	0.000349315
142	NP_001029486.1	NAGK	N-acetyl-D-glucosamine kinase [Bos taurus]	2.35815e+06	1.49816e+06	2.08101e+06	5049020	1.86521e+06	5956031	1.11616	3.93e-05	0.000402245
143	NP_001029811.1	SUCLG2	succinate--CoA ligase [GDP-forming] subunit beta, mitochondrial precursor [Bos taurus]	16763240	30064966	24837462	15459278	10482543	17173540	-0.73308	4.06e-05	0.000412654
144	XP_010815349.1	PML	PREDICTED: protein PML isoform X1 [Bos taurus]	2.73102e+06	1.65602e+06	1.63628e+06	7.80715e+06	1.70165e+06	7.51662e+06	1.49906	4.25e-05	0.000430694
145	NP_001040029.1	LSS	lanosterol synthase [Bos taurus]	569458	524118	1.05233e+06	206345	441420	223685	-1.3001	4.37e-05	0.000440426
146	NP_001007809.1	CAV2	caveolin-2 [Bos taurus]	1.68794e+06	1.27435e+06	1.5301e+06	702664	918331	997948	-0.778501	4.49e-05	0.000450324
147	NP_001073100.1	MMAB	cob(I)yrinic acid a,c-diamide adenosyltransferase, mitochondrial precursor [Bos taurus]	1024772	1.40468e+06	1.42846e+06	624276	575201	765454	-0.973339	4.98e-05	0.000491038
148	NP_001007817.1	FADD	FAS-associated death domain protein [Bos taurus]	1.22617e+06	1.1186e+06	1.19047e+06	1.9519e+06	1823202	2251303	0.769491	5.11e-05	0.000501954
149	NP_001032686.1	NT5C3A	cytosolic 5'-nucleotidase 3A [Bos taurus]	512934	362923	366746	954798	571347	1.20359e+06	1.1354	5.32e-05	0.00051888
150	NP_001069102.1	TCIRG1	V-type proton ATPase 116 kDa subunit a isoform 3 [Bos taurus]	730276	687710	493578	1.66888e+06	452540	2.1393e+06	1.15634	5.53e-05	0.000534112
151	XP_005219451.1	ARHGEF1	PREDICTED: rho guanine nucleotide exchange factor 1 isoform X1 [Bos taurus]	590603	542251	600795	1174009	673662	1.6224e+06	1.00115	5.64e-05	0.000543096
152	NP_001029206.1	GAPDH	glyceraldehyde-3-phosphate dehydrogenase [Bos taurus]	117037840	88791392	90120984	212632432	143869120	272403840	1.08749	6.12e-05	0.00058338
153	NP_001033131.1	ACSL6	long-chain-fatty-acid--CoA ligase 6 [Bos taurus]	61444.5	56899.4	38008.2	1.36677e+06	394062	2.01211e+06	4.59282	6.28e-05	0.000594855
154	NP_001139344.1	IDH3B	isocitrate dehydrogenase [NAD] subunit beta, mitochondrial isoform 2 precursor [Bos taurus]	1.08808e+06	859576	849089	1.79662e+06	1.85017e+06	2019772	1.01872	6.29e-05	0.000594855
155	NP_776544.1	NCF1	neutrophil cytosol factor 1 [Bos taurus]	193728	682024	259312	2.99765e+06	663380	5.71352e+06	3.04598	6.57e-05	0.000616804
156	XP_002689552.1	MTAP	PREDICTED: S-methyl-5'-thioadenosine phosphorylase [Bos taurus]	3.78245e+06	2.58194e+06	3.29423e+06	12126566	6302137	14479417	1.76856	7.02e-05	0.000654335
157	NP_803474.1	UMPS	uridine 5'-monophosphate synthase [Bos taurus]	2.07279e+06	2.11862e+06	2.61089e+06	4.22682e+06	2.50709e+06	6.22136e+06	0.929445	8.34e-05	0.000754802
158	NP_001193143.1	GGT1	gamma-glutamyltranspeptidase 1 [Bos taurus]	25017676	22106970	18445988	3049260	10468288	518849	-2.22388	9.4e-05	0.000836823
159	NP_001103272.1	PRKAA1	PREDICTED: 5'-AMP-activated protein kinase catalytic subunit alpha-1 isoform X1 [Bos taurus]	395094	778496	586229	1.07355e+06	547045	1.20706e+06	0.684176	9.42e-05	0.000837881
160	NP_777231.1	GOT2	aspartate aminotransferase, mitochondrial [Bos taurus]	10791421	12818006	16710923	7580036	10248297	6.53123e+06	-0.72702	9.45e-05	0.0008396
161	XP_002699912.1	ACSL4	Long-chain-fatty-acid--CoA ligase 4, partial [Bos mutus]	563764	1.17091e+06	381322	1.63984e+06	1.4619e+06	2.18624e+06	1.32138	9.7e-05	0.000859223
162	NP_803478.1	B4GALT1	beta-1,4-galactosyltransferase 1 [Bos taurus]	2.40405e+06	7227829	5.84155e+06	1205939	2.30062e+06	932353	-1.80151	0.00011197	0.000977833
163	NP_808813.2	MAOB	amine oxidase [flavin-containing] B [Bos taurus]	76555.6	411563	304957	1.64551e+06	591059	2572876	2.60034	0.000115364	0.00100104
164	NP_001069526.1	ACP2	lysosomal acid phosphatase precursor [Bos taurus]	321629	194064	223979	786772	257265	1.31989e+06	1.67623	0.000120875	0.00104355
165	NP_001069154.1	Gstz1	maleylacetoacetate isomerase [Bos taurus]	1.03463e+06	1.25201e+06	1.37306e+06	592639	548682	524559	-1.13544	0.000123446	0.0010617
166	NP_001039334.1	ATP6V1F	V-type proton ATPase subunit F [Bos taurus]	1.30431e+06	1439200	1.57837e+06	3.60625e+06	2313548	3.64387e+06	1.1459	0.000129128	0.00110156
167	NP_001231106.1	MCAT	malonyl-CoA-acyl carrier protein transacylase, mitochondrial [Bos taurus]	631180	587174	602337	1.06033e+06	1.04623e+06	984081	0.76342	0.000129513	0.00110272
168	NP_001157494.1	CREBBP	CREB-binding protein [Bos taurus]	218723	128805	117982	251437	189185	294416	0.659006	0.000151743	0.0012528
169	NP_777170.1	MMP2	72 kDa type IV collagenase precursor [Bos taurus]	1.34986e+06	642580	667041	4741858	4390265	8232911	2.70697	0.000162169	0.00132441
170	NP_776460.1	CYBB	cytochrome b-245 heavy chain [Bos taurus]	182418	116638	105037	3.59992e+06	341775	2.76218e+06	4.05224	0.00017202	0.00139316
171	NP_001029615.1	NADSYN1	glutamine-dependent NAD(+) synthetase [Bos taurus]	291787	366572	319849	576141	336259	859921	0.857426	0.000187602	0.0014962
172	NP_001107984.1	GNG10	guanine nucleotide-binding protein G(I)/G(S)/G(O) subunit gamma-10 [Bos taurus]	412234	358506	512197	2.37841e+06	683211	2.37229e+06	2.08254	0.000201779	0.00158146
173	NP_001040025.1	Gstm5	glutathione S-transferase Mu 3 [Bos taurus]	5.3751e+06	11374539	7326261	1.10552e+06	4.01697e+06	510337	-2.09566	0.000206613	0.00161192
174	NP_001192714.1	ARID1A	AT-rich interactive domain-containing protein 1A [Bos taurus]	694155	589359	544802	1.1874e+06	781970	1.74432e+06	1.02233	0.000217415	0.00168077
175	NP_001096786.1	HACD3	very-long-chain (3R)-3-hydroxyacyl-CoA dehydratase 3 [Bos taurus]	343945	309465	291264	1.01043e+06	443090	1.4091e+06	1.59945	0.000230786	0.0017621
176	NP_001069486.1	MTHFD1L	monofunctional C1-tetrahydrofolate synthase, mitochondrial precursor [Bos taurus]	172006	194062	228028	579128	217475	1.07392e+06	1.65467	0.00023374	0.00177867
177	NP_001029538.1	SUOX	sulfite oxidase, mitochondrial [Bos taurus]	4.06475e+06	5740055	5.61115e+06	651428	3935335	830818	-1.5087	0.000260285	0.00195282
178	NP_001179322.1	CPOX	coproporphyrinogen-III oxidase, mitochondrial [Bos taurus]	764821	664317	604880	3058914	1.90065e+06	3.95576e+06	2.13195	0.000280034	0.0020775
179	NP_001243485.1	CP	ceruloplasmin precursor [Bos taurus]	1.33727e+06	11018378	4411496	7457263	23001764	7533260	1.18007	0.000284087	0.00210298
180	XP_005224271.1	SERPINB5	PREDICTED: serpin B5 isoform X1 [Bos taurus]	3.14214e+06	6049278	5.45293e+06	2.8091e+06	1686286	1.55568e+06	-1.27508	0.000314084	0.00227552
181	NP_787019.1	GSTM1	glutathione S-transferase Mu 1 [Bos taurus]	15202508	14003119	13733884	4.47381e+06	9382948	2.39411e+06	-1.40179	0.000340232	0.00244672
182	NP_001029452.1	LTA4H	leukotriene A-4 hydrolase [Bos taurus]	3.88049e+06	3.05089e+06	3.13707e+06	8.31355e+06	3.51067e+06	7.88534e+06	0.969055	0.000351817	0.00251878
183	XP_024851808.1	GALNT7	PREDICTED: N-acetylgalactosaminyltransferase 7 isoform X1 [Capra hircus]	298204	237712	208775	656054	194281	528941	0.889198	0.000400408	0.00280822
184	NP_001029654.1	Cdipt	CDP-diacylglycerol--inositol 3-phosphatidyltransferase [Bos taurus]	595436	1.00123e+06	907248	302099	494927	224287	-1.29376	0.000451542	0.00310915
185	NP_001095659.2	SGSH	N-sulphoglucosamine sulphohydrolase precursor [Bos taurus]	1.29255e+06	429641	862059	1.57315e+06	727581	1843515	0.681361	0.000462884	0.00316482
186	NP_001093816.1	CDKN1B	cyclin-dependent kinase inhibitor 1B [Bos taurus]	1.4896e+06	856808	731857	1961407	2.44589e+06	1.94936e+06	1.04615	0.000485742	0.00327606
187	NP_776497.1	GNG2	PREDICTED: guanine nucleotide-binding protein G(I)/G(S)/G(O) subunit gamma-2 [Equus przewalskii]	3.1859e+06	1870322	2458835	5.68444e+06	2.85668e+06	7.58212e+06	1.10129	0.000496542	0.00333792
188	NP_001015602.1	STK4	serine/threonine-protein kinase 4 [Bos taurus]	494638	323671	475261	2361367	577710	3.29714e+06	2.26931	0.000506973	0.00339129
189	NP_001014849.1	COQ7	5-demethoxyubiquinone hydroxylase, mitochondrial isoform 2 [Bos taurus]	373368	601070	549013	234502	218628	283337	-1.04865	0.000513283	0.0034234
190	NP_001092327.1	NAPRT	nicotinate phosphoribosyltransferase [Bos taurus]	1.06411e+06	984212	1.22634e+06	380189	407850	284690	-1.61006	0.00054104	0.00357003
191	NP_001092456.1	NME3	nucleoside diphosphate kinase 3 precursor [Bos taurus]	1246591	1.59297e+06	1.57038e+06	844404	214385	419702	-1.57663	0.000545087	0.00358976
192	NP_001032699.1	GGCT	gamma-glutamylcyclotransferase [Bos taurus]	736744	614497	589132	2166121	791814	2281429	1.43306	0.000564634	0.00368992
193	NP_788814.1	Sqstm1	sequestosome-1 [Bos taurus]	1.65266e+06	1.04535e+06	1.03982e+06	2.06716e+06	1.6177e+06	2.37956e+06	0.698172	0.000583323	0.00379383
194	XP_002697835.5	ROCK1	PREDICTED: rho-associated protein kinase 1 [Bos mutus]	614669	285775	376024	1121316	2.25785e+06	1.58294e+06	1.9588	0.000598926	0.00388417
195	NP_001068736.1	PFKM	ATP-dependent 6-phosphofructokinase, muscle type [Bos taurus]	12375574	3923182	7.35618e+06	584320	926298	199303	-3.79014	0.000601707	0.00388706
196	NP_001179230.1	CDK6	cyclin-dependent kinase 6 [Bos taurus]	439569	298762	368102	977230	630583	1.3646e+06	1.42572	0.000617018	0.00397497
197	NP_777217.1	FTL	ferritin light chain [Bos taurus]	740441	106192	59508.6	1.12291e+06	683983	541059	1.37359	0.000632616	0.00406391
198	XP_005222514.1	XYLB	PREDICTED: xylulose kinase isoform X1 [Bos taurus]	583491	1035898	1.03228e+06	526464	493130	486260	-0.816317	0.000651867	0.00417183
199	NP_001069744.1	Marcks	myristoylated alanine-rich C-kinase substrate [Bos taurus]	1.99341e+06	2169816	1.36623e+06	3.25072e+06	4.52832e+06	3.06642e+06	0.97188	0.000690811	0.00435147
200	NP_776459.1	CYBA	cytochrome b-245 light chain [Bos taurus]	400946	654172	803574	7799199	1.50824e+06	12643212	3.5619	0.000798773	0.00490881
201	NP_776648.1	ABCC1	multidrug resistance-associated protein 1 [Bos taurus]	134806	64845.6	139026	196896	122075	313630	0.901383	0.00082318	0.00503379
202	XP_010812368.1	COQ5	PREDICTED: 2-methoxy-6-polyprenyl-1,4-benzoquinol methylase, mitochondrial [Bos mutus]	946943	1.58536e+06	1.92998e+06	609517	690424	581959	-1.24559	0.000839459	0.00511724
203	NP_001013600.1	AK1	adenylate kinase isoenzyme 1 [Bos taurus]	1.84078e+06	2101847	2.61375e+06	1.1996e+06	2155761	852994	-0.63964	0.00091416	0.00551821
204	NP_001014947.1	MAPK13	mitogen-activated protein kinase 13 [Bos taurus]	482786	1.00524e+06	1.18282e+06	198092	426214	145931	-1.79392	0.000919867	0.00554774
205	NP_776919.1	ACADVL	very long-chain specific acyl-CoA dehydrogenase, mitochondrial precursor [Bos taurus]	5359641	5.87866e+06	6.0015e+06	17776930	11237174	17805154	1.44136	0.00096934	0.00581519
206	NP_001035561.1	GPI	glucose-6-phosphate isomerase [Bos taurus]	13591518	14151742	14258991	32370796	21183104	44126904	1.21761	0.000971945	0.00582368
207	NP_001030435.1	MKNK1	MAP kinase-interacting serine/threonine-protein kinase 1 [Bos taurus]	141670	25394.8	22508.3	429135	153799	507829	2.52451	0.00101808	0.00601741
208	XP_005216989.1	MTHFR	PREDICTED: methylenetetrahydrofolate reductase isoform X1 [Bos taurus]	650992	487341	680246	125261	430851	123678	-1.41965	0.00103013	0.00607804
209	NP_001071309.1	IMPDH1	inosine-5'-monophosphate dehydrogenase 1 [Bos taurus]	345630	246159	360829	514014	240380	821804	0.72648	0.00106483	0.00625095
210	NP_776319.1	BAX	apoptosis regulator BAX [Bos taurus]	313807	194544	297548	2.4701e+06	1.88776e+06	4292726	3.42412	0.00106495	0.00625095
211	NP_001069391.1	ENPP3	ectonucleotide pyrophosphatase/phosphodiesterase family member 3 [Bos taurus]	378422	731433	691330	21857.1	190055	25448.3	-2.92379	0.00111697	0.00652811
212	NP_777086.1	SLC34A2	sodium-dependent phosphate transport protein 2B [Bos taurus]	2803069	4.56834e+06	4.5946e+06	677389	310522	122997	-3.42913	0.00112652	0.00655577
213	NP_777179.1	ATP6V0A1	V-type proton ATPase 116 kDa subunit a isoform 1 [Bos taurus]	326404	379093	316326	595264	1.65405e+06	635939	1.49755	0.00112917	0.00656561
214	NP_787000.1	ATP6AP1	V-type proton ATPase subunit S1 precursor [Bos taurus]	411792	311114	205331	656122	570851	957486	1.23471	0.00115677	0.00670315
215	NP_776869.1	PTGIS	prostacyclin synthase precursor [Bos taurus]	368934	395975	312546	650026	1.03648e+06	524659	1.03718	0.00117376	0.00677854
216	XP_024842681.1	CCDC6	PREDICTED: LOW QUALITY PROTEIN: coiled-coil domain-containing protein 6 isoform X2 [Bos taurus]	508866	336407	297330	695845	560065	535810	0.649021	0.00126908	0.00724293
217	XP_002691287.2	SOS1	TPA: son of sevenless homolog 1 [Bos taurus]	192923	124006	164432	334471	NA	412291	1.21849	0.00137951	0.0077689
218	NP_001029802.1	GRB2	growth factor receptor-bound protein 2 isoform 1 [Homo sapiens]	1.96713e+06	1547580	1.60968e+06	5655711	2.39217e+06	6625728	1.51777	0.00139569	0.00783407
219	NP_776718.1	CRYL1	lambda-crystallin homolog [Bos taurus]	1.36199e+06	995563	998042	1.99187e+06	3.46941e+06	1.84315e+06	1.1222	0.00141059	0.00790465
220	NP_001179593.2	CSF2RB	PREDICTED: cytokine receptor common subunit beta isoform X1 [Bos taurus]	188881	1.13003e+06	704118	86799.3	257195	139095	-2.06616	0.00143382	0.00800845
221	NP_001069498.1	OGDH	2-oxoglutarate dehydrogenase, mitochondrial precursor [Bos taurus]	7.53354e+06	11365971	11080410	6.50005e+06	3.24443e+06	3.62668e+06	-1.16487	0.00149227	0.00826134
222	NP_001001173.2	OPLAH	PREDICTED: 5-oxoprolinase isoform X1 [Bos taurus]	1.05766e+06	931052	1.07289e+06	521796	849082	392770	-0.795721	0.00149246	0.00826134
223	XP_024852869.1	Arid1b	PREDICTED: AT-rich interactive domain-containing protein 1B isoform X1 [Capra hircus]	213285	144072	147382	248586	260280	271605	0.628808	0.00160711	0.0087256
224	NP_001291941.1	PBRM1	PREDICTED: protein polybromo-1 isoform X3 [Bos taurus]	198072	224300	213082	315695	535543	409372	0.98826	0.0016452	0.00891104
225	NP_788828.1	NDUFA10	NADH dehydrogenase [ubiquinone] 1 alpha subcomplex subunit 10, mitochondrial precursor [Bos taurus]	4.6801e+06	4796209	4.45572e+06	2.41721e+06	1.52319e+06	1.5944e+06	-1.3318	0.0017207	0.00926834
226	NP_001192430.1	STAT6	signal transducer and activator of transcription 6 [Bos taurus]	1.22015e+06	758199	996152	1.65214e+06	1.55351e+06	1.96974e+06	0.79902	0.00173214	0.00932256
227	NP_001039706.1	RBX1	PREDICTED: E3 ubiquitin-protein ligase RBX1 [Zonotrichia albicollis]	932343	967014	826669	1420344	1913003	2.44539e+06	1.08395	0.00177074	0.00948401
228	NP_001012689.2	STAT3	signal transducer and activator of transcription 3 [Bos taurus]	5.73362e+06	3.92939e+06	3.17774e+06	8055625	8199700	9707886	1.01574	0.00179329	0.00956843
229	NP_776404.2	ACTB	PREDICTED: actin, cytoplasmic 1 [Camelus dromedarius]	2.16486e+06	1.73905e+06	1.74176e+06	4159026	2.08088e+06	5813413	1.09421	0.00189216	0.0100174
230	NP_788849.1	ATP6V1C1	V-type proton ATPase subunit C 1 [Bos taurus]	284453	386219	335916	1.65884e+06	2370846	2156718	2.61963	0.00191204	0.0100991
231	NP_001039509.1	CMPK1	UMP-CMP kinase [Bos taurus]	10871464	12178119	11842371	7.03674e+06	9653211	5.90686e+06	-0.626775	0.00204594	0.0107066
232	NP_786987.1	MAPK1	mitogen-activated protein kinase 1 [Bos taurus]	2.29831e+06	2369012	2.34119e+06	5360582	2.81534e+06	7.29205e+06	1.1421	0.00205678	0.010755
233	NP_001068625.2	ACOT8	acyl-coenzyme A thioesterase 8 [Bos taurus]	187420	179687	186700	508902	199034	598118	1.23776	0.00208038	0.0108617
234	NP_001033232.1	GCLM	glutamate--cysteine ligase regulatory subunit [Bos taurus]	536378	493240	533084	1.31232e+06	876601	1554479	1.26031	0.00218849	0.0113047
235	NP_001039445.1	STT3A	dolichyl-diphosphooligosaccharide--protein glycosyltransferase subunit STT3A [Bos taurus]	724848	1.33728e+06	1.38315e+06	944073	280133	839513	-0.739374	0.00219378	0.0113235
236	XP_024840513.1	CYP3A24	TPA: cytochrome P450, family 3, subfamily A, polypeptide 4 [Bos taurus]	48136.3	93704.3	419116	4.36887e+06	710459	9296712	4.67963	0.00232147	0.0119012
237	NP_001069017.1	ACAT2	acetyl-CoA acetyltransferase, cytosolic [Bos taurus]	1.32134e+06	988929	1180295	5083694	3.12971e+06	6706046	2.09566	0.00233766	0.0119572
238	NP_776312.1	ADA	adenosine deaminase [Bos taurus]	1.64165e+06	848212	713945	6.20692e+06	2.17479e+06	8.20366e+06	2.37205	0.00235201	0.0119945
239	NP_776669.1	ATP5O	ATP synthase subunit O, mitochondrial precursor [Bos taurus]	5.72799e+06	9364454	8454870	3930388	5.26248e+06	4093136	-0.825655	0.00242124	0.0122284
240	XP_010815721.1	GLB1	TPA: galactosidase, beta 1 precursor [Bos taurus]	1.31281e+06	875053	917654	4.17228e+06	2.03101e+06	4807659	1.82603	0.00247706	0.0124825
241	NP_776394.2	VIM	Vimentin, partial [Bos mutus]	221704224	119580728	155131328	235452176	423123520	241518320	0.858525	0.00249532	0.012542
242	XP_002691535.4	CMPK2	PREDICTED: UMP-CMP kinase 2, mitochondrial isoform X2 [Ovis aries musimon]	456587	166176	341264	745119	390845	1.01149e+06	1.15548	0.0027508	0.0135705
243	NP_803463.1	FDPS	farnesyl pyrophosphate synthase [Bos taurus]	685421	969811	1.13866e+06	421956	732867	541591	-0.719786	0.00282675	0.0138751
244	NP_001069479.1	Itpkc	inositol-trisphosphate 3-kinase C [Bos taurus]	175119	161658	113540	714783	368087	816439	2.07646	0.00302376	0.0147566
245	NP_001091548.1	RPE	ribulose-phosphate 3-epimerase [Bos taurus]	1.90496e+06	1.59709e+06	2.11608e+06	3.7907e+06	2.04642e+06	4731098	0.911569	0.00309386	0.0150018
246	NP_001099084.1	SMARCA4	PREDICTED: transcription activator BRG1 isoform X5 [Bubalus bubalis]	143907	220889	132961	530325	361518	679810	1.65877	0.00312246	0.0150867
247	NP_001039497.1	ISYNA1	inositol-3-phosphate synthase 1 [Bos taurus]	1.13354e+06	586577	786466	215051	794143	125888	-1.14292	0.00313318	0.0151202
248	NP_001193777.1	INPP4A	type I inositol 3,4-bisphosphate 4-phosphatase [Bos taurus]	81723	80493	70611.1	466069	155149	793328	2.60301	0.00331902	0.015834
249	XP_002691752.2	TRAF2	PREDICTED: TNF receptor-associated factor 2 [Bos taurus]	319485	264533	288706	550362	221514	675843	0.730184	0.00337787	0.0160248
250	NP_776457.1	CTSL	cathepsin L2 precursor [Bos taurus]	982358	591917	430492	2.1366e+06	1.61106e+06	1.00962e+06	1.2467	0.00342949	0.0162471
251	NP_872592.2	DNMT1	PREDICTED: DNA (cytosine-5)-methyltransferase 1 [Bos indicus]	67918	54421.2	69542.9	364835	128939	443515	2.28827	0.00359069	0.0168698
252	NP_001095336.1	IDO1	indoleamine 2,3-dioxygenase 1 [Bos taurus]	15655.3	358492	219086	11719216	NA	21093188	6.37446	0.00377954	0.0174557
253	NP_001069844.1	NME2	nucleoside diphosphate kinase B [Bos taurus]	25833640	26173144	27881850	15302746	13070659	17522818	-0.799615	0.00382105	0.0176115
254	NP_001032521.1	HDAC1	histone deacetylase 1 [Bos taurus]	1183842	814487	907687	2.12834e+06	1.37926e+06	2.64618e+06	1.08243	0.00391557	0.0179741
255	XP_015327817.2	GALNT10	PREDICTED: polypeptide N-acetylgalactosaminyltransferase 10 isoform X2 [Ovis aries musimon]	NA	NA	153089	508166	NA	673817	1.94876	0.004079	0.0185739
256	NP_776670.1	ATP6V1G1	V-type proton ATPase subunit G 1 [Bos taurus]	611983	982621	775572	1.5209e+06	857358	2.86831e+06	1.14638	0.00414944	0.0188191
257	NP_001093786.1	Pi4k2a	phosphatidylinositol 4-kinase type 2-alpha [Bos taurus]	159438	166616	262592	674491	271396	1.10759e+06	1.8026	0.00419142	0.0189716
258	NP_001035578.1	NDUFAB1	acyl carrier protein, mitochondrial precursor [Bos taurus]	2678394	4.45291e+06	3.71867e+06	2.17544e+06	1.05233e+06	1.64189e+06	-1.1558	0.00435478	0.0195936
259	NP_001029217.1	MAP2K6	dual specificity mitogen-activated protein kinase kinase 6 [Bos taurus]	264017	179784	272058	431695	327624	612584	0.93843	0.00437212	0.0196587
260	NP_001029772.1	BDH1	PREDICTED: D-beta-hydroxybutyrate dehydrogenase, mitochondrial isoform X1 [Bos taurus]	4.99446e+06	6245472	5.19132e+06	91229.1	1.8612e+06	80002.9	-3.01516	0.00444576	0.0199108
261	NP_001179352.1	PLCB3	1-phosphatidylinositol 4,5-bisphosphate phosphodiesterase beta-3 [Bos taurus]	3.67421e+06	1.57616e+06	1.97931e+06	2.08831e+06	4911126	6.40971e+06	0.891215	0.0044906	0.0200588
262	XP_024841730.1	INPP5F	PREDICTED: phosphatidylinositide phosphatase SAC2 isoform X1 [Bison bison bison]	36830.7	NA	178207	315036	73095.2	470206	1.41199	0.00462381	0.0205325
263	NP_777027.1	SLC2A1	solute carrier family 2, facilitated glucose transporter member 1 [Bos taurus]	979862	1.35602e+06	1.29603e+06	528352	372243	318860	-1.57449	0.00473354	0.0208835
264	NP_001178237.1	KYNU	PREDICTED: kynureninase isoform X1 [Bos taurus]	133535	87090.9	276841	1.23326e+06	1476170	2.31945e+06	3.33756	0.00474918	0.0209331
265	XP_002687369.1	ARID2	PREDICTED: AT-rich interactive domain-containing protein 2 [Bos taurus]	44760.3	62635.3	79550	245564	180112	446150	2.22142	0.00475096	0.0209331
266	NP_001093834.1	MTMR14	myotubularin-related protein 14 [Bos taurus]	99062.1	86228.6	189679	468767	185503	657251	1.8064	0.0048926	0.0214185
267	XP_005219195.1	IL4I1	PREDICTED: L-amino-acid oxidase isoform X2 [Bos taurus]	320816	NA	NA	1.65624e+06	NA	2.02865e+06	2.5218	0.00495962	0.0216
268	NP_776338.1	GAA	lysosomal alpha-glucosidase precursor [Bos taurus]	3.23903e+06	5.04142e+06	4410036	2.09878e+06	1673699	2.60601e+06	-0.992461	0.00540645	0.0230452
269	XP_002693128.3	CBL	PREDICTED: E3 ubiquitin-protein ligase CBL isoform X3 [Ovis aries musimon]	180231	149340	15890600	662830	346793	1.02846e+06	-2.9925	0.0055213	0.0234027
270	NP_001015633.1	POLR2G	PREDICTED: DNA-directed RNA polymerase II subunit RPB7 isoform X1 [Cricetulus griseus]	592079	441520	382750	951837	901781	1.19178e+06	1.10445	0.0055655	0.0235461
271	NP_001193258.1	GALNS	N-acetylgalactosamine-6-sulfatase precursor [Bos taurus]	1.17869e+06	610016	547281	1340734	1001209	1.3388e+06	0.655964	0.00558132	0.023569
272	NP_001341308.1	LPIN3	PREDICTED: phosphatidate phosphatase LPIN3 isoform X2 [Bos taurus]	52735.6	239400	219142	89389	NA	82941.8	-0.983963	0.00574071	0.0240647
273	NP_001068838.1	KYAT3	PREDICTED: kynurenine--oxoglutarate transaminase 3 isoform X1 [Bos taurus]	635006	876212	887261	363554	702393	392706	-0.717482	0.00574115	0.0240647
274	NP_001091530.1	SQLE	squalene monooxygenase [Bos taurus]	163547	335563	378751	117880	122244	135474	-1.2248	0.00593343	0.0247336
275	NP_001095470.1	CBSL	cystathionine beta-synthase [Bos taurus]	340930	771800	895755	196658	535897	408997	-0.815112	0.00609839	0.0252817
276	XP_010803498.1	APAF1	PREDICTED: apoptotic protease-activating factor 1 isoform X2 [Bos taurus]	138594	78339.7	109063	215403	1.94563e+06	442730	2.99767	0.00624721	0.0257622
277	NP_001192477.1	PIK3CD	phosphatidylinositol 4,5-bisphosphate 3-kinase catalytic subunit delta isoform [Bos taurus]	63373.1	77108.7	85183.6	394133	120986	497144	2.16533	0.0062634	0.0257725
278	XP_005212137.1	RDH11	PREDICTED: retinol dehydrogenase 11 isoform X1 [Bos taurus]	1.57573e+06	1.7431e+06	2.04548e+06	778564	1.06753e+06	618510	-1.12203	0.00627339	0.0257872
279	NP_001071328.1	DGKA	PREDICTED: diacylglycerol kinase alpha isoform X1 [Bubalus bubalis]	422624	287214	287077	777102	744571	820054	1.23203	0.00654124	0.0266947
280	XP_005227242.1	BAD	PREDICTED: bcl2-associated agonist of cell death isoform X1 [Bos taurus]	279921	352752	326527	466091	449215	558203	0.619352	0.00657712	0.026809
281	NP_001030510.2	RPIA	ribose-5-phosphate isomerase [Bos taurus]	599138	532194	501301	1019924	351373	1.13757e+06	0.619834	0.00699099	0.0282589
282	NP_777244.1	NDUFS3	NADH dehydrogenase [ubiquinone] iron-sulfur protein 3, mitochondrial precursor [Bos taurus]	4.21857e+06	4818563	4.60437e+06	3.05769e+06	2.51581e+06	2996376	-0.670656	0.00702812	0.0283584
283	NP_001074196.1	FXN	frataxin, mitochondrial precursor [Bos taurus]	485741	649278	659960	95277.9	806410	63466.4	-0.895135	0.0071757	0.0288683
284	NP_001093762.1	POLR1B	DNA-directed RNA polymerase I subunit RPA2 [Bos taurus]	49392.1	NA	47676	148638	259932	208257	2.08283	0.00720294	0.0289383
285	NP_001033633.1	GAMT	guanidinoacetate N-methyltransferase [Bos taurus]	1.27549e+06	1.82868e+06	1.83825e+06	961353	1.36203e+06	781732	-0.670568	0.00757881	0.0302574
286	NP_001029920.1	TECR	very-long-chain enoyl-CoA reductase [Bos taurus]	1.83083e+06	2.45046e+06	3.08755e+06	2.03678e+06	627309	1.96415e+06	-0.670973	0.0075857	0.0302672
287	NP_001069002.1	EPHX2	bifunctional epoxide hydrolase 2 [Bos taurus]	1.3323e+06	839251	814964	2.36935e+06	1.10254e+06	2.96183e+06	1.10719	0.00763418	0.0303893
288	NP_001092446.1	Upp1	uridine phosphorylase 1 [Bos taurus]	676204	143410	252090	1.9546e+06	2296198	3.22167e+06	2.80168	0.00766696	0.0304663
289	NP_776487.1	FTH1	ferritin heavy chain [Bos taurus]	1.86983e+06	335384	490335	6575705	3.92125e+06	5.7906e+06	2.59512	0.00768716	0.0305109
290	NP_001035563.1	GART	trifunctional purine biosynthetic protein adenosine-3 [Bos taurus]	3.70325e+06	2910127	3334641	5348560	2.35863e+06	7.52052e+06	0.614219	0.00769305	0.0305165
291	YP_209205.1	MT-ND1	NADH dehydrogenase subunit 1 [Bos taurus]	275604	138418	213071	383169	NA	467442	1.02478	0.0077818	0.0308146
292	NP_787014.1	NDUFA4	cytochrome c oxidase subunit NDUFA4 [Bos taurus]	1.20451e+06	2.03844e+06	1747412	380449	889382	358306	-1.61592	0.00787771	0.0311401
293	NP_001192822.1	SLC30A1	zinc transporter 1 [Bos taurus]	91666.5	123755	128849	386719	230635	579798	1.79799	0.00845041	0.0329256
294	NP_001192552.1	TPR	nucleoprotein TPR [Bos taurus]	1278137	1.38002e+06	1.40244e+06	1.66065e+06	7711144	1.78707e+06	1.45843	0.00861542	0.0333584
295	NP_777247.2	DHRS4	dehydrogenase/reductase SDR family member 4 [Bos taurus]	864943	1.06439e+06	1.24943e+06	574369	926499	572985	-0.616151	0.00904276	0.0346775
296	XP_005225779.1	GPAM	PREDICTED: glycerol-3-phosphate acyltransferase 1, mitochondrial isoform X1 [Bos taurus]	1.42114e+06	3.29778e+06	2.69677e+06	368827	307931	139055	-3.18427	0.00906545	0.0347197
297	NP_001029600.1	ASL	argininosuccinate lyase [Bos taurus]	2.13367e+06	1.27882e+06	1871029	452020	1.24221e+06	457654	-1.2959	0.00929826	0.0353583
298	NP_001069781.1	IDH3G	PREDICTED: isocitrate dehydrogenase [NAD] subunit gamma, mitochondrial isoform X1 [Bubalus bubalis]	897148	884529	905370	2.61489e+06	2.49126e+06	2852604	1.56652	0.00951019	0.0358463
299	XP_003585821.1	IRS1	PREDICTED: insulin receptor substrate 1 [Bos taurus]	56929.7	136039	144422	19400.6	59966.9	21969.3	-1.73526	0.00951089	0.0358463
300	NP_776466.1	DPYD	dihydropyrimidine dehydrogenase [NADP(+)] [Bos taurus]	1.76079e+06	2649265	2.79757e+06	1.08124e+06	2.22693e+06	1.27955e+06	-0.651748	0.00961903	0.0362138
301	NP_001071386.1	BAK1	bcl-2 homologous antagonist/killer [Bos taurus]	899150	1.06383e+06	1.04351e+06	2.20565e+06	730771	2.9529e+06	0.970021	0.00963304	0.0362465
302	NP_001104274.1	SRC	proto-oncogene tyrosine-protein kinase Src [Bos taurus]	288956	234955	257900	618426	452896	635857	1.12672	0.00969843	0.0364321
303	NP_001033135.1	AGPAT3	1-acyl-sn-glycerol-3-phosphate acyltransferase gamma [Bos taurus]	437905	521166	488347	1.24241e+06	370381	1.54447e+06	1.12519	0.0100939	0.0376474
304	NP_001106785.1	GNG7	guanine nucleotide-binding protein G(I)/G(S)/G(O) subunit gamma-7 precursor [Bos taurus]	547274	456461	357897	824201	998894	813065	0.953101	0.0103663	0.0383754
305	NP_776896.1	TIMP1	metalloproteinase inhibitor 1 precursor [Bos taurus]	244053	263985	303790	1020837	10529475	792039	3.9263	0.0103681	0.0383754
306	XP_010818726.1	NTPCR	PREDICTED: cancer-related nucleoside-triphosphatase homolog isoform X1 [Bos taurus]	476727	419351	377446	813548	505528	1.01693e+06	0.87522	0.0105916	0.0390118
307	NP_001071495.1	SP1	transcription factor Sp1 [Bos taurus]	791876	656525	929094	1.59702e+06	1.14329e+06	1.94057e+06	0.977336	0.0106098	0.0390576
308	XP_005215461.1	ATP6V1H	PREDICTED: V-type proton ATPase subunit H isoform X3 [Bos taurus]	736201	884617	1072282	1.98927e+06	995395	3.62874e+06	1.29613	0.0114018	0.0413686
309	NP_001095772.1	GCK	glucokinase [Bos taurus]	864313	1.29277e+06	1.19758e+06	184773	546010	147226	-1.93386	0.011413	0.0413874
310	NP_001103471.1	KRAS	GTPase KRas [Bos taurus]	478918	416480	431288	872750	NA	1.03143e+06	1.10631	0.0114822	0.0415719
311	NP_001017933.1	ACADSB	short/branched chain specific acyl-CoA dehydrogenase, mitochondrial [Bos taurus]	1.81342e+06	1.90987e+06	1.54281e+06	930896	1107804	1.04809e+06	-0.77063	0.0116365	0.0419964
312	NP_001094769.1	GYS1	glycogen [starch] synthase, muscle [Bos taurus]	7852530	4748931	5.265e+06	10794362	7975764	13026746	0.831631	0.011818	0.0425385
313	XP_005228028.1	UPRT	PREDICTED: uracil phosphoribosyltransferase homolog isoform X1 [Bos taurus]	321120	181113	168654	343780	575631	335482	0.903422	0.0118359	0.0425804
314	NP_001094612.1	KEAP1	Kelch-like ECH-associated protein 1, partial [Bos mutus]	171754	450692	403759	1.5055e+06	397016	1.71072e+06	1.81597	0.0119241	0.0428524
315	NP_001030548.1	SMS	PREDICTED: spermine synthase isoform X2 [Ovis aries musimon]	2.03679e+06	2226198	1.71269e+06	5.3766e+06	2.02812e+06	6.03685e+06	1.16953	0.012289	0.043895
316	XP_005220265.1	ASPA	PREDICTED: aspartoacylase isoform X1 [Bos taurus]	1.10889e+06	964896	1.00501e+06	3059487	1.40989e+06	3.08611e+06	1.29516	0.0122916	0.043895
317	XP_002686486.1	HPRT1	PREDICTED: hypoxanthine-guanine phosphoribosyltransferase [Bos taurus]	392165	409838	462490	61330.5	313089	NA	-1.17087	0.0137247	0.047987
318	NP_803486.1	MGAT4A	alpha-1,3-mannosyl-glycoprotein 4-beta-N-acetylglucosaminyltransferase A [Bos taurus]	23353.5	34636.5	25975.9	47270.7	NA	54283.9	0.859342	0.0140847	0.0490428
319	NP_788844.2	ATP6V1B2	V-type proton ATPase subunit B, brain isoform isoform 2 [Bos taurus]	6237099	4.91251e+06	5.32079e+06	18548386	12834340	26437592	1.8117	0.0141408	0.0491568
320	NP_001094624.1	ALAS1	5-aminolevulinate synthase, nonspecific, mitochondrial precursor [Bos taurus]	42181.9	47623.2	34180	304935	NA	604821	3.46028	0.0141661	0.049214
