# Supplementary material for: HMOX1 Promotes Ferroptosis in Mammary Epithelial Cells via FTH1 and Is Involved in the Development of Clinical Mastitis in Dairy Cows
Source: Antioxidants (Basel). 2022 Nov 11;11(11):2221. doi: 10.3390/antiox11112221 (PMC9686786; doi:10.3390/antiox11112221)
Supplement: Supplementary file 1 [file antioxidants-11-02221-s001.zip › Table S7.xlsx]

## Sheet: Sheet1
Table S7 The DEPs shared between biological processes and the nine pathways.
NO.	Protein ID	Symbol	Description	C1	C2	C3	CM1	CM2	CM3	log2(fc)	PValue	FDR
1	NP_001014912.1	HMOX1	heme oxygenase 1 [Bos taurus]	254541	84506.4	154492	1890813	834279	2.02944e+06	3.26807	4.77875e-09	1.66717e-07
2	NP_001019659.2	SLC3A2	4F2 cell-surface antigen heavy chain [Bos taurus]	3151776	6.06282e+06	5.17288e+06	1.57071e+06	4.16816e+06	1.99202e+06	-0.896106	4.17937e-07	8.26518e-06
3	NP_001033131.1	ACSL6	long-chain-fatty-acid--CoA ligase 6 [Bos taurus]	61444.5	56899.4	38008.2	1.36677e+06	394062	2.01211e+06	4.59282	6.28001e-05	0.000594855
4	NP_001033232.1	GCLM	glutamate--cysteine ligase regulatory subunit [Bos taurus]	536378	493240	533084	1.31232e+06	876601	1554479	1.26031	0.00218849	0.0113047
5	NP_001069553.1	ACSL1	long-chain-fatty-acid--CoA ligase 1 [Bos taurus]	13152734	15631050	16584333	5.90792e+06	6065746	9493930	-1.07952	3.19754e-12	2.28978e-10
6	NP_001243485.1	CP	ceruloplasmin precursor [Bos taurus]	1.33727e+06	11018378	4411496	7457263	23001764	7533260	1.18007	0.000284087	0.00210298
7	NP_776460.1	CYBB	cytochrome b-245 heavy chain [Bos taurus]	182418	116638	105037	3.59992e+06	341775	2.76218e+06	4.05224	0.00017202	0.00139316
8	NP_776487.1	FTH1	ferritin heavy chain [Bos taurus]	1.86983e+06	335384	490335	6575705	3.92125e+06	5.7906e+06	2.59512	0.00768716	0.0305109
9	NP_776926.1	ALOX15	arachidonate 15-lipoxygenase [Bos taurus]	2.05207e+06	5899319	3.9102e+06	111488	630428	54520.5	-3.89659	2.62843e-05	0.000287225
10	NP_777217.1	FTL	ferritin light chain [Bos taurus]	740441	106192	59508.6	1.12291e+06	683983	541059	1.37359	0.000632616	0.00406391
11	XP_002699912.1	ACSL4	Long-chain-fatty-acid--CoA ligase 4, partial [Bos mutus]	563764	1.17091e+06	381322	1.63984e+06	1.4619e+06	2.18624e+06	1.32138	9.69989e-05	0.000859223
