# Supplementary material for: HMOX1 Promotes Ferroptosis in Mammary Epithelial Cells via FTH1 and Is Involved in the Development of Clinical Mastitis in Dairy Cows
Source: Antioxidants (Basel). 2022 Nov 11;11(11):2221. doi: 10.3390/antiox11112221 (PMC9686786; doi:10.3390/antiox11112221)
Supplement: Supplementary file 1 [file antioxidants-11-02221-s001.zip › Table S8.xlsx]

## Sheet: Sheet1
Table S8 The 13 proteins related to ferroptosis in the DIA proteomics data.
NO.	Protein ID	Symbol	Description	C1	C2	C3	CM1	CM2	CM3	log2(fc)	PValue	FDR
1	NP_001333359.1	GPX4	phospholipid hydroperoxide glutathione peroxidase isoform B [Bos taurus]	1.12983e+06	1.18103e+06	1.38971e+06	667878	972722	1.1724e+06	-0.395637	0.487049	0.611553
2	NP_001019659.2	SLC3A2	4F2 cell-surface antigen heavy chain [Bos taurus]	3151776	6.06282e+06	5.17288e+06	1.57071e+06	4.16816e+06	1.99202e+06	-0.896106	4.17937e-07	8.26518e-06
3	XP_024833346.1	Slc7a11	PREDICTED: LOW QUALITY PROTEIN: cystine/glutamate transporter isoform X2 [Bos taurus]	492608	616504	621269	392157	NA	298928	-0.739192	0.307622	0.444877
4	NP_776487.1	FTH1	ferritin heavy chain [Bos taurus]	1.86983e+06	335384	490335	6575705	3.92125e+06	5.7906e+06	2.59512	0.00768716	0.0305109
5	XP_005225172.1	HSPB1	PREDICTED: heat shock protein beta-1 isoform X1 [Bos taurus]	101520688	56888504	60947576	113003112	143862144	93949328	0.67743	0.00891628	0.0342504
6	NP_001014912.1	HMOX1	heme oxygenase 1 [Bos taurus]	254541	84506.4	154492	1890813	834279	2.02944e+06	3.26807	4.77875e-09	1.66717e-07
7	NP_001071580.1	ACSF2	acyl-CoA synthetase family member 2, mitochondrial precursor [Bos taurus]	6040698	4219122	5.42112e+06	4.22698e+06	3755202	6.07455e+06	-0.15775	0.00235034	0.0119946
8	NP_001038186.1	CS	citrate synthase, mitochondrial precursor [Bos taurus]	10564142	14148736	16751986	11483702	6.18824e+06	14945153	-0.346261	0.130079	0.245268
9	NP_776911.2	VDAC2	voltage-dependent anion-selective channel protein 2 [Bos taurus]	24132066	32175156	33632240	23676364	14413041	27741996	-0.450178	0.837208	0.887692
10	NP_776357.2	LOX	protein-lysine 6-oxidase precursor [Bos taurus]	228638	132889	135203	NA	804138	301421	1.73921	0.086018	0.184135
11	NP_001096719.1	Cars	cysteine--tRNA ligase, cytoplasmic [Bos taurus]	5543768	7218362	8051104	4.39414e+06	6.81861e+06	5013108	-0.359206	0.033842	0.094627
12	NP_001019717.2	LPCAT3	lysophospholipid acyltransferase 5 [Bos taurus]	986274	1.03882e+06	764338	1.12999e+06	612152	949286	-0.0515985	0.253544	0.389358
13	XP_002699912.1	ACSL4	Long-chain-fatty-acid--CoA ligase 4, partial [Bos mutus]	563764	1.17091e+06	381322	1.63984e+06	1.4619e+06	2.18624e+06	1.32138	9.69989e-05	0.000859223
